# Supplementary material for: Development of chemical categories for per- and polyfluoroalkyl substances (PFAS) and the proof-of-concept approach to the identification of potential candidates for tiered toxicological testing and human health assessment
Source: Comput Toxicol. Author manuscript; Available in PMC 2025 Sep 1. (PMC12181936; doi:10.1016/j.comtox.2024.100327)
Supplement: SI2 [file NIHMS2067664-supplement-SI2.xlsx]

## Sheet: PFAS landscape
	dtxsid	DSSTox_QC-Level	Substance_Name	Substance_CASRN	smiles	Structure_InChI	Structure_InChIKey	Structure_Formula	Structure_MolWt	TSCA_STATUS	QSAR_READY_SMILES	ID	category	subcategory	chain_length	final_centroid	final_dist	group	MaxMin_picks	tsca_centroid_tag	tsca_centroid_id	tsca_centroid_id	tsca_centroid_id	tsca_centroid_id	tsca_analogues	tsca_dist	MaxMin_tsca_picks	tsca_active_centroid_tag	tsca_active_centroid_id	tsca_active_centroid_id	tsca_active_centroid_id	tsca_active_centroid_id	tsca_active_analogues	tsca_active_dist	MaxMin_tsca_active_picks	test_track	28-day	chronic	developmental	neurotoxicity	repeat dose other	reproduction	reproduction developmental	short-term	subchronic	qc	qc_httk	NR_ESR1	NR_PPAR
0	IROQAHVXXUQBOS-UHFFFAOYSA-N				CCCN(CCNC(=O)c1ccc(Cc2ccc(C(O)=O)cc2)cc1)S(=O)(=O)C(F)(F)C(F)(F)C(F)(F)C(F)(F)C(F)(F)C(F)(F)C(F)(F)C(F)(F)F					unclassified	CCCN(CCNC(=O)C1C=CC(CC2C=CC(=CC=2)C(O)=O)=CC=1)S(=O)(=O)C(F)(F)C(F)(F)C(F)(F)C(F)(F)C(F)(F)C(F)(F)C(F)(F)C(F)(F)F	['DTXSID00880965_m_1111', 'DTXSID00880965_m_518', 'DTXSID00880965_m_737']	Aromatic PFASs	gte7	8	IROQAHVXXUQBOS-UHFFFAOYSA-N	0	('Aromatic PFASs', 'gte7', nan, nan)	1																	B
1	DTXSID90897582	DSSTox_High	4-(Perfluorononyl)oxybenzenesulfonate sodium	91998-13-9	[Na+].[O-]S(=O)(=O)C1=CC=C(OC(F)(F)C(F)(F)C(F)(F)C(F)(F)C(F)(F)C(F)(F)C(F)(F)C(F)(F)C(F)(F)F)C=C1	InChI=1S/C15H5F19O4S.Na/c16-7(17,8(18,19)10(22,23)12(26,27)14(30,31)32)9(20,21)11(24,25)13(28,29)15(33,34)38-5-1-3-6(4-2-5)39(35,36)37;/h1-4H,(H,35,36,37);/q;+1/p-1 AuxInfo=1/1/N:34,35,37,38,33,36,24,26,25,28,27,30,29,32,31,3,4,7,8,5,6,10,11,9,40,13,14,12,39,17,18,19,15,16,21,22,23,20,1;2/E:(1,2)(3,4)(16,17)(18,19)(20,21)(22,23)(24,25)(26,27)(28,29)(30,31,32)(33,34)(35,36,37);/CRV:39.6;/rA:40SNa+…	WEKFOCTWTWPVEG-UHFFFAOYSA-M	C15H4F19NaO4S	664.21	unclassified	OS(=O)(=O)C1=CC=C(C=C1)OC(F)(F)C(F)(F)C(F)(F)C(F)(F)C(F)(F)C(F)(F)C(F)(F)C(F)(F)C(F)(F)F		Aromatic PFASs	gte7	9	IROQAHVXXUQBOS-UHFFFAOYSA-N	0.788889	('Aromatic PFASs', 'gte7', nan, nan)	0																	B
2	DTXSID90896257	Public_Low	(2S)-2-{Bis[4-(heptadecafluorooctyl)phenyl][(triethylsilyl)oxy]methyl}pyrrolidine	914391-37-0	CC[Si](CC)(CC)OC([C@@H]1CCCN1)(C1=CC=C(C=C1)C(F)(F)C(F)(F)C(F)(F)C(F)(F)C(F)(F)C(F)(F)C(F)(F)C(F)(F)F)C1=CC=C(C=C1)C(F)(F)C(F)(F)C(F)(F)C(F)(F)C(F)(F)C(F)(F)C(F)(F)C(F)(F)F	InChI=1S/C39H31F34NOSi/c1-4-76(5-2,6-3)75-23(22-8-7-17-74-22,18-9-13-20(14-10-18)24(40,41)26(44,45)28(48,49)30(52,53)32(56,57)34(60,61)36(64,65)38(68,69)70)19-11-15-21(16-12-19)25(42,43)27(46,47)29(50,51)31(54,55)33(58,59)35(62,63)37(66,67)39(71,72)73/h9-16,22,74H,4-8,17H2,1-3H3/t22-/m0/s1 AuxInfo=1/0/N:36,38,40,35,37,39,43,42,28,30,47,51,27,31,48,50,44,29,46,26,49,41,32,23,52,20,55,17,58,14,61,1…	PARYPNCCAOUHML-QFIPXVFZSA-N	C39H31F34NOSi	1203.71	unclassified	CC[Si](CC)(CC)OC(C1CCCN1)(C1C=CC(=CC=1)C(F)(F)C(F)(F)C(F)(F)C(F)(F)C(F)(F)C(F)(F)C(F)(F)C(F)(F)F)C1C=CC(=CC=1)C(F)(F)C(F)(F)C(F)(F)C(F)(F)C(F)(F)C(F)(F)C(F)(F)C(F)(F)F		Aromatic PFASs	gte7	8	IROQAHVXXUQBOS-UHFFFAOYSA-N	0.814815	('Aromatic PFASs', 'gte7', nan, nan)	0																	A
3	DTXSID90896196	Public_Low	2,2,3,3,4,4,5,5,6,6,7,7,8,8,9,9,9-Heptadecafluoro-N,N-diphenylnonanamide	157584-47-9	FC(F)(F)C(F)(F)C(F)(F)C(F)(F)C(F)(F)C(F)(F)C(F)(F)C(F)(F)C(=O)N(C1=CC=CC=C1)C1=CC=CC=C1	InChI=1S/C21H10F17NO/c22-14(23,13(40)39(11-7-3-1-4-8-11)12-9-5-2-6-10-12)15(24,25)16(26,27)17(28,29)18(30,31)19(32,33)20(34,35)21(36,37)38/h1-10H AuxInfo=1/0/N:7,13,6,8,12,14,5,9,11,15,4,10,2,16,19,22,25,28,31,34,37,17,18,20,21,23,24,26,27,29,30,32,33,35,36,38,39,40,3,1/E:(1,2)(3,4,5,6)(7,8,9,10)(11,12)(22,23)(24,25)(26,27)(28,29)(30,31)(32,33)(34,35)(36,37,38)/rA:40OCNCCCCCCCCCCCCCFFCFFCFFCFFCFF…	IDJHICNQDCLWAB-UHFFFAOYSA-N	C21H10F17NO	615.29	unclassified	O=C(N(C1C=CC=CC=1)C1C=CC=CC=1)C(F)(F)C(F)(F)C(F)(F)C(F)(F)C(F)(F)C(F)(F)C(F)(F)C(F)(F)F		Aromatic PFASs	gte7	8	IROQAHVXXUQBOS-UHFFFAOYSA-N	0.788889	('Aromatic PFASs', 'gte7', nan, nan)	0																	A
4	DTXSID90896095	Public_Low	3,3,4,4,5,5,6,6,7,7,8,8,9,9,10,10,10-Heptadecafluorodecyl 4-methylbenzene-1-sulfonate	113823-56-6	CC1=CC=C(C=C1)S(=O)(=O)OCCC(F)(F)C(F)(F)C(F)(F)C(F)(F)C(F)(F)C(F)(F)C(F)(F)C(F)(F)F	InChI=1S/C17H11F17O3S/c1-8-2-4-9(5-3-8)38(35,36)37-7-6-10(18,19)11(20,21)12(22,23)13(24,25)14(26,27)15(28,29)16(30,31)17(32,33)34/h2-5H,6-7H2,1H3 AuxInfo=1/0/N:36,34,37,33,38,26,27,35,32,23,20,17,14,11,8,5,2,24,25,21,22,18,19,15,16,12,13,9,10,6,7,1,3,4,30,31,28,29/E:(2,3)(4,5)(18,19)(20,21)(22,23)(24,25)(26,27)(28,29)(30,31)(32,33,34)(35,36)/CRV:38.6/rA:38FCFFCFFCFFCFFCFFCFFCFFCFFCCOSOOCCCCCCC/rB…	WGCSEECKLMOBLT-UHFFFAOYSA-N	C17H11F17O3S	618.3	unclassified	CC1=CC=C(C=C1)S(=O)(=O)OCCC(F)(F)C(F)(F)C(F)(F)C(F)(F)C(F)(F)C(F)(F)C(F)(F)C(F)(F)F		Aromatic PFASs	gte7	8	IROQAHVXXUQBOS-UHFFFAOYSA-N	0.791667	('Aromatic PFASs', 'gte7', nan, nan)	0																	A
5	DTXSID90896015	Public_Low	5-(Heptadecafluorooctyl)-1H-imidazole	81769-56-4	FC(F)(F)C(F)(F)C(F)(F)C(F)(F)C(F)(F)C(F)(F)C(F)(F)C(F)(F)C1=CN=CN1	InChI=1S/C11H3F17N2/c12-4(13,3-1-29-2-30-3)5(14,15)6(16,17)7(18,19)8(20,21)9(22,23)10(24,25)11(26,27)28/h1-2H,(H,29,30) AuxInfo=1/1/N:5,7,4,2,9,12,15,18,21,24,27,1,3,10,11,13,14,16,17,19,20,22,23,25,26,28,29,30,6,8/E:(12,13)(14,15)(16,17)(18,19)(20,21)(22,23)(24,25)(26,27,28)/rA:30FCFCCNCNCFFCFFCFFCFFCFFCFFCFFF/rB:s1;s2;s2;d4;s5;d6;s4s7;s2;s9;s9;s9;s12;s12;s12;s15;s15;s15;s18;s18;s18;s21;s21;s21;…	ZJGFRIPXEMYHFJ-UHFFFAOYSA-N	C11H3F17N2	486.132	unclassified	FC(F)(F)C(F)(F)C(F)(F)C(F)(F)C(F)(F)C(F)(F)C(F)(F)C(F)(F)C1=CN=CN1		Aromatic PFASs	gte7	8	IROQAHVXXUQBOS-UHFFFAOYSA-N	0.842697	('Aromatic PFASs', 'gte7', nan, nan)	0																	A
6	DTXSID90852338	Public_Low	1-[2,2-Bis(1,1,2,2,3,3,4,4,5,5,6,6,7,7,8,8,8-heptadecafluorooctane-1-sulfonyl)ethenyl]naphthalene	58510-86-4	FC(F)(F)C(F)(F)C(F)(F)C(F)(F)C(F)(F)C(F)(F)C(F)(F)C(F)(F)S(=O)(=O)C(=CC1=CC=CC2=CC=CC=C12)S(=O)(=O)C(F)(F)C(F)(F)C(F)(F)C(F)(F)C(F)(F)C(F)(F)C(F)(F)C(F)(F)F	InChI=1S/C28H8F34O4S2/c29-13(30,17(37,38)21(45,46)25(53,54)55)15(33,34)19(41,42)23(49,50)27(59,60)67(63,64)12(8-10-6-3-5-9-4-1-2-7-11(9)10)68(65,66)28(61,62)24(51,52)20(43,44)16(35,36)14(31,32)18(39,40)22(47,48)26(56,57)58/h1-8H AuxInfo=1/0/N:68,67,64,66,65,61,63,54,62,57,58,45,50,51,48,49,53,52,46,47,55,56,43,44,60,59,41,42,19,20,21,22,15,16,17,18,23,24,25,26,11,12,13,14,29,30,27,28,7,8,9,10,34,…	VTMGCIXUMNGMJG-UHFFFAOYSA-N	C28H8F34O4S2	1118.43	unclassified	O=S(=O)(C(=CC1=CC=CC2=CC=CC=C12)S(=O)(=O)C(F)(F)C(F)(F)C(F)(F)C(F)(F)C(F)(F)C(F)(F)C(F)(F)C(F)(F)F)C(F)(F)C(F)(F)C(F)(F)C(F)(F)C(F)(F)C(F)(F)C(F)(F)C(F)(F)F		Aromatic PFASs	gte7	8	IROQAHVXXUQBOS-UHFFFAOYSA-N	0.784314	('Aromatic PFASs', 'gte7', nan, nan)	0																	A
7	DTXSID90822874	Public_Low	2,5-Bis[(nonadecafluorononyl)oxy]benzene-1-sulfonic acid	76069-15-3	OS(=O)(=O)C1=C(OC(F)(F)C(F)(F)C(F)(F)C(F)(F)C(F)(F)C(F)(F)C(F)(F)C(F)(F)C(F)(F)F)C=CC(OC(F)(F)C(F)(F)C(F)(F)C(F)(F)C(F)(F)C(F)(F)C(F)(F)C(F)(F)C(F)(F)F)=C1	InChI=1S/C24H4F38O5S/c25-7(26,9(29,30)13(37,38)17(45,46)21(53,54)55)11(33,34)15(41,42)19(49,50)23(59,60)66-4-1-2-5(6(3-4)68(63,64)65)67-24(61,62)20(51,52)16(43,44)12(35,36)8(27,28)10(31,32)14(39,40)18(47,48)22(56,57)58/h1-3H,(H,63,64,65) AuxInfo=1/1/N:68,67,66,64,63,65,46,45,50,49,48,47,54,53,52,51,58,57,56,55,62,61,60,59,4,5,2,3,12,13,10,11,8,9,6,7,20,21,18,19,16,17,14,15,28,29,26,27,24,25,22,23…	VDQYNZXXVVGUDE-UHFFFAOYSA-N	C24H4F38O5S	1126.29	unclassified	OS(=O)(=O)C1C=C(C=CC=1OC(F)(F)C(F)(F)C(F)(F)C(F)(F)C(F)(F)C(F)(F)C(F)(F)C(F)(F)C(F)(F)F)OC(F)(F)C(F)(F)C(F)(F)C(F)(F)C(F)(F)C(F)(F)C(F)(F)C(F)(F)C(F)(F)F		Aromatic PFASs	gte7	9	IROQAHVXXUQBOS-UHFFFAOYSA-N	0.795918	('Aromatic PFASs', 'gte7', nan, nan)	0																	C
8	DTXSID90806710	Public_Low	2,4-Bis[(1,2,3,3,4,4,5,5,6,6,7,7,8,8,9,9,9-heptadecafluoronon-1-en-1-yl)oxy]benzene-1-sulfonyl chloride	62623-17-0	FC(OC1=CC(OC(F)=C(F)C(F)(F)C(F)(F)C(F)(F)C(F)(F)C(F)(F)C(F)(F)C(F)(F)F)=C(C=C1)S(Cl)(=O)=O)=C(F)C(F)(F)C(F)(F)C(F)(F)C(F)(F)C(F)(F)C(F)(F)C(F)(F)F	InChI=1S/C24H3ClF34O4S/c25-64(60,61)6-2-1-4(62-9(28)7(26)11(30,31)13(34,35)15(38,39)17(42,43)19(46,47)21(50,51)23(54,55)56)3-5(6)63-10(29)8(27)12(32,33)14(36,37)16(40,41)18(44,45)20(48,49)22(52,53)24(57,58)59/h1-3H AuxInfo=1/0/N:63,64,62,60,59,61,56,55,58,57,52,51,48,47,44,43,42,41,46,45,50,49,54,53,1,34,33,36,35,25,26,23,24,17,18,15,16,9,10,7,8,5,6,3,4,13,14,11,12,21,22,19,20,30,31,32,27,28,29,3…	BFWLWZQDPJFVHX-UHFFFAOYSA-N	C24H3ClF34O4S	1068.74	unclassified	O=S(=O)(Cl)C1C=CC(=CC=1OC(F)=C(F)C(F)(F)C(F)(F)C(F)(F)C(F)(F)C(F)(F)C(F)(F)C(F)(F)F)OC(F)=C(F)C(F)(F)C(F)(F)C(F)(F)C(F)(F)C(F)(F)C(F)(F)C(F)(F)F		Aromatic PFASs	gte7	7	IROQAHVXXUQBOS-UHFFFAOYSA-N	0.772277	('Aromatic PFASs', 'gte7', nan, nan)	0																	C
9	DTXSID90785778	Public_Low	4-[4-(Heptadecafluorooctyl)phenoxy]phenol	404580-53-6	OC1=CC=C(OC2=CC=C(C=C2)C(F)(F)C(F)(F)C(F)(F)C(F)(F)C(F)(F)C(F)(F)C(F)(F)C(F)(F)F)C=C1	InChI=1S/C20H9F17O2/c21-13(22,9-1-5-11(6-2-9)39-12-7-3-10(38)4-8-12)14(23,24)15(25,26)16(27,28)17(29,30)18(31,32)19(33,34)20(35,36)37/h1-8,38H AuxInfo=1/0/N:29,30,37,38,31,32,35,36,27,39,33,34,25,23,21,20,22,24,26,28,11,12,7,8,3,4,1,2,5,6,9,10,13,14,15,16,17,19,18/E:(1,2)(3,4)(5,6)(7,8)(21,22)(23,24)(25,26)(27,28)(29,30)(31,32)(33,34)(35,36,37)/rA:39FFFFFFFFFFFFFFFFFOOCCCCCCCCCCCCCCCCCCCC/rB:;;;;…	PIGWTMPJYZQOJP-UHFFFAOYSA-N	C20H9F17O2	604.263	unclassified	OC1C=CC(=CC=1)OC1C=CC(=CC=1)C(F)(F)C(F)(F)C(F)(F)C(F)(F)C(F)(F)C(F)(F)C(F)(F)C(F)(F)F		Aromatic PFASs	gte7	8	IROQAHVXXUQBOS-UHFFFAOYSA-N	0.819149	('Aromatic PFASs', 'gte7', nan, nan)	0																	B
10	DTXSID90776848	Public_Low	2,5-Bis(pentadecafluoroheptyl)-1,3,4-oxadiazole	1555-24-4	FC(F)(F)C(F)(F)C(F)(F)C(F)(F)C(F)(F)C(F)(F)C(F)(F)C1=NN=C(O1)C(F)(F)C(F)(F)C(F)(F)C(F)(F)C(F)(F)C(F)(F)C(F)(F)F	InChI=1S/C16F30N2O/c17-3(18,5(21,22)7(25,26)9(29,30)11(33,34)13(37,38)15(41,42)43)1-47-48-2(49-1)4(19,20)6(23,24)8(27,28)10(31,32)12(35,36)14(39,40)16(44,45)46 AuxInfo=1/0/N:46,47,42,43,38,39,34,35,36,37,40,41,45,44,48,49,17,18,19,20,9,10,11,12,1,2,3,4,5,6,7,8,15,16,13,14,21,22,23,24,25,26,27,28,29,30,32,33,31/E:(1,2)(3,4)(5,6)(7,8)(9,10)(11,12)(13,14)(15,16)(17,18,19,20)(21,22,23,24)(25,26,27,28…	VVOTYYPWCSKPKQ-UHFFFAOYSA-N	C16F30N2O	806.141	unclassified	FC(F)(F)C(F)(F)C(F)(F)C(F)(F)C(F)(F)C(F)(F)C(F)(F)C1=NN=C(O1)C(F)(F)C(F)(F)C(F)(F)C(F)(F)C(F)(F)C(F)(F)C(F)(F)F		Aromatic PFASs	gte7	7	IROQAHVXXUQBOS-UHFFFAOYSA-N	0.847059	('Aromatic PFASs', 'gte7', nan, nan)	0																	C
11	DTXSID90768122	Public_High_CAS	1-{2-[(1,1,2,2,3,3,4,4,5,5,6,6,7,7,8,8,8-Heptadecafluorooctane-1-sulfonyl)amino]ethyl}pyridin-1-ium chloride	133804-78-1	[Cl-].FC(F)(F)C(F)(F)C(F)(F)C(F)(F)C(F)(F)C(F)(F)C(F)(F)C(F)(F)S(=O)(=O)NCC[N+]1=CC=CC=C1	InChI=1S/C15H10F17N2O2S.ClH/c16-8(17,10(20,21)12(24,25)14(28,29)30)9(18,19)11(22,23)13(26,27)15(31,32)37(35,36)33-4-7-34-5-2-1-3-6-34;/h1-3,5-6,33H,4,7H2;1H/q+1;/p-1 AuxInfo=1/1/N:38,36,37,31,34,35,33,27,25,29,24,30,26,32,28,9,10,5,6,13,14,3,4,15,16,7,8,17,18,19,11,12,22,23,20,21,2;1/E:(2,3)(5,6)(16,17)(18,19)(20,21)(22,23)(24,25)(26,27)(28,29,30)(31,32)(35,36);/CRV:34+1,37.6;/rA:38Cl-SFFFFFFFFFF…	POXIPDKHXOQOFI-UHFFFAOYSA-M	C15H10ClF17N2O2S	640.74	unclassified	O=S(=O)(NCC[N+]1C=CC=CC=1)C(F)(F)C(F)(F)C(F)(F)C(F)(F)C(F)(F)C(F)(F)C(F)(F)C(F)(F)F		Aromatic PFASs	gte7	8	IROQAHVXXUQBOS-UHFFFAOYSA-N	0.768421	('Aromatic PFASs', 'gte7', nan, nan)	0																	A
12	DTXSID90703694	DSSTox_High	Trichloro[4-(perfluorooctyl)phenyl]silane	753025-21-7	FC(F)(F)C(F)(F)C(F)(F)C(F)(F)C(F)(F)C(F)(F)C(F)(F)C(F)(F)C1=CC=C(C=C1)[Si](Cl)(Cl)Cl	InChI=1S/C14H4Cl3F17Si/c15-35(16,17)6-3-1-5(2-4-6)7(18,19)8(20,21)9(22,23)10(24,25)11(26,27)12(28,29)13(30,31)14(32,33)34/h1-4H AuxInfo=1/0/N:8,9,7,6,10,5,11,12,13,14,15,16,17,18,1,2,3,19,20,29,30,28,31,32,33,34,35,26,27,24,25,21,22,23,4/E:(1,2)(3,4)(15,16,17)(18,19)(20,21)(22,23)(24,25)(26,27)(28,29)(30,31)(32,33,34)/rA:35ClClClSiCCCCCCCCCCCCCCFFFFFFFFFFFFFFFFF/rB:;;s1s2s3;s4;d5;s5;d7;s6;s8d9;s1…	UAEYHUAYUMSDJJ-UHFFFAOYSA-N	C14H4Cl3F17Si	629.59	unclassified	FC(F)(F)C(F)(F)C(F)(F)C(F)(F)C(F)(F)C(F)(F)C(F)(F)C(F)(F)C1C=CC(=CC=1)[Si](Cl)(Cl)Cl		Aromatic PFASs	gte7	8	IROQAHVXXUQBOS-UHFFFAOYSA-N	0.816092	('Aromatic PFASs', 'gte7', nan, nan)	0																	C
13	DTXSID90697584	Public_Low	1-Bromo-4-(1,1,2,2,3,3,4,4,5,5,6,6,7,7,10,10,10-heptadecafluorodecyl)benzene	195324-88-0	FC(F)(F)CCC(F)(F)C(F)(F)C(F)(F)C(F)(F)C(F)(F)C(F)(F)C(F)(F)C1=CC=C(Br)C=C1	InChI=1S/C16H8BrF17/c17-8-3-1-7(2-4-8)11(23,24)13(27,28)15(31,32)16(33,34)14(29,30)12(25,26)9(18,19)5-6-10(20,21)22/h1-4H,5-6H2 AuxInfo=1/0/N:30,31,32,33,25,27,28,34,23,29,26,21,24,19,22,20,1,10,11,16,17,18,14,15,6,7,12,13,2,3,8,9,4,5/E:(1,2)(3,4)(18,19)(20,21,22)(23,24)(25,26)(27,28)(29,30)(31,32)(33,34)/rA:34BrFFFFFFFFFFFFFFFFFCCCCCCCCCCCCCCCC/rB:;;;;;;;;;;;;;;;;;s2s3;s4s5s19;s6s7s19;s8s9s20;s1…	WFVQHMKBXVRLTH-UHFFFAOYSA-N	C16H8BrF17	603.117	unclassified	FC(F)(F)CCC(F)(F)C(F)(F)C(F)(F)C(F)(F)C(F)(F)C(F)(F)C(F)(F)C1C=CC(Br)=CC=1		Aromatic PFASs	gte7	7	IROQAHVXXUQBOS-UHFFFAOYSA-N	0.875	('Aromatic PFASs', 'gte7', nan, nan)	0																	A
14	DTXSID9066673	DSSTox_High	Bis(2-(ethyl((heptadecafluorooctyl)sulphonyl)amino)ethyl) (4-methyl-1,3-phenylene)biscarbamate	21055-88-9	CCN(CCOC(=O)NC1=CC=C(C)C(NC(=O)OCCN(CC)S(=O)(=O)C(F)(F)C(F)(F)C(F)(F)C(F)(F)C(F)(F)C(F)(F)C(F)(F)C(F)(F)F)=C1)S(=O)(=O)C(F)(F)C(F)(F)C(F)(F)C(F)(F)C(F)(F)C(F)(F)C(F)(F)C(F)(F)F	InChI=1S/C33H26F34N4O8S2/c1-4-70(80(74,75)32(64,65)28(54,55)24(46,47)20(38,39)18(34,35)22(42,43)26(50,51)30(58,59)60)8-10-78-16(72)68-14-7-6-13(3)15(12-14)69-17(73)79-11-9-71(5-2)81(76,77)33(66,67)29(56,57)25(48,49)21(40,41)19(36,37)23(44,45)27(52,53)31(61,62)63/h6-7,12H,4-5,8-11H2,1-3H3,(H,68,72)(H,69,73) AuxInfo=1/1/N:20,53,15,19,52,13,14,17,50,16,49,10,12,9,11,5,1,28,61,27,60,29,62,26,59,30,63…	UTFFCBMSUHQFKN-UHFFFAOYSA-N	C33H26F34N4O8S2	1316.66	inactive	CC1=CC=C(C=C1NC(=O)OCCN(CC)S(=O)(=O)C(F)(F)C(F)(F)C(F)(F)C(F)(F)C(F)(F)C(F)(F)C(F)(F)C(F)(F)F)NC(=O)OCCN(CC)S(=O)(=O)C(F)(F)C(F)(F)C(F)(F)C(F)(F)C(F)(F)C(F)(F)C(F)(F)C(F)(F)F		Aromatic PFASs	gte7	8	IROQAHVXXUQBOS-UHFFFAOYSA-N	0.669811	('Aromatic PFASs', 'gte7', nan, nan)	0			DTXSID6071372		DTXSID6071372	DTXSID9066673	0.752688	0									B
15	DTXSID90441943	Public_Low	Thiophene, 3-(heptadecafluorooctyl)-	96721-82-3	FC(F)(F)C(F)(F)C(F)(F)C(F)(F)C(F)(F)C(F)(F)C(F)(F)C(F)(F)C1=CSC=C1	InChI=1S/C12H3F17S/c13-5(14,4-1-2-30-3-4)6(15,16)7(17,18)8(19,20)9(21,22)10(23,24)11(25,26)12(27,28)29/h1-3H AuxInfo=1/0/N:28,30,29,26,25,23,21,19,20,22,24,27,14,15,10,11,6,7,2,3,4,5,8,9,12,13,16,17,18,1/E:(13,14)(15,16)(17,18)(19,20)(21,22)(23,24)(25,26)(27,28,29)/rA:30SFFFFFFFFFFFFFFFFFCCCCCCCCCCCC/rB:;;;;;;;;;;;;;;;;;s2s3;s4s5s19;s6s7s19;s8s9s20;s10s11s21;s12s13s22;s14s15s23;s25;s16s17s18s24;s…	HCQJAAKQIMFGKR-UHFFFAOYSA-N	C12H3F17S	502.19	unclassified	FC(F)(F)C(F)(F)C(F)(F)C(F)(F)C(F)(F)C(F)(F)C(F)(F)C(F)(F)C1=CSC=C1		Aromatic PFASs	gte7	8	IROQAHVXXUQBOS-UHFFFAOYSA-N	0.83908	('Aromatic PFASs', 'gte7', nan, nan)	0																	C
16	DTXSID90371498	Public_Low	4-chloro-3-(1,1,2,2,3,3,4,4,5,5,6,6,7,7,8,8,8-heptadecafluorooctyl)-5-methyl-1H-pyrazole	232587-49-4	CC1=C(Cl)C(=NN1)C(F)(F)C(F)(F)C(F)(F)C(F)(F)C(F)(F)C(F)(F)C(F)(F)C(F)(F)F	InChI=1S/C12H4ClF17N2/c1-2-3(13)4(32-31-2)5(14,15)6(16,17)7(18,19)8(20,21)9(22,23)10(24,25)11(26,27)12(28,29)30/h1H3,(H,31,32) AuxInfo=1/1/N:32,31,30,28,26,24,23,21,22,25,27,29,1,12,13,8,9,6,7,2,3,4,5,10,11,14,15,16,17,18,20,19/E:(14,15)(16,17)(18,19)(20,21)(22,23)(24,25)(26,27)(28,29,30)/rA:32ClFFFFFFFFFFFFFFFFFNNCCCCCCCCCCCC/rB:;;;;;;;;;;;;;;;;;;s19;s2s3;s4s5s21;s6s7s21;s8s9s23;s10s11s22;s12s13…	MITNXDIOSJJUOC-UHFFFAOYSA-N	C12H4ClF17N2	534.6	unclassified	CC1NN=C(C=1Cl)C(F)(F)C(F)(F)C(F)(F)C(F)(F)C(F)(F)C(F)(F)C(F)(F)C(F)(F)F		Aromatic PFASs	gte7	8	IROQAHVXXUQBOS-UHFFFAOYSA-N	0.833333	('Aromatic PFASs', 'gte7', nan, nan)	0																	A
17	DTXSID90236730	DSSTox_Low	1-((Heptadecafluorooctyl)sulfonyl)-1H-imidazole	87988-58-7	FC(F)(F)C(F)(F)C(F)(F)C(F)(F)C(F)(F)C(F)(F)C(F)(F)C(F)(F)S(=O)(=O)N1C=CN=C1	InChI=1S/C11H3F17N2O2S/c12-4(13,6(16,17)8(20,21)10(24,25)26)5(14,15)7(18,19)9(22,23)11(27,28)33(31,32)30-2-1-29-3-30/h1-3H AuxInfo=1/0/N:33,31,32,26,24,28,23,29,25,30,27,8,9,4,5,12,13,2,3,14,15,6,7,16,17,18,10,11,22,21,19,20,1/E:(12,13)(14,15)(16,17)(18,19)(20,21)(22,23)(24,25,26)(27,28)(31,32)/CRV:33.6/rA:33SFFFFFFFFFFFFFFFFFOONNCCCCCCCCCCC/rB:;;;;;;;;;;;;;;;;;d1;d1;s1;;s2s3;s4s5s23;s6s7s23;s8s9…	CTEBUSUSPQMYLI-UHFFFAOYSA-N	C11H3F17N2O2S	550.19	unclassified	O=S(=O)(N1C=NC=C1)C(F)(F)C(F)(F)C(F)(F)C(F)(F)C(F)(F)C(F)(F)C(F)(F)C(F)(F)F		Aromatic PFASs	gte7	8	IROQAHVXXUQBOS-UHFFFAOYSA-N	0.8	('Aromatic PFASs', 'gte7', nan, nan)	0																	B
18	DTXSID90206195	Public_Medium	2-Perfluoroheptyl-5-phenyl-1,3,4-oxadiazole	5756-55-8	FC(F)(F)C(F)(F)C(F)(F)C(F)(F)C(F)(F)C(F)(F)C(F)(F)C1=NN=C(O1)C1=CC=CC=C1	InChI=1S/C15H5F15N2O/c16-9(17,8-32-31-7(33-8)6-4-2-1-3-5-6)10(18,19)11(20,21)12(22,23)13(24,25)14(26,27)15(28,29)30/h1-5H AuxInfo=1/0/N:33,31,32,29,30,28,27,26,24,22,20,19,21,23,25,11,12,7,8,3,4,1,2,5,6,9,10,13,14,15,18,17,16/E:(2,3)(4,5)(16,17)(18,19)(20,21)(22,23)(24,25)(26,27)(28,29,30)/rA:33FFFFFFFFFFFFFFFONNCCCCCCCCCCCCCCC/rB:;;;;;;;;;;;;;;;;s17;s1s2;s3s4s19;s5s6s19;s7s8s20;s9s10s21;s11s12s2…	YNHVEOXJDBDTKS-UHFFFAOYSA-N	C15H5F15N2O	514.194	unclassified	FC(F)(F)C(F)(F)C(F)(F)C(F)(F)C(F)(F)C(F)(F)C(F)(F)C1=NN=C(O1)C1C=CC=CC=1		Aromatic PFASs	gte7	7	IROQAHVXXUQBOS-UHFFFAOYSA-N	0.838384	('Aromatic PFASs', 'gte7', nan, nan)	0																	A
19	DTXSID901349202	DSSTox_High	4-[(Perfluorononyl)oxy]benzoic acid	148038-11-3	OC(=O)C1=CC=C(OC(F)(F)C(F)(F)C(F)(F)C(F)(F)C(F)(F)C(F)(F)C(F)(F)C(F)(F)C(F)(F)F)C=C1	InChI=1S/C16H5F19O3/c17-8(18,9(19,20)11(23,24)13(27,28)15(31,32)33)10(21,22)12(25,26)14(29,30)16(34,35)38-6-3-1-5(2-4-6)7(36)37/h1-4H,(H,36,37) AuxInfo=1/1/N:32,33,34,35,31,36,1,13,16,10,19,7,22,4,25,3,17,18,20,21,14,15,23,24,11,12,26,27,8,9,28,29,30,5,6,37,38,2/E:(1,2)(3,4)(17,18)(19,20)(21,22)(23,24)(25,26)(27,28)(29,30)(31,32,33)(34,35)(36,37)/rA:38COCCFFCFFCFFCFFCFFCFFCFFCFFFFFCCCCCCOO/rB:;s2…	DMOPQXVRDQZJJS-UHFFFAOYSA-N	C16H5F19O3	606.183	unclassified	OC(=O)C1C=CC(=CC=1)OC(F)(F)C(F)(F)C(F)(F)C(F)(F)C(F)(F)C(F)(F)C(F)(F)C(F)(F)C(F)(F)F		Aromatic PFASs	gte7	9	IROQAHVXXUQBOS-UHFFFAOYSA-N	0.698795	('Aromatic PFASs', 'gte7', nan, nan)	0																	B
20	DTXSID901349133	DSSTox_Low	4-[(1,1,2,2,3,3,4,4,5,5,6,6,7,7,8,8,9,9,10-Nonadecafluorodecyl)oxy]benzenesulfonic acid	NOCAS_1349133	OS(=O)(=O)C1=CC=C(OC(F)(F)C(F)(F)C(F)(F)C(F)(F)C(F)(F)C(F)(F)C(F)(F)C(F)(F)C(F)(F)CF)C=C1	InChI=1S/C16H7F19O4S/c17-5-8(18,19)9(20,21)10(22,23)11(24,25)12(26,27)13(28,29)14(30,31)15(32,33)16(34,35)39-6-1-3-7(4-2-6)40(36,37)38/h1-4H,5H2,(H,36,37,38) AuxInfo=1/1/N:2,4,1,5,21,3,6,20,19,18,17,16,15,14,13,12,40,25,39,26,38,27,37,28,36,29,35,30,34,24,33,23,32,22,31,8,9,10,11,7/E:(1,2)(3,4)(18,19)(20,21)(22,23)(24,25)(26,27)(28,29)(30,31)(32,33)(34,35)(36,37,38)/CRV:40.6/rA:40CCCCCCSOOOOCCCCC…	TTXYXNHMTULWNW-UHFFFAOYSA-N	C16H7F19O4S	656.26	unclassified	OS(=O)(=O)C1C=CC(=CC=1)OC(F)(F)C(F)(F)C(F)(F)C(F)(F)C(F)(F)C(F)(F)C(F)(F)C(F)(F)C(F)(F)CF		Aromatic PFASs	gte7	9	IROQAHVXXUQBOS-UHFFFAOYSA-N	0.835052	('Aromatic PFASs', 'gte7', nan, nan)	0																	B
21	DTXSID901348866	DSSTox_Low	Diethyl 4-[2-[[1-[2-[2-(perfluorooctyl)ethylamino]-2-oxoethyl]triazol-4-yl]methoxy]-3-methoxyphenyl]-2,6-dimethyl-1,4-dihydropyridine-3,5-dicarboxylate	NOCAS_1348866	CCOC(=O)C1=C(C)NC(C)=C(C1C1=C(OCC2=CN(CC(=O)NCCC(F)(F)C(F)(F)C(F)(F)C(F)(F)C(F)(F)C(F)(F)C(F)(F)C(F)(F)F)N=N2)C(OC)=CC=C1)C(=O)OCC	InChI=1S/C35H34F17N5O7/c1-6-62-26(59)22-16(3)54-17(4)23(27(60)63-7-2)24(22)19-9-8-10-20(61-5)25(19)64-15-18-13-57(56-55-18)14-21(58)53-12-11-28(36,37)29(38,39)30(40,41)31(42,43)32(44,45)33(46,47)34(48,49)35(50,51)52/h8-10,13,24,54H,6-7,11-12,14-15H2,1-5H3,(H,53,58) AuxInfo=1/1/N:62,64,14,13,22,61,63,19,20,18,35,34,29,30,24,6,2,28,15,17,31,5,3,4,16,10,7,36,37,38,39,40,41,42,43,44,45,46,47,48,49,50…	WSYSAYWSVBSAEW-UHFFFAOYSA-N	C35H34F17N5O7	959.658	unclassified	COC1C=CC=C(C2C(C(=O)OCC)C(C)=NC(C)=C2C(=O)OCC)C=1OCC1=CN(CC(=O)NCCC(F)(F)C(F)(F)C(F)(F)C(F)(F)C(F)(F)C(F)(F)C(F)(F)C(F)(F)F)N=N1		Aromatic PFASs	gte7	8	IROQAHVXXUQBOS-UHFFFAOYSA-N	0.829932	('Aromatic PFASs', 'gte7', nan, nan)	0																	B
22	DTXSID901348480	DSSTox_Low	5-[4-(Heptadecafluorononanoylamino)phenylsulfonylamino]-1,3,4-thiadiazole-2-sulfonamide	NOCAS_1348480	NS(=O)(=O)C1=NN=C(NS(=O)(=O)C2=CC=C(NC(=O)C(F)(F)C(F)(F)C(F)(F)C(F)(F)C(F)(F)C(F)(F)C(F)(F)C(F)(F)F)C=C2)S1	InChI=1S/C17H8F17N5O5S3/c18-10(19,11(20,21)12(22,23)13(24,25)14(26,27)15(28,29)16(30,31)17(32,33)34)7(40)36-5-1-3-6(4-2-5)47(43,44)39-8-37-38-9(45-8)46(35,41)42/h1-4H,(H,36,40)(H,37,39)(H2,35,41,42) AuxInfo=1/1/N:16,18,15,19,17,14,21,5,2,22,23,24,25,26,27,28,29,31,32,33,34,35,36,37,38,39,40,41,42,43,44,45,46,47,9,20,4,3,10,30,7,8,12,13,1,6,11/E:(1,2)(3,4)(18,19)(20,21)(22,23)(24,25)(26,27)(28,29)…	GOAGYYXQSDTWIW-UHFFFAOYSA-N	C17H8F17N5O5S3	781.43	unclassified	NS(=O)(=O)C1=NN=C(NS(=O)(=O)C2C=CC(=CC=2)NC(=O)C(F)(F)C(F)(F)C(F)(F)C(F)(F)C(F)(F)C(F)(F)C(F)(F)C(F)(F)F)S1		Aromatic PFASs	gte7	8	IROQAHVXXUQBOS-UHFFFAOYSA-N	0.8125	('Aromatic PFASs', 'gte7', nan, nan)	0																	B
23	DTXSID901348478	DSSTox_Low	4-(Heptadecafluorooctane-1-sulfonylamino)-3-iodo-benzenesulfonamide	NOCAS_1348478	NS(=O)(=O)C1=CC(I)=C(NS(=O)(=O)C(F)(F)C(F)(F)C(F)(F)C(F)(F)C(F)(F)C(F)(F)C(F)(F)C(F)(F)F)C=C1	InChI=1S/C14H6F17IN2O4S2/c15-7(16,9(19,20)11(23,24)13(27,28)29)8(17,18)10(21,22)12(25,26)14(30,31)40(37,38)34-6-2-1-4(3-5(6)32)39(33,35)36/h1-3,34H,(H2,33,35,36) AuxInfo=1/1/N:6,5,2,1,3,4,17,16,18,15,19,14,20,13,32,33,30,31,34,35,28,29,36,37,26,27,38,39,40,24,25,11,10,12,8,9,22,23,7,21/E:(15,16)(17,18)(19,20)(21,22)(23,24)(25,26)(27,28,29)(30,31)(35,36)(37,38)/CRV:39.6,40.6/rA:40CCCCCCSOONINCCCCC…	UPXQBZCOLKIMKT-UHFFFAOYSA-N	C14H6F17IN2O4S2	780.21	unclassified	NS(=O)(=O)C1C=CC(NS(=O)(=O)C(F)(F)C(F)(F)C(F)(F)C(F)(F)C(F)(F)C(F)(F)C(F)(F)C(F)(F)F)=C(I)C=1		Aromatic PFASs	gte7	8	IROQAHVXXUQBOS-UHFFFAOYSA-N	0.773196	('Aromatic PFASs', 'gte7', nan, nan)	0																	B
24	DTXSID901348385	DSSTox_Low	Perfluoro-octane-1-sulfonic acid 2-sulfamoyl-benzothiazol-6-yl ester	NOCAS_1348385	NS(=O)(=O)C1=NC2=CC=C(OS(=O)(=O)C(F)(F)C(F)(F)C(F)(F)C(F)(F)C(F)(F)C(F)(F)C(F)(F)C(F)(F)F)C=C2S1	InChI=1S/C15H5F17N2O5S3/c16-8(17,10(20,21)12(24,25)14(28,29)30)9(18,19)11(22,23)13(26,27)15(31,32)42(37,38)39-4-1-2-5-6(3-4)40-7(34-5)41(33,35)36/h1-3H,(H2,33,35,36) AuxInfo=1/1/N:36,35,38,37,34,30,32,5,4,6,3,7,2,8,1,21,22,19,20,23,24,17,18,25,26,15,16,27,28,29,13,14,41,33,39,42,11,12,10,31,40,9/E:(16,17)(18,19)(20,21)(22,23)(24,25)(26,27)(28,29,30)(31,32)(35,36)(37,38)/CRV:41.6,42.6/rA:42CCCCCCC…	YAGJNFGKXDDDJI-UHFFFAOYSA-N	C15H5F17N2O5S3	712.37	unclassified	NS(=O)(=O)C1=NC2=CC=C(C=C2S1)OS(=O)(=O)C(F)(F)C(F)(F)C(F)(F)C(F)(F)C(F)(F)C(F)(F)C(F)(F)C(F)(F)F		Aromatic PFASs	gte7	8	IROQAHVXXUQBOS-UHFFFAOYSA-N	0.783019	('Aromatic PFASs', 'gte7', nan, nan)	0																	B
25	DTXSID901348292	DSSTox_Low	N-[2-(Pyridin-2-yl)ethyl]8-difluoromethyl-perfluorooctanamide	293764-83-7	FC(F)C(F)(F)C(F)(F)C(F)(F)C(F)(F)C(F)(F)C(F)(F)C(F)(F)C(=O)NCCC1=NC=CC=C1	InChI=1S/C16H10F16N2O/c17-8(18)10(19,20)12(23,24)14(27,28)16(31,32)15(29,30)13(25,26)11(21,22)9(35)34-6-4-7-3-1-2-5-33-7/h1-3,5,8H,4,6H2,(H,34,35) AuxInfo=1/1/N:4,5,3,7,6,8,2,18,10,17,11,16,12,15,13,14,19,20,21,22,33,34,23,24,31,32,25,26,29,30,27,28,1,9,35/E:(17,18)(19,20)(21,22)(23,24)(25,26)(27,28)(29,30)(31,32)/rA:35NCCCCCCCNCCCCCCCCCFFFFFFFFFFFFFFFFO/rB:d1;s2;d3;s4;s1d5;s2;s7;s8;s9;s10;s11;s1…	ZZOGNCBLPNJXML-UHFFFAOYSA-N	C16H10F16N2O	550.243	unclassified	O=C(NCCC1C=CC=CN=1)C(F)(F)C(F)(F)C(F)(F)C(F)(F)C(F)(F)C(F)(F)C(F)(F)C(F)F		Aromatic PFASs	gte7	8	IROQAHVXXUQBOS-UHFFFAOYSA-N	0.842593	('Aromatic PFASs', 'gte7', nan, nan)	0																	A
26	DTXSID901334801	DSSTox_Low	{4-[(1,2,3,3,4,4,5,5,6,6,7,7,8,8,9,9,9-Heptadecafluoronon-1-en-1-yl)oxy]benzyl}phosphonic acid	NOCAS_1334801	OP(O)(=O)CC1=CC=C(OC(F)=C(F)C(F)(F)C(F)(F)C(F)(F)C(F)(F)C(F)(F)C(F)(F)C(F)(F)F)C=C1	InChI=1S/C16H8F17O4P/c17-8(9(18)37-7-3-1-6(2-4-7)5-38(34,35)36)10(19,20)11(21,22)12(23,24)13(25,26)14(27,28)15(29,30)16(31,32)33/h1-4H,5H2,(H2,34,35,36) AuxInfo=1/1/N:13,15,12,16,17,14,11,8,9,7,6,5,4,3,2,34,23,22,24,25,26,27,28,29,30,31,32,33,1,38,35,36,37,19,20,21,10,18/E:(1,2)(3,4)(19,20)(21,22)(23,24)(25,26)(27,28)(29,30)(31,32,33)(34,35,36)/rA:38FCCCCCCCCOCCCCCCCPOOOFFFFFFFFFFFFCFFFF/rB:s1;s2…	AIOYDPRIRKONCK-UHFFFAOYSA-N	C16H8F17O4P	618.183	unclassified	OP(O)(=O)CC1=CC=C(C=C1)OC(F)=C(F)C(F)(F)C(F)(F)C(F)(F)C(F)(F)C(F)(F)C(F)(F)C(F)(F)F		Aromatic PFASs	gte7	7	IROQAHVXXUQBOS-UHFFFAOYSA-N	0.762887	('Aromatic PFASs', 'gte7', nan, nan)	0																	B
27	DTXSID901159879	Public_High_CAS	5-(1,1,2,2,3,3,4,4,5,5,6,6,7,7,7-Pentadecafluoroheptyl)-2H-tetrazole	804-66-0	FC(F)(F)C(F)(F)C(F)(F)C(F)(F)C(F)(F)C(F)(F)C(F)(F)C1=NN=NN1	InChI=1S/C8HF15N4/c9-2(10,1-24-26-27-25-1)3(11,12)4(13,14)5(15,16)6(17,18)7(19,20)8(21,22)23/h(H,24,25,26,27) AuxInfo=1/1/N:1,6,7,8,9,10,11,12,26,27,24,25,22,23,20,21,18,19,16,17,13,14,15,2,5,3,4/E:(9,10)(11,12)(13,14)(15,16)(17,18)(19,20)(21,22,23)(24,25)(26,27)/rA:27CNNNNCCCCCCCFFFFFFFFFFFFFFF/rB:s1;s2;d3;d1s4;s1;s6;s7;s8;s9;s10;s11;s12;s12;s12;s11;s11;s10;s10;s9;s9;s8;s8;s7;s7;s6;s6;/rC:1.0598…	YKCQRXBTNQSNNH-UHFFFAOYSA-N	C8HF15N4	438.1	unclassified	FC(F)(F)C(F)(F)C(F)(F)C(F)(F)C(F)(F)C(F)(F)C(F)(F)C1NN=NN=1		Aromatic PFASs	gte7	7	IROQAHVXXUQBOS-UHFFFAOYSA-N	0.866667	('Aromatic PFASs', 'gte7', nan, nan)	0																	A
28	DTXSID901134322	Public_High_CAS	2,3,6-Trimethylphenyl 2,2,3,3,4,4,5,5,6,6,7,7,8,8,9,9,9-heptadecafluorononanoate	344280-43-9	CC1=CC=C(C)C(OC(=O)C(F)(F)C(F)(F)C(F)(F)C(F)(F)C(F)(F)C(F)(F)C(F)(F)C(F)(F)F)=C1C	InChI=1S/C18H11F17O2/c1-6-4-5-7(2)9(8(6)3)37-10(36)11(19,20)12(21,22)13(23,24)14(25,26)15(27,28)16(29,30)17(31,32)18(33,34)35/h4-5H,1-3H3 AuxInfo=1/0/N:1,37,8,3,4,2,5,7,6,10,12,13,14,15,16,17,18,19,35,36,33,34,31,32,29,30,27,28,25,26,23,24,20,21,22,11,9/E:(19,20)(21,22)(23,24)(25,26)(27,28)(29,30)(31,32)(33,34,35)/rA:37CCCCCCCCOCOCCCCCCCCFFFFFFFFFFFFFFFFFC/rB:s1;d2;s3;d4;s5;s2d6;s7;s6;s9;d10;s10;…	VHLVHFPXIVVWAN-UHFFFAOYSA-N	C18H11F17O2	582.257	unclassified	CC1=C(OC(=O)C(F)(F)C(F)(F)C(F)(F)C(F)(F)C(F)(F)C(F)(F)C(F)(F)C(F)(F)F)C(C)=CC=C1C		Aromatic PFASs	gte7	8	IROQAHVXXUQBOS-UHFFFAOYSA-N	0.776596	('Aromatic PFASs', 'gte7', nan, nan)	0																	A
29	DTXSID901127468	Public_High_CAS	2,2,3,3,4,4,5,5,6,6,7,7,8,8,9,9,9-Heptadecafluoro-N-(2,4,6-trimethylphenyl)nonanamide	344282-42-4	CC1=CC(C)=C(NC(=O)C(F)(F)C(F)(F)C(F)(F)C(F)(F)C(F)(F)C(F)(F)C(F)(F)C(F)(F)F)C(C)=C1	InChI=1S/C18H12F17NO/c1-6-4-7(2)9(8(3)5-6)36-10(37)11(19,20)12(21,22)13(23,24)14(25,26)15(27,28)16(29,30)17(31,32)18(33,34)35/h4-5H,1-3H3,(H,36,37) AuxInfo=1/1/N:1,8,37,7,3,2,6,4,5,10,12,13,14,15,16,17,18,19,35,36,33,34,31,32,29,30,27,28,25,26,23,24,20,21,22,9,11/E:(2,3)(4,5)(7,8)(19,20)(21,22)(23,24)(25,26)(27,28)(29,30)(31,32)(33,34,35)/rA:37CCCCCCCCNCOCCCCCCCCFFFFFFFFFFFFFFFFFC/rB:s1;d2;s3;d4;…	VPQGVCYGXQNYQT-UHFFFAOYSA-N	C18H12F17NO	581.273	unclassified	CC1C=C(C)C=C(C)C=1NC(=O)C(F)(F)C(F)(F)C(F)(F)C(F)(F)C(F)(F)C(F)(F)C(F)(F)C(F)(F)F		Aromatic PFASs	gte7	8	IROQAHVXXUQBOS-UHFFFAOYSA-N	0.795699	('Aromatic PFASs', 'gte7', nan, nan)	0																	A
30	DTXSID901123654	Public_High_CAS	4-[5-(1,1,2,2,3,3,4,4,5,5,6,6,7,7,7-Pentadecafluoroheptyl)-1,2,4-oxadiazol-3-yl]pyridine	894796-31-7	FC(F)(F)C(F)(F)C(F)(F)C(F)(F)C(F)(F)C(F)(F)C(F)(F)C1=NC(=NO1)C1=CC=NC=C1	InChI=1S/C14H4F15N3O/c15-8(16,7-31-6(32-33-7)5-1-3-30-4-2-5)9(17,18)10(19,20)11(21,22)12(23,24)13(25,26)14(27,28)29/h1-4H AuxInfo=1/0/N:1,5,2,4,6,7,9,12,13,14,15,16,17,18,32,33,30,31,28,29,26,27,24,25,22,23,19,20,21,3,8,11,10/E:(1,2)(3,4)(15,16)(17,18)(19,20)(21,22)(23,24)(25,26)(27,28,29)/rA:33CCNCCCCNCONCCCCCCCFFFFFFFFFFFFFFF/rB:d1;s2;d3;s4;s1d5;s6;s7;d8;s9;d7s10;s9;s12;s13;s14;s15;s16;s17;s18;…	DWHZKFRVHWWOKW-UHFFFAOYSA-N	C14H4F15N3O	515.182	unclassified	FC(F)(F)C(F)(F)C(F)(F)C(F)(F)C(F)(F)C(F)(F)C(F)(F)C1=NC(=NO1)C1C=CN=CC=1		Aromatic PFASs	gte7	7	IROQAHVXXUQBOS-UHFFFAOYSA-N	0.85	('Aromatic PFASs', 'gte7', nan, nan)	0																	A
31	DTXSID901123585	Public_High_CAS	4-Chloro-3-(1,1,2,2,3,3,4,4,5,5,6,6,7,7,8,8,8-heptadecafluorooctyl)-5-phenyl-1H-pyrazole	1029636-05-2	FC(F)(F)C(F)(F)C(F)(F)C(F)(F)C(F)(F)C(F)(F)C(F)(F)C(F)(F)C1=NNC(=C1Cl)C1=CC=CC=C1	InChI=1S/C17H6ClF17N2/c18-7-8(6-4-2-1-3-5-6)36-37-9(7)10(19,20)11(21,22)12(23,24)13(25,26)14(27,28)15(29,30)16(31,32)17(33,34)35/h1-5H,(H,36,37) AuxInfo=1/1/N:1,2,6,3,5,4,8,7,9,12,13,14,15,16,17,18,19,37,35,36,33,34,31,32,29,30,27,28,25,26,23,24,20,21,22,11,10/E:(2,3)(4,5)(19,20)(21,22)(23,24)(25,26)(27,28)(29,30)(31,32)(33,34,35)/rA:37CCCCCCCCCNNCCCCCCCCFFFFFFFFFFFFFFFFFCl/rB:d1;s2;d3;s4;s1d5;s4…	FPUAZGIAIZZHJV-UHFFFAOYSA-N	C17H6ClF17N2	596.67	unclassified	FC(F)(F)C(F)(F)C(F)(F)C(F)(F)C(F)(F)C(F)(F)C(F)(F)C(F)(F)C1=NNC(=C1Cl)C1C=CC=CC=1		Aromatic PFASs	gte7	8	IROQAHVXXUQBOS-UHFFFAOYSA-N	0.83	('Aromatic PFASs', 'gte7', nan, nan)	0																	A
32	DTXSID901111702	Public_High_CAS	4,4,5,5,6,6,7,7,8,8,9,9,10,10,11,11,12,12,13,13,13-Heneicosafluoro-1-[(phenylmethyl)amino]-2-tridecanol	939793-43-8	OC(CNCC1=CC=CC=C1)CC(F)(F)C(F)(F)C(F)(F)C(F)(F)C(F)(F)C(F)(F)C(F)(F)C(F)(F)C(F)(F)C(F)(F)F	InChI=1/C20H14F21NO/c21-11(22,6-10(43)8-42-7-9-4-2-1-3-5-9)12(23,24)13(25,26)14(27,28)15(29,30)16(31,32)17(33,34)18(35,36)19(37,38)20(39,40)41/h1-5,10,42-43H,6-8H2 AuxInfo=1/0/N:1,2,6,3,5,11,7,9,4,10,12,13,14,15,16,17,18,19,20,21,41,42,39,40,37,38,35,36,33,34,31,32,29,30,27,28,25,26,22,23,24,8,43/E:(2,3)(4,5)(21,22)(23,24)(25,26)(27,28)(29,30)(31,32)(33,34)(35,36)(37,38)(39,40,41)/rA:43CCCCCCCNCC…	XNKAFQHJWDSXQT-UHFFFAOYNA-N	C20H14F21NO	683.304	unclassified	OC(CC(F)(F)C(F)(F)C(F)(F)C(F)(F)C(F)(F)C(F)(F)C(F)(F)C(F)(F)C(F)(F)C(F)(F)F)CNCC1C=CC=CC=1		Aromatic PFASs	gte7	10	IROQAHVXXUQBOS-UHFFFAOYSA-N	0.783505	('Aromatic PFASs', 'gte7', nan, nan)	0																	A
33	DTXSID901102030	Public_High_CAS	1,1-Bis(diphenylphosphinyl)-2,2,3,3,4,4,5,5,6,6,7,7,8,8,8-pentadecafluorooctyl 2,2,3,3,4,4,5,5,6,6,7,7,8,8,8-pentadecafluorooctanoate	69737-30-0	FC(F)(F)C(F)(F)C(F)(F)C(F)(F)C(F)(F)C(F)(F)C(F)(F)C(=O)OC(C(F)(F)C(F)(F)C(F)(F)C(F)(F)C(F)(F)C(F)(F)C(F)(F)F)(P(=O)(C1=CC=CC=C1)C1=CC=CC=C1)P(=O)(C1=CC=CC=C1)C1=CC=CC=C1	InChI=1S/C40H20F30O4P2/c41-26(42,27(43,44)28(45,46)29(47,48)32(53,54)35(59,60)38(65,66)67)25(71)74-40(75(72,21-13-5-1-6-14-21)22-15-7-2-8-16-22,76(73,23-17-9-3-10-18-23)24-19-11-4-12-20-24)37(63,64)34(57,58)31(51,52)30(49,50)33(55,56)36(61,62)39(68,69)70/h1-20H AuxInfo=1/0/N:1,12,68,74,2,6,11,13,67,69,73,75,3,5,10,14,66,70,72,76,4,9,65,71,39,41,42,43,44,19,18,45,20,17,46,21,16,47,22,15,61,62,59,6…	PURRWGMBMSZUOR-UHFFFAOYSA-N	C40H20F30O4P2	1196.5	unclassified	O=C(OC(C(F)(F)C(F)(F)C(F)(F)C(F)(F)C(F)(F)C(F)(F)C(F)(F)F)(P(=O)(C1C=CC=CC=1)C1C=CC=CC=1)P(=O)(C1C=CC=CC=1)C1C=CC=CC=1)C(F)(F)C(F)(F)C(F)(F)C(F)(F)C(F)(F)C(F)(F)C(F)(F)F		Aromatic PFASs	gte7	7	IROQAHVXXUQBOS-UHFFFAOYSA-N	0.785714	('Aromatic PFASs', 'gte7', nan, nan)	0																	B
34	DTXSID901038299	Public_Low	Nonanamide, N,N'-[4-(phenylazo)-1,3-phenylene]bis[9-chloro-2,2,3,3,4,4,5,5,6,6,7,7,8,8,9,9-hexadecafluoro- (9CI)	548455-85-2	FC(F)(Cl)C(F)(F)C(F)(F)C(F)(F)C(F)(F)C(F)(F)C(F)(F)C(F)(F)C(=O)NC1=CC(NC(=O)C(F)(F)C(F)(F)C(F)(F)C(F)(F)C(F)(F)C(F)(F)C(F)(F)C(F)(F)Cl)=C(C=C1)N=NC1=CC=CC=C1	InChI=1S/C30H10Cl2F32N4O2/c31-29(61,62)27(57,58)25(53,54)23(49,50)21(45,46)19(41,42)17(37,38)15(33,34)13(69)65-10-6-7-11(68-67-9-4-2-1-3-5-9)12(8-10)66-14(70)16(35,36)18(39,40)20(43,44)22(47,48)24(51,52)26(55,56)28(59,60)30(32,63)64/h1-8H,(H,65,69)(H,66,70) AuxInfo=1/1/N:6,5,7,4,8,41,42,39,3,40,9,10,44,12,45,13,46,14,47,15,48,16,49,17,50,18,51,19,52,20,53,21,68,69,36,37,66,67,34,35,64,65,32,33,62…	FOOBPGPBMOTSFN-UHFFFAOYSA-N	C30H10Cl2F32N4O2	1137.28	unclassified	O=C(NC1=CC(NC(=O)C(F)(F)C(F)(F)C(F)(F)C(F)(F)C(F)(F)C(F)(F)C(F)(F)C(F)(F)Cl)=C(C=C1)N=NC1C=CC=CC=1)C(F)(F)C(F)(F)C(F)(F)C(F)(F)C(F)(F)C(F)(F)C(F)(F)C(F)(F)Cl		Aromatic PFASs	gte7	8	IROQAHVXXUQBOS-UHFFFAOYSA-N	0.854701	('Aromatic PFASs', 'gte7', nan, nan)	0																	A
35	DTXSID901026997	DSSTox_Low	4-(1,1,2,2,3,3,4,4,5,5,6,6,7,7,8,8,9,9,10,10,11,11,12,12,13,13,13-Heptacosafluorotridecoxy)phenol	NOCAS_1026997	OC1=CC=C(OC(F)(F)C(F)(F)C(F)(F)C(F)(F)C(F)(F)C(F)(F)C(F)(F)C(F)(F)C(F)(F)C(F)(F)C(F)(F)C(F)(F)C(F)(F)F)C=C1	InChI=1S/C19H5F27O2/c20-7(21,8(22,23)10(26,27)12(30,31)14(34,35)16(38,39)18(42,43)44)9(24,25)11(28,29)13(32,33)15(36,37)17(40,41)19(45,46)48-6-3-1-5(47)2-4-6/h1-4,47H AuxInfo=1/0/N:1,5,2,4,6,3,15,16,14,17,13,18,12,19,11,20,10,21,9,35,36,33,34,37,38,31,32,39,40,29,30,41,42,27,28,43,44,25,26,45,46,22,23,24,47,48,7,8/E:(1,2)(3,4)(20,21)(22,23)(24,25)(26,27)(28,29)(30,31)(32,33)(34,35)(36,37)(38,39)(…	ZOMGVAAZHMYKGY-UHFFFAOYSA-N	C19H5F27O2	778.204	unclassified	OC1=CC=C(C=C1)OC(F)(F)C(F)(F)C(F)(F)C(F)(F)C(F)(F)C(F)(F)C(F)(F)C(F)(F)C(F)(F)C(F)(F)C(F)(F)C(F)(F)C(F)(F)F		Aromatic PFASs	gte7	13	IROQAHVXXUQBOS-UHFFFAOYSA-N	0.820225	('Aromatic PFASs', 'gte7', nan, nan)	0																	A
36	DTXSID901020694	DSSTox_High	3-(((4-((1,1,2,2,3,3,4,4,5,5,6,6,7,7,8,8,9-Heptadecafluorononyl)oxy)phenyl)sulfonyl)amino)-N,N,N-trimethyl-1-propanaminium iodide	NOCAS_1020694	[I-].C[N+](C)(C)CCCNS(=O)(=O)C1=CC=C(OC(F)(F)C(F)(F)C(F)(F)C(F)(F)C(F)(F)C(F)(F)C(F)(F)C(F)(F)CF)C=C1	InChI=1S/C21H22F17N2O3S.HI/c1-40(2,3)10-4-9-39-44(41,42)13-7-5-12(6-8-13)43-21(37,38)20(35,36)19(33,34)18(31,32)17(29,30)16(27,28)15(25,26)14(23,24)11-22;/h5-8,39H,4,9-11H2,1-3H3;1H/q+1;/p-1 AuxInfo=1/1/N:42,43,44,2,9,11,14,12,3,1,24,10,13,23,22,21,20,19,18,17,16,41,39,40,37,38,35,36,33,34,31,32,29,30,27,28,25,26,5,4,7,8,15,6;45/E:(1,2,3)(5,6)(7,8)(23,24)(25,26)(27,28)(29,30)(31,32)(33,34)(35,36)…	ATGIGOHHGPHQPD-UHFFFAOYSA-M	C21H22F17IN2O3S	832.36	unclassified	C[N+](C)(C)CCCNS(=O)(=O)C1C=CC(=CC=1)OC(F)(F)C(F)(F)C(F)(F)C(F)(F)C(F)(F)C(F)(F)C(F)(F)C(F)(F)CF		Aromatic PFASs	gte7	8	IROQAHVXXUQBOS-UHFFFAOYSA-N	0.837838	('Aromatic PFASs', 'gte7', nan, nan)	0																	B
37	DTXSID80896226	Public_Low	3,4,6-Trichloro-2-(2-chloro-4,4,5,5,6,6,7,7,8,8,9,9,10,10,11,11,11-heptadecafluoroundecyl)phenyl acetate	38506-78-4	CC(=O)OC1=C(Cl)C=C(Cl)C(Cl)=C1CC(Cl)CC(F)(F)C(F)(F)C(F)(F)C(F)(F)C(F)(F)C(F)(F)C(F)(F)C(F)(F)F	InChI=1/C19H9Cl4F17O2/c1-5(41)42-11-7(10(23)8(21)3-9(11)22)2-6(20)4-12(24,25)13(26,27)14(28,29)15(30,31)16(32,33)17(34,35)18(36,37)19(38,39)40/h3,6H,2,4H2,1H3 AuxInfo=1/0/N:36,4,40,7,35,5,3,41,38,2,33,8,11,14,17,20,23,26,29,6,42,39,1,9,10,12,13,15,16,18,19,21,22,24,25,27,28,30,31,32,37,34/E:(24,25)(26,27)(28,29)(30,31)(32,33)(34,35)(36,37)(38,39,40)/rA:42ClCCCCClCCFFCFFCFFCFFCFFCFFCFFCFFFCOCCOCCl…	JDRLLIHRNJZEPG-UHFFFAOYNA-N	C19H9Cl4F17O2	734.05	unclassified	CC(=O)OC1C(CC(Cl)CC(F)(F)C(F)(F)C(F)(F)C(F)(F)C(F)(F)C(F)(F)C(F)(F)C(F)(F)F)=C(Cl)C(Cl)=CC=1Cl		Aromatic PFASs	gte7	8	IROQAHVXXUQBOS-UHFFFAOYSA-N	0.816514	('Aromatic PFASs', 'gte7', nan, nan)	0																	A
38	DTXSID80896185	Public_Low	3,3,4,4,5,5,6,6,7,7,8,8,9,9,10,10,11,11,12,12,12-Henicosafluorododecyl phenylcarbamate	305849-13-2	FC(F)(F)C(F)(F)C(F)(F)C(F)(F)C(F)(F)C(F)(F)C(F)(F)C(F)(F)C(F)(F)C(F)(F)CCOC(=O)NC1=CC=CC=C1	InChI=1S/C19H10F21NO2/c20-10(21,6-7-43-9(42)41-8-4-2-1-3-5-8)11(22,23)12(24,25)13(26,27)14(28,29)15(30,31)16(32,33)17(34,35)18(36,37)19(38,39)40/h1-5H,6-7H2,(H,41,42) AuxInfo=1/1/N:41,40,42,39,43,32,33,38,35,29,26,23,20,17,14,11,8,5,2,30,31,27,28,24,25,21,22,18,19,15,16,12,13,9,10,6,7,1,3,4,37,36,34/E:(2,3)(4,5)(20,21)(22,23)(24,25)(26,27)(28,29)(30,31)(32,33)(34,35)(36,37)(38,39,40)/rA:43FCFFCFF…	BVOVIJBDEFICAD-UHFFFAOYSA-N	C19H10F21NO2	683.26	unclassified	O=C(NC1C=CC=CC=1)OCCC(F)(F)C(F)(F)C(F)(F)C(F)(F)C(F)(F)C(F)(F)C(F)(F)C(F)(F)C(F)(F)C(F)(F)F		Aromatic PFASs	gte7	10	IROQAHVXXUQBOS-UHFFFAOYSA-N	0.773196	('Aromatic PFASs', 'gte7', nan, nan)	0																	A
39	DTXSID80896165	Public_Low	4-Chloro-2-(2-chloro-4,4,5,5,6,6,7,7,8,8,9,9,10,10,11,11,11-heptadecafluoroundecyl)phenyl acetate	38506-76-2	CC(=O)OC1=C(CC(Cl)CC(F)(F)C(F)(F)C(F)(F)C(F)(F)C(F)(F)C(F)(F)C(F)(F)C(F)(F)F)C=C(Cl)C=C1	InChI=1/C19H11Cl2F17O2/c1-7(39)40-11-3-2-9(20)4-8(11)5-10(21)6-12(22,23)13(24,25)14(26,27)15(28,29)16(30,31)17(32,33)18(34,35)19(36,37)38/h2-4,10H,5-6H2,1H3 AuxInfo=1/0/N:37,40,39,3,5,8,36,4,2,6,34,9,12,15,18,21,24,27,30,1,7,10,11,13,14,16,17,19,20,22,23,25,26,28,29,31,32,33,38,35/E:(22,23)(24,25)(26,27)(28,29)(30,31)(32,33)(34,35)(36,37,38)/rA:40ClCCCCCClCCFFCFFCFFCFFCFFCFFCFFCFFFCOCCOCC/rB:s1;d…	NVGMZQYQNNPDAJ-UHFFFAOYNA-N	C19H11Cl2F17O2	665.17	unclassified	CC(=O)OC1C=CC(Cl)=CC=1CC(Cl)CC(F)(F)C(F)(F)C(F)(F)C(F)(F)C(F)(F)C(F)(F)C(F)(F)C(F)(F)F		Aromatic PFASs	gte7	8	IROQAHVXXUQBOS-UHFFFAOYSA-N	0.778846	('Aromatic PFASs', 'gte7', nan, nan)	0																	A
40	DTXSID80896069	Public_Low	4-[(2,2,3,3,4,4,5,5,6,6,7,7,8,8,8-Pentadecafluorooctyl)amino]benzoic acid	73782-58-8	OC(=O)C1=CC=C(NCC(F)(F)C(F)(F)C(F)(F)C(F)(F)C(F)(F)C(F)(F)C(F)(F)F)C=C1	InChI=1S/C15H8F15NO2/c16-9(17,5-31-7-3-1-6(2-4-7)8(32)33)10(18,19)11(20,21)12(22,23)13(24,25)14(26,27)15(28,29)30/h1-4,31H,5H2,(H,32,33) AuxInfo=1/1/N:27,29,26,30,23,28,25,31,20,17,14,11,8,5,2,21,22,18,19,15,16,12,13,9,10,6,7,1,3,4,24,32,33/E:(1,2)(3,4)(16,17)(18,19)(20,21)(22,23)(24,25)(26,27)(28,29,30)(32,33)/rA:33FCFFCFFCFFCFFCFFCFFCFFCNCCCCCCCOO/rB:s1;s2;s2;s2;s5;s5;s5;s8;s8;s8;s11;s11;s11;s1…	RUESXSNSDAABBG-UHFFFAOYSA-N	C15H8F15NO2	519.21	unclassified	OC(=O)C1C=CC(=CC=1)NCC(F)(F)C(F)(F)C(F)(F)C(F)(F)C(F)(F)C(F)(F)C(F)(F)F		Aromatic PFASs	gte7	7	IROQAHVXXUQBOS-UHFFFAOYSA-N	0.682353	('Aromatic PFASs', 'gte7', nan, nan)	0																	B
41	DTXSID80895996	Public_Low	5-(Pentadecafluoroheptyl)-1H-imidazole	81769-55-3	FC(F)(F)C(F)(F)C(F)(F)C(F)(F)C(F)(F)C(F)(F)C(F)(F)C1=CN=CN1	InChI=1S/C10H3F15N2/c11-4(12,3-1-26-2-27-3)5(13,14)6(15,16)7(17,18)8(19,20)9(21,22)10(23,24)25/h1-2H,(H,26,27) AuxInfo=1/1/N:5,7,4,2,9,12,15,18,21,24,1,3,10,11,13,14,16,17,19,20,22,23,25,26,27,6,8/E:(11,12)(13,14)(15,16)(17,18)(19,20)(21,22)(23,24,25)/rA:27FCFCCNCNCFFCFFCFFCFFCFFCFFF/rB:s1;s2;s2;d4;s5;d6;s4s7;s2;s9;s9;s9;s12;s12;s12;s15;s15;s15;s18;s18;s18;s21;s21;s21;s24;s24;s24;/rC:2.5998,3.62,…	NYLVUEIJJQQDBW-UHFFFAOYSA-N	C10H3F15N2	436.124	unclassified	FC(F)(F)C(F)(F)C(F)(F)C(F)(F)C(F)(F)C(F)(F)C(F)(F)C1=CN=CN1		Aromatic PFASs	gte7	7	IROQAHVXXUQBOS-UHFFFAOYSA-N	0.842697	('Aromatic PFASs', 'gte7', nan, nan)	0																	A
42	DTXSID80895653	Public_Low	1-(Heptadecafluorooctyl)-4-methylbenzene	82396-51-8	CC1=CC=C(C=C1)C(F)(F)C(F)(F)C(F)(F)C(F)(F)C(F)(F)C(F)(F)C(F)(F)C(F)(F)F	InChI=1S/C15H7F17/c1-6-2-4-7(5-3-6)8(16,17)9(18,19)10(20,21)11(22,23)12(24,25)13(26,27)14(28,29)15(30,31)32/h2-5H,1H3 AuxInfo=1/0/N:1,3,7,4,6,2,5,8,11,14,17,20,23,26,29,9,10,12,13,15,16,18,19,21,22,24,25,27,28,30,31,32/E:(2,3)(4,5)(16,17)(18,19)(20,21)(22,23)(24,25)(26,27)(28,29)(30,31,32)/rA:32CCCCCCCCFFCFFCFFCFFCFFCFFCFFCFFF/rB:s1;d2;s3;d4;s5;s2d6;s5;s8;s8;s8;s11;s11;s11;s14;s14;s14;s17;s17;s17…	MTNQRVPPULDKMX-UHFFFAOYSA-N	C15H7F17	510.194	unclassified	CC1=CC=C(C=C1)C(F)(F)C(F)(F)C(F)(F)C(F)(F)C(F)(F)C(F)(F)C(F)(F)C(F)(F)F		Aromatic PFASs	gte7	8	IROQAHVXXUQBOS-UHFFFAOYSA-N	0.811765	('Aromatic PFASs', 'gte7', nan, nan)	0																	A
43	DTXSID80880488	DSSTox_High	Potassium 2,3,4,5-tetrachloro-6-(((3-(((heptadecafluorooctyl)sulphonyl)oxy)phenyl)amino)carbonyl)benzoate	57589-85-2	[K+].[H]N(C(=O)C1=C(C([O-])=O)C(Cl)=C(Cl)C(Cl)=C1Cl)C1=CC(OS(=O)(=O)C(F)(F)C(F)(F)C(F)(F)C(F)(F)C(F)(F)C(F)(F)C(F)(F)C(F)(F)F)=CC=C1	InChI=1S/C22H6Cl4F17NO6S.K/c23-9-7(8(14(46)47)10(24)12(26)11(9)25)13(45)44-5-2-1-3-6(4-5)50-51(48,49)22(42,43)20(37,38)18(33,34)16(29,30)15(27,28)17(31,32)19(35,36)21(39,40)41;/h1-4H,(H,44,45)(H,46,47);/q;+1/p-1 AuxInfo=1/1/N:43,44,41,40,42,39,46,47,48,49,50,51,45,52,33,31,35,32,37,34,38,36,2,3,4,5,11,12,7,8,15,16,9,10,19,20,13,14,21,22,23,17,18,30,27,28,29,25,26,24,6;1/E:(27,28)(29,30)(31,32)(33…	HZRBKZMKUYGJRU-UHFFFAOYSA-M	C22H5Cl4F17KNO6S	915.21	inactive	OC(=O)C1C(=C(Cl)C(Cl)=C(Cl)C=1Cl)C(=O)NC1C=C(C=CC=1)OS(=O)(=O)C(F)(F)C(F)(F)C(F)(F)C(F)(F)C(F)(F)C(F)(F)C(F)(F)C(F)(F)F		Aromatic PFASs	gte7	8	IROQAHVXXUQBOS-UHFFFAOYSA-N	0.727273	('Aromatic PFASs', 'gte7', nan, nan)	0			DTXSID6071372		DTXSID6071372	DTXSID80880488	0.722222	0									B
44	DTXSID80880443	Public_Medium	Sodium 2-[(perfluorooctyl)oxy]benzene-1-sulfonate	41674-07-1	[Na+].[O-]S(=O)(=O)C1=C(OC(F)(F)C(F)(F)C(F)(F)C(F)(F)C(F)(F)C(F)(F)C(F)(F)C(F)(F)F)C=CC=C1	InChI=1S/C14H5F17O4S.Na/c15-7(16,9(19,20)11(23,24)13(27,28)29)8(17,18)10(21,22)12(25,26)14(30,31)35-5-3-1-2-4-6(5)36(32,33)34;/h1-4H,(H,32,33,34);/q;+1/p-1 AuxInfo=1/1/N:4,3,5,2,6,1,13,12,14,11,15,10,16,9,27,32,26,34,28,31,25,33,29,30,24,35,20,21,22,23,36,17,18,19,8,7;37/E:(15,16)(17,18)(19,20)(21,22)(23,24)(25,26)(27,28,29)(30,31)(32,33,34);/CRV:36.6;/rA:37CCCCCCSOCCCCCCCCO-OOFFFFFFFFFFFFFFFFFNa…	QKCQLSFDZNOFEF-UHFFFAOYSA-M	C14H4F17NaO4S	614.2	unclassified	OS(=O)(=O)C1C=CC=CC=1OC(F)(F)C(F)(F)C(F)(F)C(F)(F)C(F)(F)C(F)(F)C(F)(F)C(F)(F)F		Aromatic PFASs	gte7	8	IROQAHVXXUQBOS-UHFFFAOYSA-N	0.787234	('Aromatic PFASs', 'gte7', nan, nan)	0																	B
45	DTXSID80800383	Public_Low	4-(Heptadecafluorooctyl)phenyl prop-2-enoate	649721-89-1	FC(F)(F)C(F)(F)C(F)(F)C(F)(F)C(F)(F)C(F)(F)C(F)(F)C(F)(F)C1=CC=C(OC(=O)C=C)C=C1	InChI=1S/C17H7F17O2/c1-2-9(35)36-8-5-3-7(4-6-8)10(18,19)11(20,21)12(22,23)13(24,25)14(26,27)15(28,29)16(30,31)17(32,33)34/h2-6H,1H2 AuxInfo=1/0/N:36,35,29,30,31,32,27,33,34,25,23,21,20,22,24,26,28,11,12,7,8,3,4,1,2,5,6,9,10,13,14,15,16,17,19,18/E:(3,4)(5,6)(18,19)(20,21)(22,23)(24,25)(26,27)(28,29)(30,31)(32,33,34)/rA:36FFFFFFFFFFFFFFFFFOOCCCCCCCCCCCCCCCCC/rB:;;;;;;;;;;;;;;;;;;s1s2;s3s4s20;s5s6s2…	DJDAHIAWVZLWDP-UHFFFAOYSA-N	C17H7F17O2	566.214	unclassified	C=CC(=O)OC1C=CC(=CC=1)C(F)(F)C(F)(F)C(F)(F)C(F)(F)C(F)(F)C(F)(F)C(F)(F)C(F)(F)F		Aromatic PFASs	gte7	8	IROQAHVXXUQBOS-UHFFFAOYSA-N	0.784946	('Aromatic PFASs', 'gte7', nan, nan)	0																	A
46	DTXSID80764178	Public_Low	1-[(1,2,3,3,4,4,5,5,6,6,7,7,8,8,9,9,9-Heptadecafluoronon-1-en-1-yl)oxy]-4-(prop-1-en-2-yl)benzene	112340-38-2	CC(=C)C1=CC=C(OC(F)=C(F)C(F)(F)C(F)(F)C(F)(F)C(F)(F)C(F)(F)C(F)(F)C(F)(F)F)C=C1	InChI=1S/C18H9F17O/c1-7(2)8-3-5-9(6-4-8)36-11(20)10(19)12(21,22)13(23,24)14(25,26)15(27,28)16(29,30)17(31,32)18(33,34)35/h3-6H,1H2,2H3 AuxInfo=1/0/N:36,35,32,33,30,31,34,29,28,26,27,24,22,20,19,21,23,25,16,17,11,12,7,8,3,4,1,2,5,6,9,10,13,14,15,18/E:(3,4)(5,6)(21,22)(23,24)(25,26)(27,28)(29,30)(31,32)(33,34,35)/rA:36FFFFFFFFFFFFFFFFFOCCCCCCCCCCCCCCCCCC/rB:;;;;;;;;;;;;;;;;;s1s2;s3s4s19;s5s6s19;s7s…	ULBFCLBOOZCEJA-UHFFFAOYSA-N	C18H9F17O	564.242	unclassified	CC(=C)C1C=CC(=CC=1)OC(F)=C(F)C(F)(F)C(F)(F)C(F)(F)C(F)(F)C(F)(F)C(F)(F)C(F)(F)F		Aromatic PFASs	gte7	7	IROQAHVXXUQBOS-UHFFFAOYSA-N	0.791667	('Aromatic PFASs', 'gte7', nan, nan)	0																	A
47	DTXSID80764092	Public_Low	1-(Prop-1-en-2-yl)-4-[(1,2,3,3,4,4,5,5,6,6,7,7,8,8,9,9,10,10,11,11,12,12,12-tricosafluorododec-1-en-1-yl)oxy]benzene	112242-89-4	CC(=C)C1=CC=C(OC(F)=C(F)C(F)(F)C(F)(F)C(F)(F)C(F)(F)C(F)(F)C(F)(F)C(F)(F)C(F)(F)C(F)(F)C(F)(F)F)C=C1	InChI=1S/C21H9F23O/c1-7(2)8-3-5-9(6-4-8)45-11(23)10(22)12(24,25)13(26,27)14(28,29)15(30,31)16(32,33)17(34,35)18(36,37)19(38,39)20(40,41)21(42,43)44/h3-6H,1H2,2H3 AuxInfo=1/0/N:45,44,41,42,38,39,43,40,37,35,36,33,31,29,27,25,26,28,30,32,34,22,23,17,18,13,14,9,10,5,6,1,2,3,4,7,8,11,12,15,16,19,20,21,24/E:(3,4)(5,6)(24,25)(26,27)(28,29)(30,31)(32,33)(34,35)(36,37)(38,39)(40,41)(42,43,44)/rA:45FFFFFF…	PLRGUUAKWBILJN-UHFFFAOYSA-N	C21H9F23O	714.265	unclassified	CC(=C)C1C=CC(=CC=1)OC(F)=C(F)C(F)(F)C(F)(F)C(F)(F)C(F)(F)C(F)(F)C(F)(F)C(F)(F)C(F)(F)C(F)(F)C(F)(F)F		Aromatic PFASs	gte7	10	IROQAHVXXUQBOS-UHFFFAOYSA-N	0.791667	('Aromatic PFASs', 'gte7', nan, nan)	0																	A
48	DTXSID80756058	Public_Low	4-(Heptadecafluorooctyl)-N-methylbenzamide	89932-69-4	CNC(=O)C1=CC=C(C=C1)C(F)(F)C(F)(F)C(F)(F)C(F)(F)C(F)(F)C(F)(F)C(F)(F)C(F)(F)F	InChI=1S/C16H8F17NO/c1-34-8(35)6-2-4-7(5-3-6)9(17,18)10(19,20)11(21,22)12(23,24)13(25,26)14(27,28)15(29,30)16(31,32)33/h2-5H,1H3,(H,34,35) AuxInfo=1/1/N:35,31,32,29,30,33,27,34,25,23,21,20,22,24,26,28,11,12,7,8,3,4,1,2,5,6,9,10,13,14,15,16,17,19,18/E:(2,3)(4,5)(17,18)(19,20)(21,22)(23,24)(25,26)(27,28)(29,30)(31,32,33)/rA:35FFFFFFFFFFFFFFFFFONCCCCCCCCCCCCCCCC/rB:;;;;;;;;;;;;;;;;;;s1s2;s3s4s20;s5s…	SWTPFYIUUFAQGT-UHFFFAOYSA-N	C16H8F17NO	553.219	unclassified	CNC(=O)C1C=CC(=CC=1)C(F)(F)C(F)(F)C(F)(F)C(F)(F)C(F)(F)C(F)(F)C(F)(F)C(F)(F)F		Aromatic PFASs	gte7	8	IROQAHVXXUQBOS-UHFFFAOYSA-N	0.717647	('Aromatic PFASs', 'gte7', nan, nan)	0																	A
49	DTXSID80585047	Public_Low	{4-[(4,4,5,5,6,6,7,7,8,8,9,9,10,10,11,11,11-Heptadecafluoroundecyl)oxy]phenyl}methanol	892155-69-0	OCC1=CC=C(OCCCC(F)(F)C(F)(F)C(F)(F)C(F)(F)C(F)(F)C(F)(F)C(F)(F)C(F)(F)F)C=C1	InChI=1S/C18H13F17O2/c19-11(20,6-1-7-37-10-4-2-9(8-36)3-5-10)12(21,22)13(23,24)14(25,26)15(27,28)16(29,30)17(31,32)18(33,34)35/h2-5,36H,1,6-8H2 AuxInfo=1/0/N:27,35,36,32,33,26,29,37,34,31,24,22,20,21,23,25,28,30,9,10,5,6,1,2,3,4,7,8,11,12,13,14,15,16,17,19,18/E:(2,3)(4,5)(19,20)(21,22)(23,24)(25,26)(27,28)(29,30)(31,32)(33,34,35)/rA:37FFFFFFFFFFFFFFFFFOOCCCCCCCCCCCCCCCCCC/rB:;;;;;;;;;;;;;;;;;;s1s…	PCXONXLXJULKDJ-UHFFFAOYSA-N	C18H13F17O2	584.273	unclassified	OCC1=CC=C(C=C1)OCCCC(F)(F)C(F)(F)C(F)(F)C(F)(F)C(F)(F)C(F)(F)C(F)(F)C(F)(F)F		Aromatic PFASs	gte7	8	IROQAHVXXUQBOS-UHFFFAOYSA-N	0.8	('Aromatic PFASs', 'gte7', nan, nan)	0																	B
50	DTXSID80584838	Public_Low	[4-(3,3,4,4,5,5,6,6,7,7,8,8,9,9,10,10,10-Heptadecafluorodecyl)phenyl](diphenyl)methanol	649561-66-0	OC(C1=CC=CC=C1)(C1=CC=CC=C1)C1=CC=C(CCC(F)(F)C(F)(F)C(F)(F)C(F)(F)C(F)(F)C(F)(F)C(F)(F)C(F)(F)F)C=C1	InChI=1S/C29H19F17O/c30-21(31,23(32,33)24(34,35)25(36,37)26(38,39)27(40,41)28(42,43)29(44,45)46)16-15-17-11-13-20(14-12-17)22(47,18-7-3-1-4-8-18)19-9-5-2-6-10-19/h1-14,47H,15-16H2 AuxInfo=1/0/N:46,47,42,44,43,45,38,40,39,41,31,32,33,34,25,23,27,35,36,30,21,28,19,20,22,24,26,29,37,5,6,1,2,3,4,7,8,9,10,11,12,13,14,15,16,17,18/E:(1,2)(3,4,5,6)(7,8,9,10)(11,12)(13,14)(18,19)(30,31)(32,33)(34,35)(36,3…	ONXVYKQEANDRAX-UHFFFAOYSA-N	C29H19F17O	706.443	unclassified	OC(C1C=CC=CC=1)(C1C=CC=CC=1)C1C=CC(CCC(F)(F)C(F)(F)C(F)(F)C(F)(F)C(F)(F)C(F)(F)C(F)(F)C(F)(F)F)=CC=1		Aromatic PFASs	gte7	8	IROQAHVXXUQBOS-UHFFFAOYSA-N	0.783505	('Aromatic PFASs', 'gte7', nan, nan)	0																	B
51	DTXSID80512035	Public_Low	3-(Heptadecafluorooctyl)-1,2,4,5-tetramethylbenzene	80790-96-1	CC1=CC(C)=C(C)C(=C1C)C(F)(F)C(F)(F)C(F)(F)C(F)(F)C(F)(F)C(F)(F)C(F)(F)C(F)(F)F	InChI=1S/C18H13F17/c1-6-5-7(2)9(4)10(8(6)3)11(19,20)12(21,22)13(23,24)14(25,26)15(27,28)16(29,30)17(31,32)18(33,34)35/h5H,1-4H3 AuxInfo=1/0/N:34,35,31,32,30,28,29,25,26,23,21,20,18,19,22,24,27,33,7,8,5,6,1,2,3,4,9,10,11,12,13,14,15,16,17/E:(1,2)(3,4)(6,7)(8,9)(19,20)(21,22)(23,24)(25,26)(27,28)(29,30)(31,32)(33,34,35)/rA:35FFFFFFFFFFFFFFFFFCCCCCCCCCCCCCCCCCC/rB:;;;;;;;;;;;;;;;;s1s2;s3s4s18;s5s6s1…	ZOGQTAVALQSFND-UHFFFAOYSA-N	C18H13F17	552.275	unclassified	CC1=CC(C)=C(C)C(=C1C)C(F)(F)C(F)(F)C(F)(F)C(F)(F)C(F)(F)C(F)(F)C(F)(F)C(F)(F)F		Aromatic PFASs	gte7	8	IROQAHVXXUQBOS-UHFFFAOYSA-N	0.83908	('Aromatic PFASs', 'gte7', nan, nan)	0																	A
52	DTXSID80465315	Public_Low	[4-(3,3,4,4,5,5,6,6,7,7,8,8,9,9,10,10,10-Heptadecafluorodecyl)phenyl] diphenylphosphine	462996-04-9	FC(F)(F)C(F)(F)C(F)(F)C(F)(F)C(F)(F)C(F)(F)C(F)(F)C(F)(F)CCC1=CC=C(C=C1)P(C1=CC=CC=C1)C1=CC=CC=C1	InChI=1S/C28H18F17P/c29-21(30,22(31,32)23(33,34)24(35,36)25(37,38)26(39,40)27(41,42)28(43,44)45)16-15-17-11-13-20(14-12-17)46(18-7-3-1-4-8-18)19-9-5-2-6-10-19/h1-14H,15-16H2 AuxInfo=1/0/N:45,46,42,44,41,43,37,39,38,40,30,31,33,34,26,24,28,35,36,32,22,20,19,21,23,25,27,29,8,9,4,5,2,3,6,7,10,11,12,13,14,15,16,17,18,1/E:(1,2)(3,4,5,6)(7,8,9,10)(11,12)(13,14)(18,19)(29,30)(31,32)(33,34)(35,36)(37,38)…	UPXCRVHPPXSSDG-UHFFFAOYSA-N	C28H18F17P	708.399	unclassified	FC(F)(F)C(F)(F)C(F)(F)C(F)(F)C(F)(F)C(F)(F)C(F)(F)C(F)(F)CCC1C=CC(=CC=1)P(C1C=CC=CC=1)C1C=CC=CC=1		Aromatic PFASs	gte7	8	IROQAHVXXUQBOS-UHFFFAOYSA-N	0.808081	('Aromatic PFASs', 'gte7', nan, nan)	0																	B
53	DTXSID80458207	Public_Low	1,2,4-Oxadiazole, 5-(pentadecafluoroheptyl)-3-phenyl-	21733-14-2	FC(F)(F)C(F)(F)C(F)(F)C(F)(F)C(F)(F)C(F)(F)C(F)(F)C1=NC(=NO1)C1=CC=CC=C1	InChI=1S/C15H5F15N2O/c16-9(17,8-31-7(32-33-8)6-4-2-1-3-5-6)10(18,19)11(20,21)12(22,23)13(24,25)14(26,27)15(28,29)30/h1-5H AuxInfo=1/0/N:33,31,32,29,30,28,27,26,24,22,20,19,21,23,25,11,12,7,8,3,4,1,2,5,6,9,10,13,14,15,17,18,16/E:(2,3)(4,5)(16,17)(18,19)(20,21)(22,23)(24,25)(26,27)(28,29,30)/rA:33FFFFFFFFFFFFFFFONNCCCCCCCCCCCCCCC/rB:;;;;;;;;;;;;;;;;s16;s1s2;s3s4s19;s5s6s19;s7s8s20;s9s10s21;s11s12s2…	DLOYUWPSJSGGSB-UHFFFAOYSA-N	C15H5F15N2O	514.194	unclassified	FC(F)(F)C(F)(F)C(F)(F)C(F)(F)C(F)(F)C(F)(F)C(F)(F)C1=NC(=NO1)C1C=CC=CC=1		Aromatic PFASs	gte7	7	IROQAHVXXUQBOS-UHFFFAOYSA-N	0.836735	('Aromatic PFASs', 'gte7', nan, nan)	0																	A
54	DTXSID80449453	DSSTox_Low	4-(Heptadecafluorooctyl)-N,N-dimethylbenzenamine	80791-09-9	CN(C)C1=CC=C(C=C1)C(F)(F)C(F)(F)C(F)(F)C(F)(F)C(F)(F)C(F)(F)C(F)(F)C(F)(F)F	InChI=1S/C16H10F17N/c1-34(2)8-5-3-7(4-6-8)9(17,18)10(19,20)11(21,22)12(23,24)13(25,26)14(27,28)15(29,30)16(31,32)33/h3-6H,1-2H3 AuxInfo=1/0/N:33,34,28,29,31,32,26,30,24,22,20,19,21,23,25,27,11,12,7,8,3,4,1,2,5,6,9,10,13,14,15,16,17,18/E:(1,2)(3,4)(5,6)(17,18)(19,20)(21,22)(23,24)(25,26)(27,28)(29,30)(31,32,33)/rA:34FFFFFFFFFFFFFFFFFNCCCCCCCCCCCCCCCC/rB:;;;;;;;;;;;;;;;;;s1s2;s3s4s19;s5s6s19;s7s8s2…	CSDRFIOFQKNRSL-UHFFFAOYSA-N	C16H10F17N	539.236	unclassified	CN(C)C1C=CC(=CC=1)C(F)(F)C(F)(F)C(F)(F)C(F)(F)C(F)(F)C(F)(F)C(F)(F)C(F)(F)F		Aromatic PFASs	gte7	8	IROQAHVXXUQBOS-UHFFFAOYSA-N	0.776471	('Aromatic PFASs', 'gte7', nan, nan)	0																	A
55	DTXSID801348794	DSSTox_Low	N-Methyl-N-[4-[(2-methyl-2H-tetrazol-5-yl)methyl]phenyl]perfluorooctanamide	NOCAS_1348794	CN(C(=O)C(F)(F)C(F)(F)C(F)(F)C(F)(F)C(F)(F)C(F)(F)C(F)(F)F)C1=CC=C(CC2=NN(C)N=N2)C=C1	InChI=1S/C18H12F15N5O/c1-37(9-5-3-8(4-6-9)7-10-34-36-38(2)35-10)11(39)12(19,20)13(21,22)14(23,24)15(25,26)16(27,28)17(29,30)18(31,32)33/h3-6H,7H2,1-2H3 AuxInfo=1/0/N:1,39,29,31,28,32,33,30,27,34,3,4,5,6,7,8,9,10,24,25,22,23,20,21,18,19,16,17,14,15,11,12,13,35,38,36,2,37,26/E:(3,4)(5,6)(19,20)(21,22)(23,24)(25,26)(27,28)(29,30)(31,32,33)/rA:39CNCCCCCCCCFFFFFFFFFFFFFFFOCCCCCCCCNNNNC/rB:s1;s2;s3;s4;…	IXKUKQLRYYALLN-UHFFFAOYSA-N	C18H12F15N5O	599.304	unclassified	CN(C(=O)C(F)(F)C(F)(F)C(F)(F)C(F)(F)C(F)(F)C(F)(F)C(F)(F)F)C1C=CC(CC2N=NN(C)N=2)=CC=1		Aromatic PFASs	gte7	7	IROQAHVXXUQBOS-UHFFFAOYSA-N	0.775701	('Aromatic PFASs', 'gte7', nan, nan)	0																	A
56	DTXSID801348601	DSSTox_Low	N-[4-[(2H-Tetrazol-5-yl)methyl]phenyl]-perfluorodecanamide	NOCAS_1348601	FC(F)(F)C(F)(F)C(F)(F)C(F)(F)C(F)(F)C(F)(F)C(F)(F)C(F)(F)C(F)(F)C(=O)NC1=CC=C(CC2=NNN=N2)C=C1	InChI=1S/C18H8F19N5O/c19-10(20,9(43)38-7-3-1-6(2-4-7)5-8-39-41-42-40-8)11(21,22)12(23,24)13(25,26)14(27,28)15(29,30)16(31,32)17(33,34)18(35,36)37/h1-4H,5H2,(H,38,43)(H,39,40,41,42) AuxInfo=1/1/N:8,12,9,11,6,7,10,5,14,15,16,17,18,19,20,21,22,23,41,42,39,40,37,38,35,36,33,34,31,32,29,30,27,28,24,25,26,13,1,4,2,3,43/E:(1,2)(3,4)(19,20)(21,22)(23,24)(25,26)(27,28)(29,30)(31,32)(33,34)(35,36,37)(39,40…	ADZKOYUFTBEHBC-UHFFFAOYSA-N	C18H8F19N5O	671.266	unclassified	O=C(NC1C=CC(CC2N=NNN=2)=CC=1)C(F)(F)C(F)(F)C(F)(F)C(F)(F)C(F)(F)C(F)(F)C(F)(F)C(F)(F)C(F)(F)F		Aromatic PFASs	gte7	9	IROQAHVXXUQBOS-UHFFFAOYSA-N	0.76699	('Aromatic PFASs', 'gte7', nan, nan)	0																	A
57	DTXSID801348594	DSSTox_Low	N-[4-[(2H-Tetrazol-5-yl)methyl]phenyl]-perfluorooctanamide	NOCAS_1348594	FC(F)(F)C(F)(F)C(F)(F)C(F)(F)C(F)(F)C(F)(F)C(F)(F)C(=O)NC1=CC=C(CC2=NNN=N2)C=C1	InChI=1S/C16H8F15N5O/c17-10(18,9(37)32-7-3-1-6(2-4-7)5-8-33-35-36-34-8)11(19,20)12(21,22)13(23,24)14(25,26)15(27,28)16(29,30)31/h1-4H,5H2,(H,32,37)(H,33,34,35,36) AuxInfo=1/1/N:8,12,9,11,6,7,10,5,14,15,16,17,18,19,20,21,35,36,33,34,31,32,29,30,27,28,25,26,22,23,24,13,1,4,2,3,37/E:(1,2)(3,4)(17,18)(19,20)(21,22)(23,24)(25,26)(27,28)(29,30,31)(33,34)(35,36)/rA:37NNNNCCCCCCCCNCCCCCCCCFFFFFFFFFFFFFFF…	BVRHHXOKIFLASO-UHFFFAOYSA-N	C16H8F15N5O	571.25	unclassified	O=C(NC1C=CC(CC2N=NNN=2)=CC=1)C(F)(F)C(F)(F)C(F)(F)C(F)(F)C(F)(F)C(F)(F)C(F)(F)F		Aromatic PFASs	gte7	7	IROQAHVXXUQBOS-UHFFFAOYSA-N	0.76699	('Aromatic PFASs', 'gte7', nan, nan)	0																	A
58	DTXSID801348518	DSSTox_Low	N-(2-Chloro-4-sulfamoylphenyl)-perfluorononanamide	NOCAS_1348518	NS(=O)(=O)C1=CC(Cl)=C(NC(=O)C(F)(F)C(F)(F)C(F)(F)C(F)(F)C(F)(F)C(F)(F)C(F)(F)C(F)(F)F)C=C1	InChI=1S/C15H6ClF17N2O3S/c16-5-3-4(39(34,37)38)1-2-6(5)35-7(36)8(17,18)9(19,20)10(21,22)11(23,24)12(25,26)13(27,28)14(29,30)15(31,32)33/h1-3H,(H,35,36)(H2,34,37,38) AuxInfo=1/1/N:33,34,31,32,30,29,1,2,3,4,5,6,7,8,9,39,12,13,14,15,16,17,18,19,20,21,22,23,24,25,26,27,28,37,11,10,35,38,36/E:(17,18)(19,20)(21,22)(23,24)(25,26)(27,28)(29,30)(31,32,33)(37,38)/CRV:39.6/rA:39CCCCCCCCCONFFFFFFFFFFFFFFFFFC…	AWLJGKUUZKYZIQ-UHFFFAOYSA-N	C15H6ClF17N2O3S	652.71	unclassified	NS(=O)(=O)C1C=CC(NC(=O)C(F)(F)C(F)(F)C(F)(F)C(F)(F)C(F)(F)C(F)(F)C(F)(F)C(F)(F)F)=C(Cl)C=1		Aromatic PFASs	gte7	8	IROQAHVXXUQBOS-UHFFFAOYSA-N	0.777778	('Aromatic PFASs', 'gte7', nan, nan)	0																	B
59	DTXSID801348506	DSSTox_Low	N-[4-[(4-Sulfamoylphenyl)sulfamoyl]phenyl]perfluorononanamide	NOCAS_1348506	NS(=O)(=O)C1=CC=C(NS(=O)(=O)C2=CC=C(NC(=O)C(F)(F)C(F)(F)C(F)(F)C(F)(F)C(F)(F)C(F)(F)C(F)(F)C(F)(F)F)C=C2)C=C1	InChI=1S/C21H12F17N3O5S2/c22-14(23,15(24,25)16(26,27)17(28,29)18(30,31)19(32,33)20(34,35)21(36,37)38)13(42)40-9-1-7-12(8-2-9)48(45,46)41-10-3-5-11(6-4-10)47(39,43)44/h1-8,41H,(H,40,42)(H2,39,43,44) AuxInfo=1/1/N:13,17,23,27,24,26,14,16,12,22,25,15,1,2,3,4,5,6,7,8,9,32,33,34,35,36,37,38,39,40,41,42,43,44,45,46,47,48,30,11,20,10,28,31,18,21,29,19/E:(1,2)(3,4)(5,6)(7,8)(22,23)(24,25)(26,27)(28,29)(3…	ZHJCSYOLWYZPKK-UHFFFAOYSA-N	C21H12F17N3O5S2	773.44	unclassified	NS(=O)(=O)C1=CC=C(C=C1)NS(=O)(=O)C1C=CC(=CC=1)NC(=O)C(F)(F)C(F)(F)C(F)(F)C(F)(F)C(F)(F)C(F)(F)C(F)(F)C(F)(F)F		Aromatic PFASs	gte7	8	IROQAHVXXUQBOS-UHFFFAOYSA-N	0.807692	('Aromatic PFASs', 'gte7', nan, nan)	0																	B
60	DTXSID801348487	DSSTox_Low	4,5-Dichloro-6-(heptadecafluorooctane-1-sulfonylamino)-benzene-1,3-disulfonic acid diamide	NOCAS_1348487	NS(=O)(=O)C1=CC(=C(Cl)C(Cl)=C1NS(=O)(=O)C(F)(F)C(F)(F)C(F)(F)C(F)(F)C(F)(F)C(F)(F)C(F)(F)C(F)(F)F)S(N)(=O)=O	InChI=1S/C14H6Cl2F17N3O6S3/c15-4-2(43(34,37)38)1-3(44(35,39)40)6(5(4)16)36-45(41,42)14(32,33)12(27,28)10(23,24)8(19,20)7(17,18)9(21,22)11(25,26)13(29,30)31/h1,36H,(H2,34,37,38)(H2,35,39,40) AuxInfo=1/1/N:2,3,1,4,5,6,20,19,21,18,22,17,23,16,44,45,35,36,33,34,37,38,31,32,39,40,29,30,41,42,43,27,28,13,14,15,11,12,8,9,25,26,10,7,24/E:(17,18)(19,20)(21,22)(23,24)(25,26)(27,28)(29,30,31)(32,33)(37,38)(…	YXKWZNPGDUOFQE-UHFFFAOYSA-N	C14H6Cl2F17N3O6S3	802.27	unclassified	NS(=O)(=O)C1C=C(C(NS(=O)(=O)C(F)(F)C(F)(F)C(F)(F)C(F)(F)C(F)(F)C(F)(F)C(F)(F)C(F)(F)F)=C(Cl)C=1Cl)S(N)(=O)=O		Aromatic PFASs	gte7	8	IROQAHVXXUQBOS-UHFFFAOYSA-N	0.773196	('Aromatic PFASs', 'gte7', nan, nan)	0																	B
61	DTXSID801348425	DSSTox_Low	N-[3-Oxo-3-[(5-sulfamoyl-1,3,4-thiadiazol-2-yl)amino]propyl]perfluorononanamide	NOCAS_1348425	NS(=O)(=O)C1=NN=C(NC(=O)CCNC(=O)C(F)(F)C(F)(F)C(F)(F)C(F)(F)C(F)(F)C(F)(F)C(F)(F)C(F)(F)F)S1	InChI=1S/C14H8F17N5O4S2/c15-7(16,4(38)33-2-1-3(37)34-5-35-36-6(41-5)42(32,39)40)8(17,18)9(19,20)10(21,22)11(23,24)12(25,26)13(27,28)14(29,30)31/h1-2H2,(H,33,38)(H2,32,39,40)(H,34,35,37) AuxInfo=1/1/N:13,12,14,1,17,20,2,3,4,5,6,7,8,9,26,27,28,29,30,31,32,33,34,35,36,37,38,39,40,41,42,23,11,15,18,19,25,10,21,24,16,22/E:(15,16)(17,18)(19,20)(21,22)(23,24)(25,26)(27,28)(29,30,31)(39,40)/CRV:42.6/rA:4…	PCRGKARMHSDINF-UHFFFAOYSA-N	C14H8F17N5O4S2	697.34	unclassified	NS(=O)(=O)C1=NN=C(NC(=O)CCNC(=O)C(F)(F)C(F)(F)C(F)(F)C(F)(F)C(F)(F)C(F)(F)C(F)(F)C(F)(F)F)S1		Aromatic PFASs	gte7	8	IROQAHVXXUQBOS-UHFFFAOYSA-N	0.773585	('Aromatic PFASs', 'gte7', nan, nan)	0																	B
62	DTXSID801348413	DSSTox_Low	3-[(Perfluorooctane-1-sulfonyl)amino]-N-(5-sulfamoyl-[1,3,4]thiadiazol-2-yl)-propionamide	NOCAS_1348413	NS(=O)(=O)C1=NN=C(NC(=O)CCNS(=O)(=O)C(F)(F)C(F)(F)C(F)(F)C(F)(F)C(F)(F)C(F)(F)C(F)(F)C(F)(F)F)S1	InChI=1S/C13H8F17N5O5S3/c14-6(15,8(18,19)10(22,23)12(26,27)28)7(16,17)9(20,21)11(24,25)13(29,30)43(39,40)32-2-1-3(36)33-4-34-35-5(41-4)42(31,37)38/h32H,1-2H2,(H2,31,37,38)(H,33,34,36) AuxInfo=1/1/N:2,3,1,7,10,20,19,21,18,22,17,23,16,35,36,33,34,37,38,31,32,39,40,29,30,41,42,43,27,28,13,15,5,8,9,4,11,14,25,26,6,12,24/E:(14,15)(16,17)(18,19)(20,21)(22,23)(24,25)(26,27,28)(29,30)(37,38)(39,40)/CRV:4…	CRAGDVKZYMKMKH-UHFFFAOYSA-N	C13H8F17N5O5S3	733.39	unclassified	NS(=O)(=O)C1=NN=C(NC(=O)CCNS(=O)(=O)C(F)(F)C(F)(F)C(F)(F)C(F)(F)C(F)(F)C(F)(F)C(F)(F)C(F)(F)F)S1		Aromatic PFASs	gte7	8	IROQAHVXXUQBOS-UHFFFAOYSA-N	0.761905	('Aromatic PFASs', 'gte7', nan, nan)	0																	B
63	DTXSID801348382	DSSTox_Low	6-[(Perfluorooctane-1-sulfonyl)amino]-benzothiazole-2-sulfonic acid amide	NOCAS_1348382	NS(=O)(=O)C1=NC2=CC=C(NS(=O)(=O)C(F)(F)C(F)(F)C(F)(F)C(F)(F)C(F)(F)C(F)(F)C(F)(F)C(F)(F)F)C=C2S1	InChI=1S/C15H6F17N3O4S3/c16-8(17,10(20,21)12(24,25)14(28,29)30)9(18,19)11(22,23)13(26,27)15(31,32)42(38,39)35-4-1-2-5-6(3-4)40-7(34-5)41(33,36)37/h1-3,35H,(H2,33,36,37) AuxInfo=1/1/N:7,6,9,8,5,1,3,19,18,20,17,21,16,22,15,34,35,32,33,36,37,30,31,38,39,28,29,40,41,42,26,27,13,4,14,11,12,24,25,2,10,23/E:(16,17)(18,19)(20,21)(22,23)(24,25)(26,27)(28,29,30)(31,32)(36,37)(38,39)/CRV:41.6,42.6/rA:42CSCN…	QVXLLSDFMNQMLD-UHFFFAOYSA-N	C15H6F17N3O4S3	711.38	unclassified	NS(=O)(=O)C1=NC2=CC=C(C=C2S1)NS(=O)(=O)C(F)(F)C(F)(F)C(F)(F)C(F)(F)C(F)(F)C(F)(F)C(F)(F)C(F)(F)F		Aromatic PFASs	gte7	8	IROQAHVXXUQBOS-UHFFFAOYSA-N	0.794393	('Aromatic PFASs', 'gte7', nan, nan)	0																	B
64	DTXSID801348249	DSSTox_Low	3-(Perfluorooctyl)propyl (3aS,4R,6S,6aR)-4-benzyl-5-[2-(benzylamino)acetyl]-6-(4-chlorophenyl)-2-ethyl-1,3-dioxo-6,6a-dihydro-3aH-pyrrolo[3,4-c]pyrrole-4-carboxylate	NOCAS_1348249	CCN1C(=O)[C@H]2[C@H](N(C(=O)CNCC3=CC=CC=C3)[C@](CC3=CC=CC=C3)([C@H]2C1=O)C(=O)OCCCC(F)(F)C(F)(F)C(F)(F)C(F)(F)C(F)(F)C(F)(F)C(F)(F)C(F)(F)F)C1=CC=C(Cl)C=C1	InChI=1S/C42H35ClF17N3O5/c1-2-62-31(65)28-29(32(62)66)34(20-23-10-5-3-6-11-23,63(30(28)25-14-16-26(43)17-15-25)27(64)22-61-21-24-12-7-4-8-13-24)33(67)68-19-9-18-35(44,45)36(46,47)37(48,49)38(50,51)39(52,53)40(54,55)41(56,57)42(58,59)60/h3-8,10-17,28-30,61H,2,9,18-22H2,1H3/t28-,29-,30-,34-/m1/s1 AuxInfo=1/0/N:15,14,38,31,37,39,30,32,42,36,40,29,33,17,21,18,20,43,41,34,27,25,35,28,16,19,23,6,7,2,5,…	VSJCBLHNAJOLAG-XWJIURCXSA-N	C42H35ClF17N3O5	1020.18	unclassified	CCN1C(=O)C2C(C3C=CC(Cl)=CC=3)N(C(=O)CNCC3C=CC=CC=3)C(CC3C=CC=CC=3)(C2C1=O)C(=O)OCCCC(F)(F)C(F)(F)C(F)(F)C(F)(F)C(F)(F)C(F)(F)C(F)(F)C(F)(F)F		Aromatic PFASs	gte7	8	IROQAHVXXUQBOS-UHFFFAOYSA-N	0.8	('Aromatic PFASs', 'gte7', nan, nan)	0																	A
65	DTXSID801134579	Public_High_CAS	2,3,5-Trimethylphenyl 2,2,3,3,4,4,5,5,6,6,7,7,8,8,9,9,9-heptadecafluorononanoate	344280-51-9	CC1=CC(C)=C(C)C(OC(=O)C(F)(F)C(F)(F)C(F)(F)C(F)(F)C(F)(F)C(F)(F)C(F)(F)C(F)(F)F)=C1	InChI=1S/C18H11F17O2/c1-6-4-7(2)8(3)9(5-6)37-10(36)11(19,20)12(21,22)13(23,24)14(25,26)15(27,28)16(29,30)17(31,32)18(33,34)35/h4-5H,1-3H3 AuxInfo=1/0/N:1,37,36,3,7,2,4,5,6,9,11,12,13,14,15,16,17,18,34,35,32,33,30,31,28,29,26,27,24,25,22,23,19,20,21,10,8/E:(19,20)(21,22)(23,24)(25,26)(27,28)(29,30)(31,32)(33,34,35)/rA:37CCCCCCCOCOCCCCCCCCFFFFFFFFFFFFFFFFFCC/rB:s1;d2;s3;d4;s5;s2d6;s6;s8;d9;s9;s11;s…	XIBATQARNUZSEL-UHFFFAOYSA-N	C18H11F17O2	582.257	unclassified	CC1C=C(OC(=O)C(F)(F)C(F)(F)C(F)(F)C(F)(F)C(F)(F)C(F)(F)C(F)(F)C(F)(F)F)C(C)=C(C)C=1		Aromatic PFASs	gte7	8	IROQAHVXXUQBOS-UHFFFAOYSA-N	0.789474	('Aromatic PFASs', 'gte7', nan, nan)	0																	A
66	DTXSID801122146	Public_High_CAS	3,5-Bis[(4,4,5,5,6,6,7,7,8,8,9,9,10,10,11,11,11-heptadecafluoroundecyl)oxy]benzenemethanol	916213-82-6	OCC1=CC(OCCCC(F)(F)C(F)(F)C(F)(F)C(F)(F)C(F)(F)C(F)(F)C(F)(F)C(F)(F)F)=CC(OCCCC(F)(F)C(F)(F)C(F)(F)C(F)(F)C(F)(F)C(F)(F)C(F)(F)C(F)(F)F)=C1	InChI=1S/C29H18F34O3/c30-14(31,16(34,35)18(38,39)20(42,43)22(46,47)24(50,51)26(54,55)28(58,59)60)3-1-5-65-12-7-11(10-64)8-13(9-12)66-6-2-4-15(32,33)17(36,37)19(40,41)21(44,45)23(48,49)25(52,53)27(56,57)29(61,62)63/h7-9,64H,1-6,10H2 AuxInfo=1/0/N:9,38,10,39,8,37,1,3,5,65,2,6,4,11,40,12,41,13,42,14,43,15,44,16,45,17,46,18,47,34,35,63,64,32,33,61,62,30,31,59,60,28,29,57,58,26,27,55,56,24,25,53,54,22…	LKWSOGRXQPTUEK-UHFFFAOYSA-N	C29H18F34O3	1060.41	unclassified	OCC1C=C(C=C(C=1)OCCCC(F)(F)C(F)(F)C(F)(F)C(F)(F)C(F)(F)C(F)(F)C(F)(F)C(F)(F)F)OCCCC(F)(F)C(F)(F)C(F)(F)C(F)(F)C(F)(F)C(F)(F)C(F)(F)C(F)(F)F		Aromatic PFASs	gte7	8	IROQAHVXXUQBOS-UHFFFAOYSA-N	0.828283	('Aromatic PFASs', 'gte7', nan, nan)	0																	C
67	DTXSID801034056	DSSTox_Low	N-[3-[(Perfluoro-1-oxononyl)propylamino]propyl]-N,N-dimethylbenzenemethanaminium chloride	89932-72-9	[Cl-].CCCN(CCC[N+](C)(C)CC1=CC=CC=C1)C(=O)C(F)(F)C(F)(F)C(F)(F)C(F)(F)C(F)(F)C(F)(F)C(F)(F)C(F)(F)F	InChI=1S/C24H26F17N2O.ClH/c1-4-11-42(12-8-13-43(2,3)14-15-9-6-5-7-10-15)16(44)17(25,26)18(27,28)19(29,30)20(31,32)21(33,34)22(35,36)23(37,38)24(39,40)41;/h5-7,9-10H,4,8,11-14H2,1-3H3;1H/q+1;/p-1 AuxInfo=1/1/N:22,18,19,21,15,14,16,8,13,17,20,7,9,11,12,4,3,23,24,25,26,27,28,29,2,45,43,44,41,42,39,40,37,38,35,36,33,34,30,31,32,6,10,5;1/E:(2,3)(6,7)(9,10)(25,26)(27,28)(29,30)(31,32)(33,34)(35,36)(37,…	TVHYSQSNPXGJMV-UHFFFAOYSA-M	C24H26ClF17N2O	716.91	unclassified	CCCN(CCC[N+](C)(C)CC1C=CC=CC=1)C(=O)C(F)(F)C(F)(F)C(F)(F)C(F)(F)C(F)(F)C(F)(F)C(F)(F)C(F)(F)F		Aromatic PFASs	gte7	8	IROQAHVXXUQBOS-UHFFFAOYSA-N	0.745283	('Aromatic PFASs', 'gte7', nan, nan)	0																	A
68	DTXSID801033377	DSSTox_Low	Sodium 3-hydroxy-4-[(perfluoro-1-oxododecyl)amino]-1-naphthalenesulfonate	63367-18-0	[Na+].OC1=C(NC(=O)C(F)(F)C(F)(F)C(F)(F)C(F)(F)C(F)(F)C(F)(F)C(F)(F)C(F)(F)C(F)(F)C(F)(F)C(F)(F)F)C2=CC=CC=C2C(=C1)S([O-])(=O)=O	InChI=1S/C22H8F23NO5S.Na/c23-12(24,11(48)46-10-7-4-2-1-3-6(7)9(5-8(10)47)52(49,50)51)13(25,26)14(27,28)15(29,30)16(31,32)17(33,34)18(35,36)19(37,38)20(39,40)21(41,42)22(43,44)45;/h1-5,47H,(H,46,48)(H,49,50,51);/q;+1/p-1 AuxInfo=1/1/N:8,9,7,10,4,6,11,3,5,12,14,15,16,17,18,19,20,21,22,23,24,25,47,48,45,46,43,44,41,42,39,40,37,38,35,36,33,34,31,32,29,30,26,27,28,13,2,49,51,52,53,50;1/E:(23,24)(25,26…	ZAHMLIBLSKQASP-UHFFFAOYSA-M	C22H7F23NNaO5S	857.31	unclassified	OC1C=C(C2=CC=CC=C2C=1NC(=O)C(F)(F)C(F)(F)C(F)(F)C(F)(F)C(F)(F)C(F)(F)C(F)(F)C(F)(F)C(F)(F)C(F)(F)C(F)(F)F)S(O)(=O)=O		Aromatic PFASs	gte7	11	IROQAHVXXUQBOS-UHFFFAOYSA-N	0.790476	('Aromatic PFASs', 'gte7', nan, nan)	0																	B
69	DTXSID801032800	DSSTox_Low	1-[2-[(Perfluoro-1-oxooctyl)amino]ethyl]pyridinium bromide	331755-02-3	[Br-].FC(F)(F)C(F)(F)C(F)(F)C(F)(F)C(F)(F)C(F)(F)C(F)(F)C(=O)NCC[N+]1=CC=CC=C1	InChI=1S/C15H9F15N2O.BrH/c16-9(17,8(33)31-4-7-32-5-2-1-3-6-32)10(18,19)11(20,21)12(22,23)13(24,25)14(26,27)15(28,29)30;/h1-3,5-6H,4,7H2;1H AuxInfo=1/5/N:12,11,13,7,10,14,8,4,3,15,16,17,18,19,20,2,34,32,33,30,31,28,29,26,27,24,25,21,22,23,6,9,5;1/E:(2,3)(5,6)(16,17)(18,19)(20,21)(22,23)(24,25)(26,27)(28,29,30);/CRV:32+1,33-1;/rA:34Br-FCCONCCN+CCCCCCCCCCCFFFFFFFFFFFFFF/rB:;s2;s3;d4;s4;s6;s7;s8;d9;s…	BKZRDYAKZUXPBY-UHFFFAOYSA-N	C15H10BrF15N2O	599.138	unclassified	O=C(NCC[N+]1C=CC=CC=1)C(F)(F)C(F)(F)C(F)(F)C(F)(F)C(F)(F)C(F)(F)C(F)(F)F		Aromatic PFASs	gte7	7	IROQAHVXXUQBOS-UHFFFAOYSA-N	0.78125	('Aromatic PFASs', 'gte7', nan, nan)	0																	A
70	DTXSID801022259	DSSTox_Low	4-(Heptadecafluorooctyl)benzaldehyde	134641-35-3	FC(F)(F)C(F)(F)C(F)(F)C(F)(F)C(F)(F)C(F)(F)C(F)(F)C(F)(F)C1=CC=C(C=O)C=C1	InChI=1S/C15H5F17O/c16-8(17,7-3-1-6(5-33)2-4-7)9(18,19)10(20,21)11(22,23)12(24,25)13(26,27)14(28,29)15(30,31)32/h1-5H AuxInfo=1/0/N:1,5,2,4,7,6,3,9,10,11,12,13,14,15,16,32,33,30,31,28,29,26,27,24,25,22,23,20,21,17,18,19,8/E:(1,2)(3,4)(16,17)(18,19)(20,21)(22,23)(24,25)(26,27)(28,29)(30,31,32)/rA:33CCCCCCCOCCCCCCCCFFFFFFFFFFFFFFFFF/rB:s1;d2;s3;d4;d1s5;s6;d7;s3;s9;s10;s11;s12;s13;s14;s15;s16;s16;s1…	FZVSQOKOTWICAY-UHFFFAOYSA-N	C15H5F17O	524.177	unclassified	O=CC1=CC=C(C=C1)C(F)(F)C(F)(F)C(F)(F)C(F)(F)C(F)(F)C(F)(F)C(F)(F)C(F)(F)F		Aromatic PFASs	gte7	8	IROQAHVXXUQBOS-UHFFFAOYSA-N	0.802326	('Aromatic PFASs', 'gte7', nan, nan)	0																	A
71	DTXSID801020689	DSSTox_High	(4-((1,1,2,2,3,3,4,4,5,5,6,6,7,7,8,8,9-Heptadecafluorononyl)oxy)benzyl)phosphonic acid	NOCAS_1020689	OP(O)(=O)CC1=CC=C(OC(F)(F)C(F)(F)C(F)(F)C(F)(F)C(F)(F)C(F)(F)C(F)(F)C(F)(F)CF)C=C1	InChI=1S/C16H10F17O4P/c17-6-9(18,19)10(20,21)11(22,23)12(24,25)13(26,27)14(28,29)15(30,31)16(32,33)37-8-3-1-7(2-4-8)5-38(34,35)36/h1-4H,5-6H2,(H2,34,35,36) AuxInfo=1/1/N:3,4,5,6,1,17,2,7,16,15,14,13,12,11,10,9,32,20,21,22,23,24,25,31,33,30,34,26,27,28,29,18,19,36,37,38,8,35/E:(1,2)(3,4)(18,19)(20,21)(22,23)(24,25)(26,27)(28,29)(30,31)(32,33)(34,35,36)/rA:38CCCCCCCOCCCCCCCCCFFFFFFFFFFFFFFFFFPOOO/r…	IJIRNZJBMSFNKZ-UHFFFAOYSA-N	C16H10F17O4P	620.199	unclassified	OP(O)(=O)CC1=CC=C(C=C1)OC(F)(F)C(F)(F)C(F)(F)C(F)(F)C(F)(F)C(F)(F)C(F)(F)C(F)(F)CF		Aromatic PFASs	gte7	8	IROQAHVXXUQBOS-UHFFFAOYSA-N	0.83	('Aromatic PFASs', 'gte7', nan, nan)	0																	B
72	DTXSID70897469	DSSTox_Low	2-(Perfluorodecyl)ethyl N-1-naphthalenylcarbamate	305849-27-8	FC(F)(F)C(F)(F)C(F)(F)C(F)(F)C(F)(F)C(F)(F)C(F)(F)C(F)(F)C(F)(F)C(F)(F)CCOC(=O)NC1=CC=CC2=CC=CC=C12	InChI=1S/C23H12F21NO2/c24-14(25,8-9-47-13(46)45-12-7-3-5-10-4-1-2-6-11(10)12)15(26,27)16(28,29)17(30,31)18(32,33)19(34,35)20(36,37)21(38,39)22(40,41)23(42,43)44/h1-7H,8-9H2,(H,45,46) AuxInfo=1/1/N:1,2,3,4,5,6,7,8,9,10,11,12,13,14,15,16,17,18,19,20,21,22,23,24,25,26,27,28,29,30,31,32,33,34,35,36,37,38,39,40,41,42,43,44,45,46,47/E:(24,25)(26,27)(28,29)(30,31)(32,33)(34,35)(36,37)(38,39)(40,41)(42,4…	LRTBLMPVLVRYHX-UHFFFAOYSA-N	C23H12F21NO2	733.32	unclassified	O=C(NC1=CC=CC2=CC=CC=C21)OCCC(F)(F)C(F)(F)C(F)(F)C(F)(F)C(F)(F)C(F)(F)C(F)(F)C(F)(F)C(F)(F)C(F)(F)F		Aromatic PFASs	gte7	10	IROQAHVXXUQBOS-UHFFFAOYSA-N	0.809091	('Aromatic PFASs', 'gte7', nan, nan)	0																	A
73	DTXSID70897005	DSSTox_Low	(Perfluorooctyl)phenylmethanol	78960-85-7	OC(C1=CC=CC=C1)C(F)(F)C(F)(F)C(F)(F)C(F)(F)C(F)(F)C(F)(F)C(F)(F)C(F)(F)F	InChI=1/C15H7F17O/c16-8(17,7(33)6-4-2-1-3-5-6)9(18,19)10(20,21)11(22,23)12(24,25)13(26,27)14(28,29)15(30,31)32/h1-5,7,33H AuxInfo=1/0/N:1,2,3,4,5,6,7,8,9,10,11,12,13,14,15,16,17,18,19,20,21,22,23,24,25,26,27,28,29,30,31,32,33/E:(2,3)(4,5)(16,17)(18,19)(20,21)(22,23)(24,25)(26,27)(28,29)(30,31,32)/rA:33CCCCCCCCCCCCCCCFFFFFFFFFFFFFFFFFO/rB:d1;s1;s2;d3;d4s5;s6;s7;s8;s9;s10;s11;s12;s13;s14;s8;s8;s9;s…	HNDBXLNXSVTFNK-UHFFFAOYNA-N	C15H7F17O	526.193	unclassified	OC(C1C=CC=CC=1)C(F)(F)C(F)(F)C(F)(F)C(F)(F)C(F)(F)C(F)(F)C(F)(F)C(F)(F)F		Aromatic PFASs	gte7	8	IROQAHVXXUQBOS-UHFFFAOYSA-N	0.816092	('Aromatic PFASs', 'gte7', nan, nan)	0																	B
74	DTXSID70896730	Public_Low	2,2,3,3,4,4,5,5,6,6,7,7,8,8,8-Pentadecafluorooctyl 4'-[(2S)-2-methylbutyl][1,1'-biphenyl]-4-carboxylate	118826-52-1	CC[C@H](C)CC1=CC=C(C=C1)C1=CC=C(C=C1)C(=O)OCC(F)(F)C(F)(F)C(F)(F)C(F)(F)C(F)(F)C(F)(F)C(F)(F)F	InChI=1S/C26H21F15O2/c1-3-14(2)12-15-4-6-16(7-5-15)17-8-10-18(11-9-17)19(42)43-13-20(27,28)21(29,30)22(31,32)23(33,34)24(35,36)25(37,38)26(39,40)41/h4-11,14H,3,12-13H2,1-2H3/t14-/m0/s1 AuxInfo=1/0/N:41,39,40,35,42,34,43,29,31,28,32,37,23,38,36,33,30,27,25,20,17,14,11,8,5,2,21,22,18,19,15,16,12,13,9,10,6,7,1,3,4,26,24/E:(4,5)(6,7)(8,9)(10,11)(27,28)(29,30)(31,32)(33,34)(35,36)(37,38)(39,40,41)/it:…	OSQAPZGHDQYVKC-AWEZNQCLSA-N	C26H21F15O2	650.428	unclassified	CCC(C)CC1C=CC(=CC=1)C1C=CC(=CC=1)C(=O)OCC(F)(F)C(F)(F)C(F)(F)C(F)(F)C(F)(F)C(F)(F)C(F)(F)F		Aromatic PFASs	gte7	7	IROQAHVXXUQBOS-UHFFFAOYSA-N	0.759615	('Aromatic PFASs', 'gte7', nan, nan)	0																	A
75	DTXSID70896255	Public_Low	(2S)-2-{Bis[4-(heptadecafluorooctyl)phenyl][(trimethylsilyl)oxy]methyl}pyrrolidine	906077-31-4	C[Si](C)(C)OC([C@@H]1CCCN1)(C1=CC=C(C=C1)C(F)(F)C(F)(F)C(F)(F)C(F)(F)C(F)(F)C(F)(F)C(F)(F)C(F)(F)F)C1=CC=C(C=C1)C(F)(F)C(F)(F)C(F)(F)C(F)(F)C(F)(F)C(F)(F)C(F)(F)C(F)(F)F	InChI=1S/C36H25F34NOSi/c1-73(2,3)72-20(19-5-4-14-71-19,15-6-10-17(11-7-15)21(37,38)23(41,42)25(45,46)27(49,50)29(53,54)31(57,58)33(61,62)35(65,66)67)16-8-12-18(13-9-16)22(39,40)24(43,44)26(47,48)28(51,52)30(55,56)32(59,60)34(63,64)36(68,69)70/h6-13,19,71H,4-5,14H2,1-3H3/t19-/m0/s1 AuxInfo=1/0/N:1,3,4,9,8,13,17,44,48,14,16,45,47,10,12,43,15,46,7,6,18,49,21,52,24,55,27,58,30,61,33,64,36,67,39,70,19…	UPOGXAQYHYZJRF-IBGZPJMESA-N	C36H25F34NOSi	1161.63	unclassified	C[Si](C)(C)OC(C1CCCN1)(C1C=CC(=CC=1)C(F)(F)C(F)(F)C(F)(F)C(F)(F)C(F)(F)C(F)(F)C(F)(F)C(F)(F)F)C1C=CC(=CC=1)C(F)(F)C(F)(F)C(F)(F)C(F)(F)C(F)(F)C(F)(F)C(F)(F)C(F)(F)F		Aromatic PFASs	gte7	8	IROQAHVXXUQBOS-UHFFFAOYSA-N	0.831776	('Aromatic PFASs', 'gte7', nan, nan)	0																	A
76	DTXSID70896194	Public_Low	2,2,3,3,4,4,5,5,6,6,7,7,8,8,9,9,9-Heptadecafluoro-N-[3-(trifluoromethyl)phenyl]nonanamide	325989-96-6	FC(F)(F)C1=CC=CC(NC(=O)C(F)(F)C(F)(F)C(F)(F)C(F)(F)C(F)(F)C(F)(F)C(F)(F)C(F)(F)F)=C1	InChI=1S/C16H5F20NO/c17-8(18,7(38)37-6-3-1-2-5(4-6)9(19,20)21)10(22,23)11(24,25)12(26,27)13(28,29)14(30,31)15(32,33)16(34,35)36/h1-4H,(H,37,38) AuxInfo=1/1/N:8,7,9,5,6,4,2,14,10,17,20,23,26,29,32,35,15,16,11,12,13,18,19,21,22,24,25,27,28,30,31,33,34,36,37,38,3,1/E:(17,18)(19,20,21)(22,23)(24,25)(26,27)(28,29)(30,31)(32,33)(34,35,36)/rA:38OCNCCCCCCCFFFCFFCFFCFFCFFCFFCFFCFFCFFF/rB:d1;s2;s3;d4;s5;d6…	QCSAVEZBIBPLJM-UHFFFAOYSA-N	C16H5F20NO	607.19	unclassified	O=C(NC1=CC(=CC=C1)C(F)(F)F)C(F)(F)C(F)(F)C(F)(F)C(F)(F)C(F)(F)C(F)(F)C(F)(F)C(F)(F)F		Aromatic PFASs	gte7	8	IROQAHVXXUQBOS-UHFFFAOYSA-N	0.806122	('Aromatic PFASs', 'gte7', nan, nan)	0																	A
77	DTXSID70896053	Public_Low	Benzyl heptadecafluorononanoate	117374-38-6	FC(F)(F)C(F)(F)C(F)(F)C(F)(F)C(F)(F)C(F)(F)C(F)(F)C(F)(F)C(=O)OCC1=CC=CC=C1	InChI=1S/C16H7F17O2/c17-9(18,8(34)35-6-7-4-2-1-3-5-7)10(19,20)11(21,22)12(23,24)13(25,26)14(27,28)15(29,30)16(31,32)33/h1-5H,6H2 AuxInfo=1/0/N:33,32,34,31,35,29,30,26,23,20,17,14,11,8,5,2,24,25,21,22,18,19,15,16,12,13,9,10,6,7,1,3,4,27,28/E:(2,3)(4,5)(17,18)(19,20)(21,22)(23,24)(25,26)(27,28)(29,30)(31,32,33)/rA:35FCFFCFFCFFCFFCFFCFFCFFCFFCOOCCCCCCC/rB:s1;s2;s2;s2;s5;s5;s5;s8;s8;s8;s11;s11;s11;s1…	MWYMNQGTKJSXRY-UHFFFAOYSA-N	C16H7F17O2	554.203	unclassified	O=C(OCC1C=CC=CC=1)C(F)(F)C(F)(F)C(F)(F)C(F)(F)C(F)(F)C(F)(F)C(F)(F)C(F)(F)F		Aromatic PFASs	gte7	8	IROQAHVXXUQBOS-UHFFFAOYSA-N	0.769231	('Aromatic PFASs', 'gte7', nan, nan)	0																	A
78	DTXSID70893284	DSSTox_High	2-(((2-Methyl-5-(((4-(methyl((pentadecafluoroheptyl)sulfonyl)amino)butoxy)carbonyl)amino)phenyl)carbamoyl)oxy)propyl methacrylate	70900-35-5	CC(COC(=O)C(C)=C)OC(=O)NC1=C(C)C=CC(NC(=O)OCCCCN(C)S(=O)(=O)C(F)(F)C(F)(F)C(F)(F)C(F)(F)C(F)(F)C(F)(F)C(F)(F)F)=C1	InChI=1/C28H30F15N3O8S/c1-14(2)19(47)53-13-16(4)54-21(49)45-18-12-17(9-8-15(18)3)44-20(48)52-11-7-6-10-46(5)55(50,51)28(42,43)26(37,38)24(33,34)22(29,30)23(31,32)25(35,36)27(39,40)41/h8-9,12,16H,1,6-7,10-11,13H2,2-5H3,(H,44,48)(H,45,49) AuxInfo=1/1/N:1,2,3,4,5,6,7,8,9,10,11,12,13,14,15,16,17,18,19,20,21,24,32,22,49,23,52,25,30,31,47,48,26,27,50,51,28,29,53,54,55,33,34,35,36,37,38,39,40,41,42,43,4…	KRFXHCMETSLMGI-UHFFFAOYNA-N	C28H30F15N3O8S	853.6	unclassified	CC1C=CC(=CC=1NC(=O)OC(C)COC(=O)C(C)=C)NC(=O)OCCCCN(C)S(=O)(=O)C(F)(F)C(F)(F)C(F)(F)C(F)(F)C(F)(F)C(F)(F)C(F)(F)F		Aromatic PFASs	gte7	7	IROQAHVXXUQBOS-UHFFFAOYSA-N	0.744361	('Aromatic PFASs', 'gte7', nan, nan)	0																	B
79	DTXSID70867667	DSSTox_High	2,3,4,5-Tetrachloro-6-[[[3-[[(1,1,2,2,3,3,4,4,5,5,6,6,7,7,7-pentadecafluoroheptyl)sulfonyl]oxy]phenyl]amino]carbonyl]benzoic acid	792854-78-5	OC(=O)C1=C(C(=O)NC2=CC(OS(=O)(=O)C(F)(F)C(F)(F)C(F)(F)C(F)(F)C(F)(F)C(F)(F)C(F)(F)F)=CC=C2)C(Cl)=C(Cl)C(Cl)=C1Cl	InChI=1S/C21H6Cl4F15NO6S/c22-9-7(8(14(43)44)10(23)12(25)11(9)24)13(42)41-5-2-1-3-6(4-5)47-48(45,46)21(39,40)19(34,35)17(30,31)15(26,27)16(28,29)18(32,33)20(36,37)38/h1-4H,(H,41,42)(H,43,44) AuxInfo=1/1/N:21,22,20,18,17,19,5,4,6,12,8,10,14,2,36,39,33,42,30,45,27,7,13,9,11,37,38,40,41,34,35,43,44,31,32,46,47,48,28,29,16,15,1,3,25,26,23,24/E:(26,27)(28,29)(30,31)(32,33)(34,35)(36,37,38)(39,40)(43,44…	ZDHIRPVPPDUQGP-UHFFFAOYSA-N	C21H6Cl4F15NO6S	827.12	unclassified	OC(=O)C1=C(C(Cl)=C(Cl)C(Cl)=C1Cl)C(=O)NC1=CC(=CC=C1)OS(=O)(=O)C(F)(F)C(F)(F)C(F)(F)C(F)(F)C(F)(F)C(F)(F)C(F)(F)F	matches_tsca_degradate	Aromatic PFASs	gte7	7	IROQAHVXXUQBOS-UHFFFAOYSA-N	0.700935	('Aromatic PFASs', 'gte7', nan, nan)	0																	B
80	DTXSID70633400	Public_Low	4-(Heptadecafluorooctyl)benzoic acid	74701-33-0	OC(=O)C1=CC=C(C=C1)C(F)(F)C(F)(F)C(F)(F)C(F)(F)C(F)(F)C(F)(F)C(F)(F)C(F)(F)F	InChI=1S/C15H5F17O2/c16-8(17,6-3-1-5(2-4-6)7(33)34)9(18,19)10(20,21)11(22,23)12(24,25)13(26,27)14(28,29)15(30,31)32/h1-4H,(H,33,34) AuxInfo=1/1/N:31,32,29,30,33,27,34,25,23,21,20,22,24,26,28,11,12,7,8,3,4,1,2,5,6,9,10,13,14,15,16,17,18,19/E:(1,2)(3,4)(16,17)(18,19)(20,21)(22,23)(24,25)(26,27)(28,29)(30,31,32)(33,34)/rA:34FFFFFFFFFFFFFFFFFOOCCCCCCCCCCCCCCC/rB:;;;;;;;;;;;;;;;;;;s1s2;s3s4s20;s5s6s20…	AIOWABGMWFAARU-UHFFFAOYSA-N	C15H5F17O2	540.176	unclassified	OC(=O)C1C=CC(=CC=1)C(F)(F)C(F)(F)C(F)(F)C(F)(F)C(F)(F)C(F)(F)C(F)(F)C(F)(F)F		Aromatic PFASs	gte7	8	IROQAHVXXUQBOS-UHFFFAOYSA-N	0.7	('Aromatic PFASs', 'gte7', nan, nan)	0																	B
81	DTXSID70611521	Public_Low	4-(Nonadecafluorononyl)benzoic acid	88950-95-2	OC(=O)C1=CC=C(C=C1)C(F)(F)C(F)(F)C(F)(F)C(F)(F)C(F)(F)C(F)(F)C(F)(F)C(F)(F)C(F)(F)F	InChI=1S/C16H5F19O2/c17-8(18,6-3-1-5(2-4-6)7(36)37)9(19,20)10(21,22)11(23,24)12(25,26)13(27,28)14(29,30)15(31,32)16(33,34)35/h1-4H,(H,36,37) AuxInfo=1/1/N:34,35,32,33,36,30,37,28,26,25,23,22,24,27,29,31,13,14,9,10,7,8,3,4,1,2,5,6,11,12,15,16,17,18,19,20,21/E:(1,2)(3,4)(17,18)(19,20)(21,22)(23,24)(25,26)(27,28)(29,30)(31,32)(33,34,35)(36,37)/rA:37FFFFFFFFFFFFFFFFFFFOOCCCCCCCCCCCCCCCC/rB:;;;;;;;;;;…	BLVOLLWAGUSOKY-UHFFFAOYSA-N	C16H5F19O2	590.184	unclassified	OC(=O)C1C=CC(=CC=1)C(F)(F)C(F)(F)C(F)(F)C(F)(F)C(F)(F)C(F)(F)C(F)(F)C(F)(F)C(F)(F)F		Aromatic PFASs	gte7	9	IROQAHVXXUQBOS-UHFFFAOYSA-N	0.7	('Aromatic PFASs', 'gte7', nan, nan)	0																	B
82	DTXSID70599057	Public_Low	(4-Fluorophenyl)(heptadecafluorooctyl)iodanium	83609-26-1	FC1=CC=C([I+]C(F)(F)C(F)(F)C(F)(F)C(F)(F)C(F)(F)C(F)(F)C(F)(F)C(F)(F)F)C=C1	InChI=1S/C14H4F18I/c15-5-1-3-6(4-2-5)33-14(31,32)12(26,27)10(22,23)8(18,19)7(16,17)9(20,21)11(24,25)13(28,29)30/h1-4H/q+1 AuxInfo=1/0/N:31,32,29,30,33,28,21,20,23,22,25,24,27,26,19,4,5,2,3,8,9,6,7,12,13,10,11,16,17,18,14,15,1/E:(1,2)(3,4)(16,17)(18,19)(20,21)(22,23)(24,25)(26,27)(28,29,30)(31,32)/CRV:33+1/rA:33I+FFFFFFFFFFFFFFFFFFCCCCCCCCCCCCCC/rB:;;;;;;;;;;;;;;;;;;s2s3;s4s5s20;s6s7s20;s8s9s21;s1…	APSIFDAZVDGJLZ-UHFFFAOYSA-N	C14H4F18I	641.061	unclassified	FC(F)(F)C(F)(F)C(F)(F)C(F)(F)C(F)(F)C(F)(F)C(F)(F)C(F)(F)[I+]C1C=CC(F)=CC=1		Aromatic PFASs	gte7	8	IROQAHVXXUQBOS-UHFFFAOYSA-N	0.829545	('Aromatic PFASs', 'gte7', nan, nan)	0																	A
83	DTXSID70464615	DSSTox_Low	4-(1H,1H,2H,2H-Perfluorodecylthio)phenol	142623-70-9	OC1=CC=C(SCCC(F)(F)C(F)(F)C(F)(F)C(F)(F)C(F)(F)C(F)(F)C(F)(F)C(F)(F)F)C=C1	InChI=1S/C16H9F17OS/c17-9(18,5-6-35-8-3-1-7(34)2-4-8)10(19,20)11(21,22)12(23,24)13(25,26)14(27,28)15(29,30)16(31,32)33/h1-4,34H,5-6H2 AuxInfo=1/0/N:33,34,31,32,26,28,35,30,24,22,20,21,23,25,27,29,10,11,6,7,2,3,4,5,8,9,12,13,14,15,16,17,18,19,1/E:(1,2)(3,4)(17,18)(19,20)(21,22)(23,24)(25,26)(27,28)(29,30)(31,32,33)/rA:35SFFFFFFFFFFFFFFFFFOCCCCCCCCCCCCCCCC/rB:;;;;;;;;;;;;;;;;;;s2s3;s4s5s20;s6s7s20;…	HNEIKMUHLLYTLP-UHFFFAOYSA-N	C16H9F17OS	572.28	unclassified	OC1=CC=C(C=C1)SCCC(F)(F)C(F)(F)C(F)(F)C(F)(F)C(F)(F)C(F)(F)C(F)(F)C(F)(F)F		Aromatic PFASs	gte7	8	IROQAHVXXUQBOS-UHFFFAOYSA-N	0.831579	('Aromatic PFASs', 'gte7', nan, nan)	0																	B
84	DTXSID70440934	DSSTox_Low	2-(Heptadecafluorooctyl)-1H-pyrrole	80791-17-9	FC(F)(F)C(F)(F)C(F)(F)C(F)(F)C(F)(F)C(F)(F)C(F)(F)C(F)(F)C1=CC=CN1	InChI=1S/C12H4F17N/c13-5(14,4-2-1-3-30-4)6(15,16)7(17,18)8(19,20)9(21,22)10(23,24)11(25,26)12(27,28)29/h1-3,30H AuxInfo=1/0/N:30,28,29,26,24,23,21,19,20,22,25,27,11,12,9,10,5,6,1,2,3,4,7,8,13,14,15,16,17,18/E:(13,14)(15,16)(17,18)(19,20)(21,22)(23,24)(25,26)(27,28,29)/rA:30FFFFFFFFFFFFFFFFFNCCCCCCCCCCCC/rB:;;;;;;;;;;;;;;;;;s1s2;s3s4s19;s5s6s19;s7s8s20;s9s10s21;s11s12s23;s13s14s22;s18s24;s15s16s17…	BQIMZDBPBAUESC-UHFFFAOYSA-N	C12H4F17N	485.144	unclassified	FC(F)(F)C(F)(F)C(F)(F)C(F)(F)C(F)(F)C(F)(F)C(F)(F)C(F)(F)C1=CC=CN1		Aromatic PFASs	gte7	8	IROQAHVXXUQBOS-UHFFFAOYSA-N	0.813953	('Aromatic PFASs', 'gte7', nan, nan)	0																	A
85	DTXSID701353659	DSSTox_Low	N-(3-Phenylpropyl) pentadecafluorooctanamide	77970-75-3	FC(F)(F)C(F)(F)C(F)(F)C(F)(F)C(F)(F)C(F)(F)C(F)(F)C(=O)NCCCC1=CC=CC=C1	InChI=1S/C17H12F15NO/c18-11(19,10(34)33-8-4-7-9-5-2-1-3-6-9)12(20,21)13(22,23)14(24,25)15(26,27)16(28,29)17(30,31)32/h1-3,5-6H,4,7-8H2,(H,33,34) AuxInfo=1/1/N:17,16,18,12,15,19,13,11,14,1,2,3,4,5,6,7,8,20,21,22,23,24,25,26,27,28,29,30,31,32,33,34,10,9/E:(2,3)(5,6)(18,19)(20,21)(22,23)(24,25)(26,27)(28,29)(30,31,32)/rA:34CCCCCCCCONCCCCCCCCCFFFFFFFFFFFFFFF/rB:s1;s2;s3;s4;s5;s6;s7;d1;s1;s10;s11;s12;…	BJFYNJIGRDKWMU-UHFFFAOYSA-N	C17H12F15NO	531.265	unclassified	O=C(NCCCC1C=CC=CC=1)C(F)(F)C(F)(F)C(F)(F)C(F)(F)C(F)(F)C(F)(F)C(F)(F)F		Aromatic PFASs	gte7	7	IROQAHVXXUQBOS-UHFFFAOYSA-N	0.744681	('Aromatic PFASs', 'gte7', nan, nan)	0																	A
86	DTXSID701348896	DSSTox_Low	N-(Perfluorooctanoyl)phenylamine	NOCAS_1348896	FC(F)(F)C(F)(F)C(F)(F)C(F)(F)C(F)(F)C(F)(F)C(F)(F)C(=O)NC1=CC=CC=C1	InChI=1S/C14H6F15NO/c15-8(16,7(31)30-6-4-2-1-3-5-6)9(17,18)10(19,20)11(21,22)12(23,24)13(25,26)14(27,28)29/h1-5H,(H,30,31) AuxInfo=1/1/N:9,8,10,7,11,6,3,2,12,13,14,15,16,17,1,31,29,30,27,28,25,26,23,24,21,22,18,19,20,5,4/E:(2,3)(4,5)(15,16)(17,18)(19,20)(21,22)(23,24)(25,26)(27,28,29)/rA:31FCCONCCCCCCCCCCCCFFFFFFFFFFFFFF/rB:s1;s2;d3;s3;s5;d6;s7;d8;s9;s6d10;s2;s12;s13;s14;s15;s16;s17;s17;s17;s16;s…	PMDMWIWDZPNIBG-UHFFFAOYSA-N	C14H6F15NO	489.184	unclassified	O=C(NC1C=CC=CC=1)C(F)(F)C(F)(F)C(F)(F)C(F)(F)C(F)(F)C(F)(F)C(F)(F)F		Aromatic PFASs	gte7	7	IROQAHVXXUQBOS-UHFFFAOYSA-N	0.772727	('Aromatic PFASs', 'gte7', nan, nan)	0																	A
87	DTXSID701348810	DSSTox_Low	2-[(Perfluorooctane-1-sulfonyl)-(4-nitro-benzyl)-amino]-N-hydroxy-propionamide	NOCAS_1348810	CC(N(CC1=CC=C(C=C1)[N+]([O-])=O)S(=O)(=O)C(F)(F)C(F)(F)C(F)(F)C(F)(F)C(F)(F)C(F)(F)C(F)(F)C(F)(F)F)C(=O)NO	InChI=1/C18H12F17N3O6S/c1-7(10(39)36-40)37(6-8-2-4-9(5-3-8)38(41)42)45(43,44)18(34,35)16(29,30)14(25,26)12(21,22)11(19,20)13(23,24)15(27,28)17(31,32)33/h2-5,7,40H,6H2,1H3,(H,36,39) AuxInfo=1/1/N:3,10,14,11,13,8,2,9,12,1,22,21,23,20,24,19,25,18,37,38,35,36,39,40,33,34,41,42,31,32,43,44,45,29,30,5,7,15,4,6,16,17,27,28,26/E:(2,3)(4,5)(19,20)(21,22)(23,24)(25,26)(27,28)(29,30)(31,32,33)(34,35)(41,42)…	BNMHWGJBZGPFLG-UHFFFAOYNA-N	C18H12F17N3O6S	721.34	unclassified	CC(C(=O)NO)N(CC1=CC=C(C=C1)[N+]([O-])=O)S(=O)(=O)C(F)(F)C(F)(F)C(F)(F)C(F)(F)C(F)(F)C(F)(F)C(F)(F)C(F)(F)F		Aromatic PFASs	gte7	8	IROQAHVXXUQBOS-UHFFFAOYSA-N	0.68	('Aromatic PFASs', 'gte7', nan, nan)	0																	B
88	DTXSID701348791	DSSTox_Low	N-[4-[(2-Benzyl-2H-tetrazol-5-yl)methyl]phenyl]perfluorooctanamide	NOCAS_1348791	FC(F)(F)C(F)(F)C(F)(F)C(F)(F)C(F)(F)C(F)(F)C(F)(F)C(=O)NC1=CC=C(CC2=NN(CC3=CC=CC=C3)N=N2)C=C1	InChI=1S/C23H14F15N5O/c24-17(25,18(26,27)19(28,29)20(30,31)21(32,33)22(34,35)23(36,37)38)16(44)39-14-8-6-12(7-9-14)10-15-40-42-43(41-15)11-13-4-2-1-3-5-13/h1-9H,10-11H2,(H,39,44) AuxInfo=1/1/N:5,4,6,3,7,15,19,16,18,13,1,14,2,17,10,21,22,23,24,25,26,27,28,42,43,40,41,38,39,36,37,34,35,32,33,29,30,31,20,11,9,12,8,44/E:(2,3)(4,5)(6,7)(8,9)(24,25)(26,27)(28,29)(30,31)(32,33)(34,35)(36,37,38)/rA:44CCC…	YKHCAWFYBKYLDR-UHFFFAOYSA-N	C23H14F15N5O	661.375	unclassified	O=C(NC1C=CC(CC2=NN(CC3C=CC=CC=3)N=N2)=CC=1)C(F)(F)C(F)(F)C(F)(F)C(F)(F)C(F)(F)C(F)(F)C(F)(F)F		Aromatic PFASs	gte7	7	IROQAHVXXUQBOS-UHFFFAOYSA-N	0.752212	('Aromatic PFASs', 'gte7', nan, nan)	0																	A
89	DTXSID701348789	DSSTox_Low	N-[4-[(1-Benzyl-1H-tetrazol-5-yl)methyl]phenyl]perfluorooctanamide	NOCAS_1348789	FC(F)(F)C(F)(F)C(F)(F)C(F)(F)C(F)(F)C(F)(F)C(F)(F)C(=O)NC1=CC=C(CC2=NN=NN2CC2=CC=CC=C2)C=C1	InChI=1S/C23H14F15N5O/c24-17(25,18(26,27)19(28,29)20(30,31)21(32,33)22(34,35)23(36,37)38)16(44)39-14-8-6-12(7-9-14)10-15-40-41-42-43(15)11-13-4-2-1-3-5-13/h1-9H,10-11H2,(H,39,44) AuxInfo=1/1/N:5,4,6,3,7,15,19,16,18,13,1,14,2,17,12,21,22,23,24,25,26,27,28,42,43,40,41,38,39,36,37,34,35,32,33,29,30,31,20,11,10,9,8,44/E:(2,3)(4,5)(6,7)(8,9)(24,25)(26,27)(28,29)(30,31)(32,33)(34,35)(36,37,38)/rA:44CCC…	YJGDGENZRKOTCE-UHFFFAOYSA-N	C23H14F15N5O	661.375	unclassified	O=C(NC1C=CC(CC2=NN=NN2CC2C=CC=CC=2)=CC=1)C(F)(F)C(F)(F)C(F)(F)C(F)(F)C(F)(F)C(F)(F)C(F)(F)F		Aromatic PFASs	gte7	7	IROQAHVXXUQBOS-UHFFFAOYSA-N	0.773913	('Aromatic PFASs', 'gte7', nan, nan)	0																	A
90	DTXSID701348553	DSSTox_Low	5-(Perfluorooctane-1-sulfonylimino)-4-methyl-4,5-dihydro-[1,3,4]thiadiazole-2-sulfonic acid amide	NOCAS_1348553	CN1N=C(SC1=NS(=O)(=O)C(F)(F)C(F)(F)C(F)(F)C(F)(F)C(F)(F)C(F)(F)C(F)(F)C(F)(F)F)S(N)(=O)=O	InChI=1S/C11H5F17N4O4S3/c1-32-2(37-3(30-32)38(29,33)34)31-39(35,36)11(27,28)9(22,23)7(18,19)5(14,15)4(12,13)6(16,17)8(20,21)10(24,25)26/h1H3,(H2,29,33,34) AuxInfo=1/1/N:10,5,2,16,15,17,14,18,13,19,12,31,32,29,30,33,34,27,28,35,36,25,26,37,38,39,23,24,9,3,11,4,7,8,21,22,1,6,20/E:(12,13)(14,15)(16,17)(18,19)(20,21)(22,23)(24,25,26)(27,28)(33,34)(35,36)/CRV:38.6,39.6/rA:39SCNNCSOONCNCCCCCCCCSOOFFFFF…	BFGNFBFKLUVDAE-UHFFFAOYSA-N	C11H5F17N4O4S3	676.34	unclassified	CN1N=C(SC1=NS(=O)(=O)C(F)(F)C(F)(F)C(F)(F)C(F)(F)C(F)(F)C(F)(F)C(F)(F)C(F)(F)F)S(N)(=O)=O		Aromatic PFASs	gte7	8	IROQAHVXXUQBOS-UHFFFAOYSA-N	0.785714	('Aromatic PFASs', 'gte7', nan, nan)	0																	B
91	DTXSID701348527	DSSTox_Low	5-[4-(Heptadecafluorooctane-1-sulfonylamino)-benzenesulfonylimino]-4-methyl-4,5-dihydro-[1,3,4]thiadiazole-2-sulfonic acid amide	NOCAS_1348527	CN1N=C(SC1=NS(=O)(=O)C1=CC=C(NS(=O)(=O)C(F)(F)C(F)(F)C(F)(F)C(F)(F)C(F)(F)C(F)(F)C(F)(F)C(F)(F)F)C=C1)S(N)(=O)=O	InChI=1S/C17H10F17N5O6S4/c1-39-8(46-9(36-39)47(35,40)41)38-48(42,43)7-4-2-6(3-5-7)37-49(44,45)17(33,34)15(28,29)13(24,25)11(20,21)10(18,19)12(22,23)14(26,27)16(30,31)32/h2-5,37H,1H3,(H2,35,40,41) AuxInfo=1/1/N:10,14,16,13,17,15,12,5,2,26,25,27,24,28,23,29,22,41,42,39,40,43,44,37,38,45,46,35,36,47,48,49,33,34,9,3,21,11,4,7,8,19,20,31,32,1,6,18,30/E:(2,3)(4,5)(18,19)(20,21)(22,23)(24,25)(26,27)(28,…	AQLSMJNYPXRRTF-UHFFFAOYSA-N	C17H10F17N5O6S4	831.51	unclassified	CN1N=C(SC1=NS(=O)(=O)C1C=CC(=CC=1)NS(=O)(=O)C(F)(F)C(F)(F)C(F)(F)C(F)(F)C(F)(F)C(F)(F)C(F)(F)C(F)(F)F)S(N)(=O)=O		Aromatic PFASs	gte7	8	IROQAHVXXUQBOS-UHFFFAOYSA-N	0.778761	('Aromatic PFASs', 'gte7', nan, nan)	0																	B
92	DTXSID701348515	DSSTox_Low	N-(5-Chloro-2,4-disulfamoylphenyl)-perfluorononanamide	NOCAS_1348515	NS(=O)(=O)C1=CC(=C(NC(=O)C(F)(F)C(F)(F)C(F)(F)C(F)(F)C(F)(F)C(F)(F)C(F)(F)C(F)(F)F)C=C1Cl)S(N)(=O)=O	InChI=1S/C15H7ClF17N3O5S2/c16-3-1-4(6(43(35,40)41)2-5(3)42(34,38)39)36-7(37)8(17,18)9(19,20)10(21,22)11(23,24)12(25,26)13(27,28)14(29,30)15(31,32)33/h1-2H,(H,36,37)(H2,34,38,39)(H2,35,40,41) AuxInfo=1/1/N:34,31,33,29,32,30,1,2,3,4,5,6,7,8,9,43,12,13,14,15,16,17,18,19,20,21,22,23,24,25,26,27,28,41,37,11,10,39,42,35,38,40,36/E:(17,18)(19,20)(21,22)(23,24)(25,26)(27,28)(29,30)(31,32,33)(38,39)(40,41…	GEYYELXISHWILS-UHFFFAOYSA-N	C15H7ClF17N3O5S2	731.78	unclassified	NS(=O)(=O)C1C=C(C(Cl)=CC=1NC(=O)C(F)(F)C(F)(F)C(F)(F)C(F)(F)C(F)(F)C(F)(F)C(F)(F)C(F)(F)F)S(N)(=O)=O		Aromatic PFASs	gte7	8	IROQAHVXXUQBOS-UHFFFAOYSA-N	0.785714	('Aromatic PFASs', 'gte7', nan, nan)	0																	B
93	DTXSID701348503	DSSTox_Low	N-(2-Bromo-4-sulfamoylphenyl)-perfluorononanamide	NOCAS_1348503	NS(=O)(=O)C1=CC(Br)=C(NC(=O)C(F)(F)C(F)(F)C(F)(F)C(F)(F)C(F)(F)C(F)(F)C(F)(F)C(F)(F)F)C=C1	InChI=1S/C15H6BrF17N2O3S/c16-5-3-4(39(34,37)38)1-2-6(5)35-7(36)8(17,18)9(19,20)10(21,22)11(23,24)12(25,26)13(27,28)14(29,30)15(31,32)33/h1-3H,(H,35,36)(H2,34,37,38) AuxInfo=1/1/N:33,34,31,32,30,29,1,2,3,4,5,6,7,8,9,39,12,13,14,15,16,17,18,19,20,21,22,23,24,25,26,27,28,37,11,10,35,38,36/E:(17,18)(19,20)(21,22)(23,24)(25,26)(27,28)(29,30)(31,32,33)(37,38)/CRV:39.6/rA:39CCCCCCCCCONFFFFFFFFFFFFFFFFFC…	VGPAAQGVBUVQBT-UHFFFAOYSA-N	C15H6BrF17N2O3S	697.16	unclassified	NS(=O)(=O)C1C=CC(NC(=O)C(F)(F)C(F)(F)C(F)(F)C(F)(F)C(F)(F)C(F)(F)C(F)(F)C(F)(F)F)=C(Br)C=1		Aromatic PFASs	gte7	8	IROQAHVXXUQBOS-UHFFFAOYSA-N	0.773196	('Aromatic PFASs', 'gte7', nan, nan)	0																	B
94	DTXSID701348410	DSSTox_Low	N-(3-Methyl-5-sulfamoyl-1,3,4-thiadiazol-2-ylidene)perfluorononanamide	NOCAS_1348410	CN1N=C(SC1=NC(=O)C(F)(F)C(F)(F)C(F)(F)C(F)(F)C(F)(F)C(F)(F)C(F)(F)C(F)(F)F)S(N)(=O)=O	InChI=1S/C12H5F17N4O3S2/c1-33-3(37-4(32-33)38(30,35)36)31-2(34)5(13,14)6(15,16)7(17,18)8(19,20)9(21,22)10(23,24)11(25,26)12(27,28)29/h1H3,(H2,30,35,36) AuxInfo=1/1/N:21,1,13,16,2,3,4,5,6,7,8,9,22,23,24,25,26,27,28,29,30,31,32,33,34,35,36,37,38,19,11,15,14,10,17,20,12,18/E:(13,14)(15,16)(17,18)(19,20)(21,22)(23,24)(25,26)(27,28,29)(35,36)/CRV:38.6/rA:38CCCCCCCCCONSCNNCOSNOCFFFFFFFFFFFFFFFFF/rB:s1;…	HRABVSOIJXZING-UHFFFAOYSA-N	C12H5F17N4O3S2	640.29	unclassified	CN1N=C(SC1=NC(=O)C(F)(F)C(F)(F)C(F)(F)C(F)(F)C(F)(F)C(F)(F)C(F)(F)C(F)(F)F)S(N)(=O)=O		Aromatic PFASs	gte7	8	IROQAHVXXUQBOS-UHFFFAOYSA-N	0.815534	('Aromatic PFASs', 'gte7', nan, nan)	0																	B
95	DTXSID701348246	DSSTox_Low	Phenyl perfluorooctanoate	NOCAS_1348246	FC(F)(F)C(F)(F)C(F)(F)C(F)(F)C(F)(F)C(F)(F)C(F)(F)C(=O)OC1=CC=CC=C1	InChI=1S/C14H5F15O2/c15-8(16,7(30)31-6-4-2-1-3-5-6)9(17,18)10(19,20)11(21,22)12(23,24)13(25,26)14(27,28)29/h1-5H AuxInfo=1/0/N:29,28,30,27,31,26,1,2,3,4,5,6,7,8,11,12,13,14,15,16,17,18,19,20,21,22,23,24,25,10,9/E:(2,3)(4,5)(15,16)(17,18)(19,20)(21,22)(23,24)(25,26)(27,28,29)/rA:31CCCCCCCCOOFFFFFFFFFFFFFFFCCCCCC/rB:s1;s2;s3;s4;s5;s6;s7;s1;d1;s2;s2;s3;s3;s4;s4;s5;s5;s6;s6;s7;s7;s8;s8;s8;s9;d26;s27;…	ILIMPYDCHUVMPM-UHFFFAOYSA-N	C14H5F15O2	490.168	unclassified	O=C(OC1C=CC=CC=1)C(F)(F)C(F)(F)C(F)(F)C(F)(F)C(F)(F)C(F)(F)C(F)(F)F		Aromatic PFASs	gte7	7	IROQAHVXXUQBOS-UHFFFAOYSA-N	0.761364	('Aromatic PFASs', 'gte7', nan, nan)	0																	A
96	DTXSID701348222	DSSTox_Low	Ethyl 4-[(perfluoroheptyl)methyl]aminobenzoate	NOCAS_1348222	CCOC(=O)C1=CC=C(NCC(F)(F)C(F)(F)C(F)(F)C(F)(F)C(F)(F)C(F)(F)C(F)(F)F)C=C1	InChI=1S/C17H12F15NO2/c1-2-35-10(34)8-3-5-9(6-4-8)33-7-11(18,19)12(20,21)13(22,23)14(24,25)15(26,27)16(28,29)17(30,31)32/h3-6,33H,2,7H2,1H3 AuxInfo=1/0/N:35,34,5,9,6,8,11,1,7,2,12,13,14,15,16,17,18,19,20,21,22,23,24,25,26,27,28,29,30,31,32,33,10,4,3/E:(3,4)(5,6)(18,19)(20,21)(22,23)(24,25)(26,27)(28,29)(30,31,32)/rA:35CCOOCCCCCNCCCCCCCCFFFFFFFFFFFFFFFCC/rB:s1;s2;d2;d1;s5;d6;s7;s1d8;s7;s10;s11;s12…	HNWGMYWQWPIEDU-UHFFFAOYSA-N	C17H12F15NO2	547.264	unclassified	CCOC(=O)C1C=CC(=CC=1)NCC(F)(F)C(F)(F)C(F)(F)C(F)(F)C(F)(F)C(F)(F)C(F)(F)F		Aromatic PFASs	gte7	7	IROQAHVXXUQBOS-UHFFFAOYSA-N	0.726316	('Aromatic PFASs', 'gte7', nan, nan)	0																	A
97	DTXSID701347993	DSSTox_Low	3,4,5-Tris[4-(perfluorooctyl)butoxy]benzoic acid	NOCAS_1347993	OC(=O)C1=CC(OCCCCC(F)(F)C(F)(F)C(F)(F)C(F)(F)C(F)(F)C(F)(F)C(F)(F)C(F)(F)F)=C(OCCCCC(F)(F)C(F)(F)C(F)(F)C(F)(F)C(F)(F)C(F)(F)C(F)(F)C(F)(F)F)C(OCCCCC(F)(F)C(F)(F)C(F)(F)C(F)(F)C(F)(F)C(F)(F)C(F)(F)C(F)(F)F)=C1	InChI=1S/C43H27F51O5/c44-20(45,23(50,51)26(56,57)29(62,63)32(68,69)35(74,75)38(80,81)41(86,87)88)7-1-4-10-97-16-13-15(19(95)96)14-17(98-11-5-2-8-21(46,47)24(52,53)27(58,59)30(64,65)33(70,71)36(76,77)39(82,83)42(89,90)91)18(16)99-12-6-3-9-22(48,49)25(54,55)28(60,61)31(66,67)34(72,73)37(78,79)40(84,85)43(92,93)94/h13-14H,1-12H2,(H,95,96) AuxInfo=1/1/N:10,70,40,9,69,39,11,71,41,8,68,38,1,3,2,6,4,5,9…	OZRXDSCSHNPLPQ-UHFFFAOYSA-N	C43H27F51O5	1592.6	unclassified	OC(=O)C1=CC(OCCCCC(F)(F)C(F)(F)C(F)(F)C(F)(F)C(F)(F)C(F)(F)C(F)(F)C(F)(F)F)=C(OCCCCC(F)(F)C(F)(F)C(F)(F)C(F)(F)C(F)(F)C(F)(F)C(F)(F)C(F)(F)F)C(=C1)OCCCCC(F)(F)C(F)(F)C(F)(F)C(F)(F)C(F)(F)C(F)(F)C(F)(F)C(F)(F)F		Aromatic PFASs	gte7	8	IROQAHVXXUQBOS-UHFFFAOYSA-N	0.792079	('Aromatic PFASs', 'gte7', nan, nan)	0																	A
98	DTXSID701035106	DSSTox_Low	Sodium 4-[(1,2,3,3,4,4,5,5,6,6,7,7,8,8,9,9,10,10,10-nonadecafluoro-1-decen-1-yl)oxy]benzenesulfonate	NOCAS_1035106	[Na+].[O-]S(=O)(=O)C1=CC=C(OC(F)=C(F)C(F)(F)C(F)(F)C(F)(F)C(F)(F)C(F)(F)C(F)(F)C(F)(F)C(F)(F)F)C=C1	InChI=1S/C16H5F19O4S.Na/c17-7(8(18)39-5-1-3-6(4-2-5)40(36,37)38)9(19,20)10(21,22)11(23,24)12(25,26)13(27,28)14(29,30)15(31,32)16(33,34)35;/h1-4H,(H,36,37,38);/q;+1/p-1 AuxInfo=1/1/N:3,5,2,6,4,1,13,12,14,15,16,17,18,19,20,21,23,22,24,25,26,27,28,29,30,31,32,33,34,35,36,37,38,39,40,8,9,10,11,7;41/E:(1,2)(3,4)(19,20)(21,22)(23,24)(25,26)(27,28)(29,30)(31,32)(33,34,35)(36,37,38);/CRV:40.6;/rA:41CCCCC…	STFDRWOXNGQJKQ-UHFFFAOYSA-M	C16H4F19NaO4S	676.22	unclassified	OS(=O)(=O)C1=CC=C(C=C1)OC(F)=C(F)C(F)(F)C(F)(F)C(F)(F)C(F)(F)C(F)(F)C(F)(F)C(F)(F)C(F)(F)F		Aromatic PFASs	gte7	8	IROQAHVXXUQBOS-UHFFFAOYSA-N	0.78125	('Aromatic PFASs', 'gte7', nan, nan)	0																	B
99	DTXSID701032576	DSSTox_Low	4-[(Perfluorooctyl)oxy]benzenesulfonic acid sodium	124206-97-9	[Na+].[O-]S(=O)(=O)C1=CC=C(OC(F)(F)C(F)(F)C(F)(F)C(F)(F)C(F)(F)C(F)(F)C(F)(F)C(F)(F)F)C=C1	InChI=1S/C14H5F17O4S.Na/c15-7(16,9(19,20)11(23,24)13(27,28)29)8(17,18)10(21,22)12(25,26)14(30,31)35-5-1-3-6(4-2-5)36(32,33)34;/h1-4H,(H,32,33,34);/q;+1/p-1 AuxInfo=1/1/N:29,33,30,32,28,31,7,6,8,5,9,4,10,3,18,19,20,21,16,17,22,23,14,15,24,25,11,12,13,2,26,35,36,37,27,34;1/E:(1,2)(3,4)(15,16)(17,18)(19,20)(21,22)(23,24)(25,26)(27,28,29)(30,31)(32,33,34);/CRV:36.6;/rA:37Na+FCCCCCCCCFFFFFFFFFFFFFFFFO…	XNQWNFRAMYQJJQ-UHFFFAOYSA-M	C14H4F17NaO4S	614.2	unclassified	OS(=O)(=O)C1=CC=C(C=C1)OC(F)(F)C(F)(F)C(F)(F)C(F)(F)C(F)(F)C(F)(F)C(F)(F)C(F)(F)F		Aromatic PFASs	gte7	8	IROQAHVXXUQBOS-UHFFFAOYSA-N	0.788889	('Aromatic PFASs', 'gte7', nan, nan)	0																	B
100	DTXSID701026741	DSSTox_Low	1-Phenyl-7-(5,5,5-trifluoropentyl)perfluoroheptane	NOCAS_1026741	FC(F)(F)CCCCC(F)(F)C(F)(F)C(F)(F)C(F)(F)C(F)(F)C(F)(F)C(F)(F)C1=CC=CC=C1	InChI=1S/C18H13F17/c19-11(20,8-4-5-9-12(21,22)23)14(26,27)16(30,31)18(34,35)17(32,33)15(28,29)13(24,25)10-6-2-1-3-7-10/h1-3,6-7H,4-5,8-9H2 AuxInfo=1/0/N:1,2,6,15,16,3,5,14,17,4,13,18,7,12,8,11,9,10,22,23,19,20,21,34,35,24,25,32,33,26,27,30,31,28,29/E:(2,3)(6,7)(19,20)(21,22,23)(24,25)(26,27)(28,29)(30,31)(32,33)(34,35)/rA:35CCCCCCCCCCCCCCCCCCFFFFFFFFFFFFFFFFF/rB:d1;s2;d3;s4;s1d5;s4;s7;s8;s9;s10;s…	AHUKMDPKRFMQJR-UHFFFAOYSA-N	C18H13F17	552.275	unclassified	FC(F)(F)CCCCC(F)(F)C(F)(F)C(F)(F)C(F)(F)C(F)(F)C(F)(F)C(F)(F)C1C=CC=CC=1		Aromatic PFASs	gte7	7	IROQAHVXXUQBOS-UHFFFAOYSA-N	0.878788	('Aromatic PFASs', 'gte7', nan, nan)	1																	A
101	DTXSID701020674	DSSTox_High	4-(8-Fluoromethyl(perfluorooctyl)oxy)benzoic acid	NOCAS_1020674	OC(=O)C1=CC=C(OC(F)(F)C(F)(F)C(F)(F)C(F)(F)C(F)(F)C(F)(F)C(F)(F)C(F)(F)CF)C=C1	InChI=1S/C16H7F17O3/c17-5-9(18,19)10(20,21)11(22,23)12(24,25)13(26,27)14(28,29)15(30,31)16(32,33)36-7-3-1-6(2-4-7)8(34)35/h1-4H,5H2,(H,34,35) AuxInfo=1/1/N:5,6,7,8,19,3,9,1,18,17,16,15,14,13,12,11,36,22,23,24,25,26,27,28,29,30,31,32,33,34,35,20,21,2,4,10/E:(1,2)(3,4)(18,19)(20,21)(22,23)(24,25)(26,27)(28,29)(30,31)(32,33)(34,35)/rA:36COCOCCCCCOCCCCCCCCCFFFFFFFFFFFFFFFFF/rB:d1;s1;s1;d3;s3;s5;d6;d7…	OZZAUZFFNUCOGQ-UHFFFAOYSA-N	C16H7F17O3	570.202	unclassified	OC(=O)C1C=CC(=CC=1)OC(F)(F)C(F)(F)C(F)(F)C(F)(F)C(F)(F)C(F)(F)C(F)(F)C(F)(F)CF		Aromatic PFASs	gte7	8	IROQAHVXXUQBOS-UHFFFAOYSA-N	0.769231	('Aromatic PFASs', 'gte7', nan, nan)	0																	B
102	DTXSID60897534	DSSTox_Low	5-(Perfluorooctyl)-1,3-bis(bis(trifluoromethyl)hydroxymethyl)benzene	89780-02-9	OC(C1=CC(=CC(=C1)C(F)(F)C(F)(F)C(F)(F)C(F)(F)C(F)(F)C(F)(F)C(F)(F)C(F)(F)F)C(O)(C(F)(F)F)C(F)(F)F)(C(F)(F)F)C(F)(F)F	InChI=1S/C20H5F29O2/c21-9(22,10(23,24)11(25,26)12(27,28)13(29,30)14(31,32)15(33,34)20(47,48)49)6-2-4(7(50,16(35,36)37)17(38,39)40)1-5(3-6)8(51,18(41,42)43)19(44,45)46/h1-3,50-51H AuxInfo=1/0/N:1,2,3,4,5,6,7,8,9,10,11,12,13,14,15,16,17,18,19,20,21,22,23,24,25,26,27,28,29,30,31,32,33,34,35,36,37,38,39,40,41,42,43,44,45,46,47,48,49,50,51/E:(2,3)(4,5)(7,8)(16,17,18,19)(21,22)(23,24)(25,26)(27,28)(29,…	DSFNQPNFWJQALF-UHFFFAOYSA-N	C20H5F29O2	828.212	unclassified	OC(C1C=C(C=C(C=1)C(O)(C(F)(F)F)C(F)(F)F)C(F)(F)C(F)(F)C(F)(F)C(F)(F)C(F)(F)C(F)(F)C(F)(F)C(F)(F)F)(C(F)(F)F)C(F)(F)F		Aromatic PFASs	gte7	8	IROQAHVXXUQBOS-UHFFFAOYSA-N	0.842697	('Aromatic PFASs', 'gte7', nan, nan)	0																	A
103	DTXSID60896264	Public_Low	3-(Pentadecafluoroheptyl)-5-(pentafluorophenyl)-1,2,4-oxadiazole	919489-99-9	FC1=C(F)C(F)=C(C2=NC(=NO2)C(F)(F)C(F)(F)C(F)(F)C(F)(F)C(F)(F)C(F)(F)C(F)(F)F)C(F)=C1F	InChI=1S/C15F20N2O/c16-2-1(3(17)5(19)6(20)4(2)18)7-36-8(37-38-7)9(21,22)10(23,24)11(25,26)12(27,28)13(29,30)14(31,32)15(33,34)35 AuxInfo=1/0/N:9,10,18,12,16,14,6,4,2,20,23,26,29,32,35,11,19,13,17,15,1,3,21,22,24,25,27,28,30,31,33,34,36,37,38,5,8,7/E:(2,3)(4,5)(16,17)(18,19)(21,22)(23,24)(25,26)(27,28)(29,30)(31,32)(33,34,35)/rA:38FCFCNCONCCFCFCFCFCFCFFCFFCFFCFFCFFCFFF/rB:s1;s2;s2;s4;d5;s6;d4s7;s6…	YROHNOYMVCOFGS-UHFFFAOYSA-N	C15F20N2O	604.146	unclassified	FC(F)(F)C(F)(F)C(F)(F)C(F)(F)C(F)(F)C(F)(F)C(F)(F)C1N=C(ON=1)C1C(F)=C(F)C(F)=C(F)C=1F		Aromatic PFASs	gte7	7	IROQAHVXXUQBOS-UHFFFAOYSA-N	0.868687	('Aromatic PFASs', 'gte7', nan, nan)	0																	A
104	DTXSID60896042	Public_Low	4-[(2,2,3,3,4,4,5,5,6,6,7,7,8,8,8-Pentadecafluorooctyl)oxy]benzoic acid	129560-87-8	OC(=O)C1=CC=C(OCC(F)(F)C(F)(F)C(F)(F)C(F)(F)C(F)(F)C(F)(F)C(F)(F)F)C=C1	InChI=1S/C15H7F15O3/c16-9(17,5-33-7-3-1-6(2-4-7)8(31)32)10(18,19)11(20,21)12(22,23)13(24,25)14(26,27)15(28,29)30/h1-4H,5H2,(H,31,32) AuxInfo=1/1/N:27,29,26,30,23,28,25,31,20,17,14,11,8,5,2,21,22,18,19,15,16,12,13,9,10,6,7,1,3,4,32,33,24/E:(1,2)(3,4)(16,17)(18,19)(20,21)(22,23)(24,25)(26,27)(28,29,30)(31,32)/rA:33FCFFCFFCFFCFFCFFCFFCFFCOCCCCCCCOO/rB:s1;s2;s2;s2;s5;s5;s5;s8;s8;s8;s11;s11;s11;s14;s1…	XWVRCUGVIBGBDR-UHFFFAOYSA-N	C15H7F15O3	520.194	unclassified	OC(=O)C1C=CC(=CC=1)OCC(F)(F)C(F)(F)C(F)(F)C(F)(F)C(F)(F)C(F)(F)C(F)(F)F		Aromatic PFASs	gte7	7	IROQAHVXXUQBOS-UHFFFAOYSA-N	0.709302	('Aromatic PFASs', 'gte7', nan, nan)	0																	B
105	DTXSID60895954	Public_Low	2-(Henicosafluorodecyl)-1H-imidazole	81769-51-9	FC(F)(F)C(F)(F)C(F)(F)C(F)(F)C(F)(F)C(F)(F)C(F)(F)C(F)(F)C(F)(F)C(F)(F)C1=NC=CN1	InChI=1S/C13H3F21N2/c14-4(15,3-35-1-2-36-3)5(16,17)6(18,19)7(20,21)8(22,23)9(24,25)10(26,27)11(28,29)12(30,31)13(32,33)34/h1-2H,(H,35,36) AuxInfo=1/1/N:6,7,4,2,9,12,15,18,21,24,27,30,33,1,3,10,11,13,14,16,17,19,20,22,23,25,26,28,29,31,32,34,35,36,5,8/E:(1,2)(14,15)(16,17)(18,19)(20,21)(22,23)(24,25)(26,27)(28,29)(30,31)(32,33,34)(35,36)/rA:36FCFCNCCNCFFCFFCFFCFFCFFCFFCFFCFFCFFF/rB:s1;s2;s2;d4;s5;…	VKBLMPJLEYTODL-UHFFFAOYSA-N	C13H3F21N2	586.147	unclassified	FC(F)(F)C(F)(F)C(F)(F)C(F)(F)C(F)(F)C(F)(F)C(F)(F)C(F)(F)C(F)(F)C(F)(F)C1NC=CN=1		Aromatic PFASs	gte7	10	IROQAHVXXUQBOS-UHFFFAOYSA-N	0.816092	('Aromatic PFASs', 'gte7', nan, nan)	0																	A
106	DTXSID60882783	DSSTox_Low	1,4-bis(3-Chloro-2-hydroxypropyl) 2,5-bis[2-[[(perfluorooctyl)sulfonyl]propylamino]ethyl] 1,2,4,5-benzenetetracarboxylate	86960-56-7	OC(CCl)COC(=O)C1=CC(C(=O)OCCNCCCS(=O)(=O)C(F)(F)C(F)(F)C(F)(F)C(F)(F)C(F)(F)C(F)(F)C(F)(F)C(F)(F)F)=C(C=C1C(=O)OCCNCCCS(=O)(=O)C(F)(F)C(F)(F)C(F)(F)C(F)(F)C(F)(F)C(F)(F)C(F)(F)C(F)(F)F)C(=O)OCC(O)CCl	InChI=1/C42H36Cl2F34N2O14S2/c43-13-17(81)15-93-25(85)21-12-20(24(84)92-8-6-80-4-2-10-96(89,90)42(77,78)38(67,68)34(59,60)30(51,52)28(47,48)32(55,56)36(63,64)40(72,73)74)22(26(86)94-16-18(82)14-44)11-19(21)23(83)91-7-5-79-3-1-9-95(87,88)41(75,76)37(65,66)33(57,58)29(49,50)27(45,46)31(53,54)35(61,62)39(69,70)71/h11-12,17-18,79-82H,1-10,13-16H2 AuxInfo=1/0/N:1,2,3,4,5,6,7,8,9,10,11,12,13,14,15,16,17…	UUYFIWLNKVAEDD-UHFFFAOYNA-N	C42H36Cl2F34N2O14S2	1573.72	unclassified	OC(COC(=O)C1C=C(C(=CC=1C(=O)OCCNCCCS(=O)(=O)C(F)(F)C(F)(F)C(F)(F)C(F)(F)C(F)(F)C(F)(F)C(F)(F)C(F)(F)F)C(=O)OCC(O)CCl)C(=O)OCCNCCCS(=O)(=O)C(F)(F)C(F)(F)C(F)(F)C(F)(F)C(F)(F)C(F)(F)C(F)(F)C(F)(F)F)CCl		Aromatic PFASs	gte7	8	IROQAHVXXUQBOS-UHFFFAOYSA-N	0.765217	('Aromatic PFASs', 'gte7', nan, nan)	0																	A
107	DTXSID60881195	DSSTox_High	(Z)-Octadec-9-enyl (5-(((2-(((perfluorooctyl)sulphonyl)methylamino)ethoxy)carbonyl)amino)-o-tolyl)carbamate	94313-84-5	CCCCCCCC\C=C/CCCCCCCCOC(=O)NC1=CC(NC(=O)OCCN(C)S(=O)(=O)C(F)(F)C(F)(F)C(F)(F)C(F)(F)C(F)(F)C(F)(F)C(F)(F)C(F)(F)F)=CC=C1C	InChI=1S/C38H50F17N3O6S/c1-4-5-6-7-8-9-10-11-12-13-14-15-16-17-18-19-23-63-30(60)57-28-25-27(21-20-26(28)2)56-29(59)64-24-22-58(3)65(61,62)38(54,55)36(49,50)34(45,46)32(41,42)31(39,40)33(43,44)35(47,48)37(51,52)53/h11-12,20-21,25H,4-10,13-19,22-24H2,1-3H3,(H,56,59)(H,57,60)/b12-11- AuxInfo=1/1/N:65,11,19,64,63,62,61,60,59,58,57,56,55,54,53,52,51,50,49,9,7,17,48,16,8,6,10,5,13,1,27,26,28,25,29,24,…	KNRYNMVWXXLSPN-QXMHVHEDSA-N	C38H50F17N3O6S	999.87	unclassified	CC1=CC=C(C=C1NC(=O)OCCCCCCCCC=CCCCCCCCC)NC(=O)OCCN(C)S(=O)(=O)C(F)(F)C(F)(F)C(F)(F)C(F)(F)C(F)(F)C(F)(F)C(F)(F)C(F)(F)F		Aromatic PFASs	gte7	8	IROQAHVXXUQBOS-UHFFFAOYSA-N	0.710938	('Aromatic PFASs', 'gte7', nan, nan)	0																	A
108	DTXSID60880966	DSSTox_High	N3-(2-(((heptadecafluorooctyl)sulfonyl)methylamino)ethyl)-N1-(2-(((heptadecafluorooctyl)sulfonyl)propylamino)ethyl)-4-methyl-1,3-benzenedicarboxamide	73019-20-2	CCCN(CCNC(=O)C1=CC=C(C)C(=C1)C(=O)NCCN(C)S(=O)(=O)C(F)(F)C(F)(F)C(F)(F)C(F)(F)C(F)(F)C(F)(F)C(F)(F)C(F)(F)F)S(=O)(=O)C(F)(F)C(F)(F)C(F)(F)C(F)(F)C(F)(F)C(F)(F)C(F)(F)C(F)(F)F	InChI=1S/C33H26F34N4O6S2/c1-4-9-71(79(76,77)33(66,67)29(56,57)25(48,49)21(40,41)19(36,37)23(44,45)27(52,53)31(61,62)63)11-8-68-16(72)14-6-5-13(2)15(12-14)17(73)69-7-10-70(3)78(74,75)32(64,65)28(54,55)24(46,47)20(38,39)18(34,35)22(42,43)26(50,51)30(58,59)60/h5-6,12H,4,7-11H2,1-3H3,(H,68,72)(H,69,73) AuxInfo=1/1/N:79,77,76,78,70,61,74,73,75,71,72,20,58,25,19,24,23,12,11,10,9,14,13,8,7,16,15,4,3,18,…	TZGYROAPHGJQIG-UHFFFAOYSA-N	C33H26F34N4O6S2	1284.66	inactive	CN(CCNC(=O)C1=CC(=CC=C1C)C(=O)NCCN(CCC)S(=O)(=O)C(F)(F)C(F)(F)C(F)(F)C(F)(F)C(F)(F)C(F)(F)C(F)(F)C(F)(F)F)S(=O)(=O)C(F)(F)C(F)(F)C(F)(F)C(F)(F)C(F)(F)C(F)(F)C(F)(F)C(F)(F)F		Aromatic PFASs	gte7	8	IROQAHVXXUQBOS-UHFFFAOYSA-N	0.408602	('Aromatic PFASs', 'gte7', nan, nan)	0			DTXSID6071372		DTXSID6071372	DTXSID60880966	0.744898	1									B
109	DTXSID60869231	Public_Medium	2-[(1,1,2,2,3,3,4,4,5,5,6,6,7,7,8,8,8-Heptadecafluorooctane-1-sulfonyl)(methyl)amino]ethyl octadec-9-en-1-yl (4-methyl-1,3-phenylene)biscarbamate	NOCAS_869231	CCCCCCCCC=CCCCCCCCCOC(=O)NC1=CC(NC(=O)OCCN(C)S(=O)(=O)C(F)(F)C(F)(F)C(F)(F)C(F)(F)C(F)(F)C(F)(F)C(F)(F)C(F)(F)F)=CC=C1C	InChI=1S/C38H50F17N3O6S/c1-4-5-6-7-8-9-10-11-12-13-14-15-16-17-18-19-23-63-30(60)57-28-25-27(21-20-26(28)2)56-29(59)64-24-22-58(3)65(61,62)38(54,55)36(49,50)34(45,46)32(41,42)31(39,40)33(43,44)35(47,48)37(51,52)53/h11-12,20-21,25H,4-10,13-19,22-24H2,1-3H3,(H,56,59)(H,57,60) AuxInfo=1/1/N:29,1,37,28,27,26,25,24,23,22,21,20,19,18,17,16,15,14,13,3,4,35,12,34,6,2,5,7,31,9,53,50,56,47,59,44,62,41,54,5…	KNRYNMVWXXLSPN-UHFFFAOYSA-N	C38H50F17N3O6S	999.87	unclassified	CC1=CC=C(C=C1NC(=O)OCCCCCCCCC=CCCCCCCCC)NC(=O)OCCN(C)S(=O)(=O)C(F)(F)C(F)(F)C(F)(F)C(F)(F)C(F)(F)C(F)(F)C(F)(F)C(F)(F)F		Aromatic PFASs	gte7	8	IROQAHVXXUQBOS-UHFFFAOYSA-N	0.710938	('Aromatic PFASs', 'gte7', nan, nan)	0																	A
110	DTXSID60850649	Public_Low	1,2,3,4,5-Pentafluoro-6-(heptadecafluorooctyl)benzene	54387-09-6	FC1=C(F)C(F)=C(C(F)=C1F)C(F)(F)C(F)(F)C(F)(F)C(F)(F)C(F)(F)C(F)(F)C(F)(F)C(F)(F)F	InChI=1S/C14F22/c15-2-1(3(16)5(18)6(19)4(2)17)7(20,21)8(22,23)9(24,25)10(26,27)11(28,29)12(30,31)13(32,33)14(34,35)36 AuxInfo=1/0/N:30,32,33,35,34,36,28,27,25,23,24,26,29,31,18,19,21,20,22,11,12,9,10,5,6,1,2,3,4,7,8,13,14,15,16,17/E:(2,3)(4,5)(15,16)(17,18)(20,21)(22,23)(24,25)(26,27)(28,29)(30,31)(32,33)(34,35,36)/rA:36FFFFFFFFFFFFFFFFFFFFFFCCCCCCCCCCCCCC/rB:;;;;;;;;;;;;;;;;;;;;;s1s2;s3s4s23;s5s…	XEEKUPFDNJGSMT-UHFFFAOYSA-N	C14F22	586.119	unclassified	FC(F)(F)C(F)(F)C(F)(F)C(F)(F)C(F)(F)C(F)(F)C(F)(F)C(F)(F)C1C(F)=C(F)C(F)=C(F)C=1F		Aromatic PFASs	gte7	8	IROQAHVXXUQBOS-UHFFFAOYSA-N	0.843373	('Aromatic PFASs', 'gte7', nan, nan)	0																	C
111	DTXSID60800381	Public_Low	4-[4-(Heptadecafluorooctyl)phenoxy]butyl prop-2-enoate	649721-94-8	FC(F)(F)C(F)(F)C(F)(F)C(F)(F)C(F)(F)C(F)(F)C(F)(F)C(F)(F)C1=CC=C(OCCCCOC(=O)C=C)C=C1	InChI=1S/C21H15F17O3/c1-2-13(39)41-10-4-3-9-40-12-7-5-11(6-8-12)14(22,23)15(24,25)16(26,27)17(28,29)18(30,31)19(32,33)20(34,35)21(36,37)38/h2,5-8H,1,3-4,9-10H2 AuxInfo=1/0/N:41,40,35,37,30,31,32,33,36,38,28,34,39,26,24,22,21,23,25,27,29,11,12,7,8,3,4,1,2,5,6,9,10,13,14,15,16,17,20,18,19/E:(5,6)(7,8)(22,23)(24,25)(26,27)(28,29)(30,31)(32,33)(34,35)(36,37,38)/rA:41FFFFFFFFFFFFFFFFFOOOCCCCCCCCCCCCCC…	BTSFCVZAHTYISO-UHFFFAOYSA-N	C21H15F17O3	638.321	unclassified	C=CC(=O)OCCCCOC1C=CC(=CC=1)C(F)(F)C(F)(F)C(F)(F)C(F)(F)C(F)(F)C(F)(F)C(F)(F)C(F)(F)F		Aromatic PFASs	gte7	8	IROQAHVXXUQBOS-UHFFFAOYSA-N	0.811321	('Aromatic PFASs', 'gte7', nan, nan)	0																	A
112	DTXSID60774058	Public_Low	4-[(Pentacosafluorododecyl)sulfanyl]phenol	189196-62-1	OC1=CC=C(SC(F)(F)C(F)(F)C(F)(F)C(F)(F)C(F)(F)C(F)(F)C(F)(F)C(F)(F)C(F)(F)C(F)(F)C(F)(F)C(F)(F)F)C=C1	InChI=1S/C18H5F25OS/c19-7(20,9(23,24)11(27,28)13(31,32)15(35,36)17(39,40)41)8(21,22)10(25,26)12(29,30)14(33,34)16(37,38)18(42,43)45-6-3-1-5(44)2-4-6/h1-4,44H AuxInfo=1/0/N:43,44,41,42,45,40,29,28,31,30,33,32,35,34,37,36,39,38,4,5,2,3,8,9,6,7,12,13,10,11,16,17,14,15,20,21,18,19,24,25,26,22,23,27,1/E:(1,2)(3,4)(19,20)(21,22)(23,24)(25,26)(27,28)(29,30)(31,32)(33,34)(35,36)(37,38)(39,40,41)(42,43)/r…	ULFZNKWSSJLAES-UHFFFAOYSA-N	C18H5F25OS	744.26	unclassified	OC1=CC=C(C=C1)SC(F)(F)C(F)(F)C(F)(F)C(F)(F)C(F)(F)C(F)(F)C(F)(F)C(F)(F)C(F)(F)C(F)(F)C(F)(F)C(F)(F)F		Aromatic PFASs	gte7	12	IROQAHVXXUQBOS-UHFFFAOYSA-N	0.813953	('Aromatic PFASs', 'gte7', nan, nan)	0																	A
113	DTXSID60756213	Public_Low	3-[(2,2,3,3,4,4,5,5,6,6,7,7,8,8-Tetradecafluorooctyl)amino]phenol	89984-91-8	OC1=CC=CC(NCC(F)(F)C(F)(F)C(F)(F)C(F)(F)C(F)(F)C(F)(F)C(F)F)=C1	InChI=1S/C14H9F14NO/c15-8(16)10(19,20)12(23,24)14(27,28)13(25,26)11(21,22)9(17,18)5-29-6-2-1-3-7(30)4-6/h1-4,8,29-30H,5H2 AuxInfo=1/0/N:29,27,30,26,23,25,28,24,21,22,19,20,17,18,13,14,9,10,11,12,5,6,7,8,1,2,3,4,16,15/E:(15,16)(17,18)(19,20)(21,22)(23,24)(25,26)(27,28)/rA:30FFFFFFFFFFFFFFONCCCCCCCCCCCCCC/rB:;;;;;;;;;;;;;;;s1s2;s3s4s17;s5s6s17;s7s8s18;s9s10s19;s11s12s20;s16s21;s13s14s22;s16;d25;s25…	KQMIYKMAJZDKPG-UHFFFAOYSA-N	C14H9F14NO	473.21	unclassified	OC1C=C(C=CC=1)NCC(F)(F)C(F)(F)C(F)(F)C(F)(F)C(F)(F)C(F)(F)C(F)F		Aromatic PFASs	gte7	7	IROQAHVXXUQBOS-UHFFFAOYSA-N	0.87619	('Aromatic PFASs', 'gte7', nan, nan)	0																	B
114	DTXSID60750736	Public_Low	4-Cyanophenyl 4-(nonadecafluorononyl)benzoate	88951-08-0	FC(F)(F)C(F)(F)C(F)(F)C(F)(F)C(F)(F)C(F)(F)C(F)(F)C(F)(F)C(F)(F)C1=CC=C(C=C1)C(=O)OC1=CC=C(C=C1)C#N	InChI=1S/C23H8F19NO2/c24-15(25,12-5-3-11(4-6-12)14(44)45-13-7-1-10(9-43)2-8-13)16(26,27)17(28,29)18(30,31)19(32,33)20(34,35)21(36,37)22(38,39)23(40,41)42/h1-8H AuxInfo=1/0/N:42,43,35,36,33,34,40,41,45,44,37,31,39,38,29,27,25,23,24,26,28,30,32,13,14,9,10,5,6,1,2,3,4,7,8,11,12,15,16,17,18,19,22,21,20/E:(1,2)(3,4)(5,6)(7,8)(24,25)(26,27)(28,29)(30,31)(32,33)(34,35)(36,37)(38,39)(40,41,42)/rA:45FFFFF…	FELPSKVFZAUTOO-UHFFFAOYSA-N	C23H8F19NO2	691.292	unclassified	N#CC1C=CC(=CC=1)OC(=O)C1C=CC(=CC=1)C(F)(F)C(F)(F)C(F)(F)C(F)(F)C(F)(F)C(F)(F)C(F)(F)C(F)(F)C(F)(F)F		Aromatic PFASs	gte7	9	IROQAHVXXUQBOS-UHFFFAOYSA-N	0.782178	('Aromatic PFASs', 'gte7', nan, nan)	0																	A
115	DTXSID6071372	DSSTox_High	N-(Phenylmethyl)perfluoroheptanesulfonamide	68298-10-2	FC(F)(F)C(F)(F)C(F)(F)C(F)(F)C(F)(F)C(F)(F)C(F)(F)S(=O)(=O)NCC1=CC=CC=C1	InChI=1S/C14H8F15NO2S/c15-8(16,9(17,18)11(21,22)13(25,26)27)10(19,20)12(23,24)14(28,29)33(31,32)30-6-7-4-2-1-3-5-7/h1-5,30H,6H2 AuxInfo=1/0/N:9,8,10,7,11,5,6,21,24,18,27,15,30,12,22,23,25,26,19,20,28,29,16,17,31,32,33,13,14,4,1,3,2/E:(2,3)(4,5)(15,16)(17,18)(19,20)(21,22)(23,24)(25,26,27)(28,29)(31,32)/CRV:33.6/rA:33OSONCCCCCCCCFFCFFCFFCFFCFFCFFCFFF/rB:d1;d2;s2;s4;s5;d6;s7;d8;s9;s6d10;s2;s12;s12;…	ZJIFWMOMOPJFRZ-UHFFFAOYSA-N	C14H8F15NO2S	539.26	inactive	O=S(=O)(NCC1C=CC=CC=1)C(F)(F)C(F)(F)C(F)(F)C(F)(F)C(F)(F)C(F)(F)C(F)(F)F		Aromatic PFASs	gte7	7	IROQAHVXXUQBOS-UHFFFAOYSA-N	0.701149	('Aromatic PFASs', 'gte7', nan, nan)	0	centroid	DTXSID6071372	DTXSID6071372	DTXSID6071372	DTXSID6071372	DTXSID6071372	0	1									A
116	DTXSID60599940	Public_Low	1-Isocyanato-4-(nonadecafluorononyl)benzene	93238-00-7	FC(F)(F)C(F)(F)C(F)(F)C(F)(F)C(F)(F)C(F)(F)C(F)(F)C(F)(F)C(F)(F)C1=CC=C(C=C1)N=C=O	InChI=1S/C16H4F19NO/c17-8(18,6-1-3-7(4-2-6)36-5-37)9(19,20)10(21,22)11(23,24)12(25,26)13(27,28)14(29,30)15(31,32)16(33,34)35/h1-4H AuxInfo=1/0/N:32,33,34,35,37,30,36,28,27,25,23,22,24,26,29,31,13,14,11,12,7,8,3,4,1,2,5,6,9,10,15,16,17,18,19,21,20/E:(1,2)(3,4)(17,18)(19,20)(21,22)(23,24)(25,26)(27,28)(29,30)(31,32)(33,34,35)/rA:37FFFFFFFFFFFFFFFFFFFONCCCCCCCCCCCCCCCC/rB:;;;;;;;;;;;;;;;;;;;;s1s2;s3…	SCYPOZNDUGMAJH-UHFFFAOYSA-N	C16H4F19NO	587.184	unclassified	O=C=NC1C=CC(=CC=1)C(F)(F)C(F)(F)C(F)(F)C(F)(F)C(F)(F)C(F)(F)C(F)(F)C(F)(F)C(F)(F)F		Aromatic PFASs	gte7	9	IROQAHVXXUQBOS-UHFFFAOYSA-N	0.811111	('Aromatic PFASs', 'gte7', nan, nan)	0																	A
117	DTXSID60583425	Public_Low	[4-(3,3,4,4,5,5,6,6,7,7,8,8,9,9,10,10,10-Heptadecafluorodecyl)phenyl]methanol	356055-77-1	OCC1=CC=C(CCC(F)(F)C(F)(F)C(F)(F)C(F)(F)C(F)(F)C(F)(F)C(F)(F)C(F)(F)F)C=C1	InChI=1S/C17H11F17O/c18-10(19,6-5-8-1-3-9(7-35)4-2-8)11(20,21)12(22,23)13(24,25)14(26,27)15(28,29)16(30,31)17(32,33)34/h1-4,35H,5-7H2 AuxInfo=1/0/N:30,31,32,33,27,25,35,28,34,23,21,19,20,22,24,26,29,9,10,5,6,1,2,3,4,7,8,11,12,13,14,15,16,17,18/E:(1,2)(3,4)(18,19)(20,21)(22,23)(24,25)(26,27)(28,29)(30,31)(32,33,34)/rA:35FFFFFFFFFFFFFFFFFOCCCCCCCCCCCCCCCCC/rB:;;;;;;;;;;;;;;;;;s1s2;s3s4s19;s5s6s19;s…	CQOQAOKSHAECHG-UHFFFAOYSA-N	C17H11F17O	554.247	unclassified	OCC1=CC=C(CCC(F)(F)C(F)(F)C(F)(F)C(F)(F)C(F)(F)C(F)(F)C(F)(F)C(F)(F)F)C=C1		Aromatic PFASs	gte7	8	IROQAHVXXUQBOS-UHFFFAOYSA-N	0.8	('Aromatic PFASs', 'gte7', nan, nan)	0																	B
118	DTXSID60512038	Public_Low	Methyl 4-(heptadecafluorooctyl)benzoate	80791-12-4	COC(=O)C1=CC=C(C=C1)C(F)(F)C(F)(F)C(F)(F)C(F)(F)C(F)(F)C(F)(F)C(F)(F)C(F)(F)F	InChI=1S/C16H7F17O2/c1-35-8(34)6-2-4-7(5-3-6)9(17,18)10(19,20)11(21,22)12(23,24)13(25,26)14(27,28)15(29,30)16(31,32)33/h2-5H,1H3 AuxInfo=1/0/N:35,31,32,29,30,33,27,34,25,23,21,20,22,24,26,28,11,12,7,8,3,4,1,2,5,6,9,10,13,14,15,16,17,19,18/E:(2,3)(4,5)(17,18)(19,20)(21,22)(23,24)(25,26)(27,28)(29,30)(31,32,33)/rA:35FFFFFFFFFFFFFFFFFOOCCCCCCCCCCCCCCCC/rB:;;;;;;;;;;;;;;;;;;s1s2;s3s4s20;s5s6s20;s7s8s…	UOZJBVUVOFTXGP-UHFFFAOYSA-N	C16H7F17O2	554.203	unclassified	COC(=O)C1C=CC(=CC=1)C(F)(F)C(F)(F)C(F)(F)C(F)(F)C(F)(F)C(F)(F)C(F)(F)C(F)(F)F		Aromatic PFASs	gte7	8	IROQAHVXXUQBOS-UHFFFAOYSA-N	0.735632	('Aromatic PFASs', 'gte7', nan, nan)	0																	A
119	DTXSID60475159	Public_Low	Bis[4-(1H,1H,2H,2H-perfluorodecyl)phenyl]phenylphosphine	892154-91-5	FC(F)(F)C(F)(F)C(F)(F)C(F)(F)C(F)(F)C(F)(F)C(F)(F)C(F)(F)CCC1=CC=C(C=C1)P(C1=CC=CC=C1)C1=CC=C(CCC(F)(F)C(F)(F)C(F)(F)C(F)(F)C(F)(F)C(F)(F)C(F)(F)C(F)(F)F)C=C1	InChI=1S/C38H21F34P/c39-23(40,25(43,44)27(47,48)29(51,52)31(55,56)33(59,60)35(63,64)37(67,68)69)16-14-18-6-10-21(11-7-18)73(20-4-2-1-3-5-20)22-12-8-19(9-13-22)15-17-24(41,42)26(45,46)28(49,50)30(53,54)32(57,58)34(61,62)36(65,66)38(70,71)72/h1-13H,14-17H2 AuxInfo=1/0/N:73,71,72,69,70,58,60,59,61,64,66,65,67,50,51,46,47,55,54,68,56,57,42,43,38,39,36,37,40,41,44,45,48,49,52,53,63,62,14,15,16,17,6,7,…	GMHNZJNJORCMQJ-UHFFFAOYSA-N	C38H21F34P	1154.51	unclassified	FC(F)(F)C(F)(F)C(F)(F)C(F)(F)C(F)(F)C(F)(F)C(F)(F)C(F)(F)CCC1C=CC(=CC=1)P(C1C=CC=CC=1)C1C=CC(CCC(F)(F)C(F)(F)C(F)(F)C(F)(F)C(F)(F)C(F)(F)C(F)(F)C(F)(F)F)=CC=1		Aromatic PFASs	gte7	8	IROQAHVXXUQBOS-UHFFFAOYSA-N	0.808081	('Aromatic PFASs', 'gte7', nan, nan)	0																	B
120	DTXSID60329603	Public_Low	2,2,3,3,4,4,5,5,6,6,7,7,8,8,9,9,10,10,11,11-icosafluoroundecyl N-[3-(2,2,3,3,4,4,5,5,6,6,7,7,8,8,9,9,10,10,11,11-icosafluoroundecoxycarbonylamino)-4-methylphenyl]carbamate	15953-41-0	CC1=C(NC(=O)OCC(F)(F)C(F)(F)C(F)(F)C(F)(F)C(F)(F)C(F)(F)C(F)(F)C(F)(F)C(F)(F)C(F)F)C=C(NC(=O)OCC(F)(F)C(F)(F)C(F)(F)C(F)(F)C(F)(F)C(F)(F)C(F)(F)C(F)(F)C(F)(F)C(F)F)C=C1	InChI=1S/C31H14F40N2O4/c1-7-2-3-8(72-12(74)76-5-14(36,37)18(44,45)22(52,53)26(60,61)30(68,69)28(64,65)24(56,57)20(48,49)16(40,41)10(32)33)4-9(7)73-13(75)77-6-15(38,39)19(46,47)23(54,55)27(62,63)31(70,71)29(66,67)25(58,59)21(50,51)17(42,43)11(34)35/h2-4,10-11H,5-6H2,1H3,(H,72,74)(H,73,75) AuxInfo=1/1/N:77,76,75,73,66,65,74,72,71,68,67,70,69,62,61,64,63,58,57,60,59,54,53,56,55,50,49,52,51,48,47,39,…	CWRXUXVCJPTFGQ-UHFFFAOYSA-N	C31H14F40N2O4	1238.4	unclassified	CC1C=CC(=CC=1NC(=O)OCC(F)(F)C(F)(F)C(F)(F)C(F)(F)C(F)(F)C(F)(F)C(F)(F)C(F)(F)C(F)(F)C(F)F)NC(=O)OCC(F)(F)C(F)(F)C(F)(F)C(F)(F)C(F)(F)C(F)(F)C(F)(F)C(F)(F)C(F)(F)C(F)F		Aromatic PFASs	gte7	10	IROQAHVXXUQBOS-UHFFFAOYSA-N	0.842105	('Aromatic PFASs', 'gte7', nan, nan)	0																	A
121	DTXSID601353656	DSSTox_Low	N-(3-Phenylbutyl) pentadecafluorooctanamide	77970-71-9	CC(CCNC(=O)C(F)(F)C(F)(F)C(F)(F)C(F)(F)C(F)(F)C(F)(F)C(F)(F)F)C1=CC=CC=C1	InChI=1/C18H14F15NO/c1-9(10-5-3-2-4-6-10)7-8-34-11(35)12(19,20)13(21,22)14(23,24)15(25,26)16(27,28)17(29,30)18(31,32)33/h2-6,9H,7-8H2,1H3,(H,34,35) AuxInfo=1/1/N:14,18,17,19,16,20,12,11,13,15,1,2,3,4,5,6,7,8,21,22,23,24,25,26,27,28,29,30,31,32,33,34,35,10,9/E:(3,4)(5,6)(19,20)(21,22)(23,24)(25,26)(27,28)(29,30)(31,32,33)/rA:35CCCCCCCCONCCCCCCCCCCFFFFFFFFFFFFFFF/rB:s1;s2;s3;s4;s5;s6;s7;d1;s1;s10;s…	VXBVQCLMGFWRPT-UHFFFAOYNA-N	C18H14F15NO	545.292	unclassified	CC(CCNC(=O)C(F)(F)C(F)(F)C(F)(F)C(F)(F)C(F)(F)C(F)(F)C(F)(F)F)C1C=CC=CC=1		Aromatic PFASs	gte7	7	IROQAHVXXUQBOS-UHFFFAOYSA-N	0.739583	('Aromatic PFASs', 'gte7', nan, nan)	0																	A
122	DTXSID601352391	DSSTox_Low	Bis(2-(perfluorooctyl)ethyl)(4-methylbenzene-1,3-diyl)biscarbamate	NOCAS_1352391	CC1=C(NC(=O)OCCC(F)(F)C(F)(F)C(F)(F)C(F)(F)C(F)(F)C(F)(F)C(F)(F)C(F)(F)F)C=C(NC(=O)OCCC(F)(F)C(F)(F)C(F)(F)C(F)(F)C(F)(F)C(F)(F)C(F)(F)C(F)(F)F)C=C1	InChI=1S/C29H16F34N2O4/c1-9-2-3-10(64-12(66)68-6-4-14(30,31)16(34,35)18(38,39)20(42,43)22(46,47)24(50,51)26(54,55)28(58,59)60)8-11(9)65-13(67)69-7-5-15(32,33)17(36,37)19(40,41)21(44,45)23(48,49)25(52,53)27(56,57)29(61,62)63/h2-3,8H,4-7H2,1H3,(H,64,66)(H,65,67) AuxInfo=1/1/N:1,3,4,11,44,10,43,37,2,5,38,7,40,12,45,15,48,18,51,21,54,24,57,27,60,30,63,33,66,13,14,46,47,16,17,49,50,19,20,52,53,22,23,5…	WXFBMNOVXVBRPY-UHFFFAOYSA-N	C29H16F34N2O4	1102.4	unclassified	CC1C=CC(=CC=1NC(=O)OCCC(F)(F)C(F)(F)C(F)(F)C(F)(F)C(F)(F)C(F)(F)C(F)(F)C(F)(F)F)NC(=O)OCCC(F)(F)C(F)(F)C(F)(F)C(F)(F)C(F)(F)C(F)(F)C(F)(F)C(F)(F)F		Aromatic PFASs	gte7	8	IROQAHVXXUQBOS-UHFFFAOYSA-N	0.796296	('Aromatic PFASs', 'gte7', nan, nan)	0																	A
123	DTXSID601349203	DSSTox_High	2-{4-[(Perfluorononyl)oxy]phenyl}ethanol	153655-16-4	OCCC1=CC=C(OC(F)(F)C(F)(F)C(F)(F)C(F)(F)C(F)(F)C(F)(F)C(F)(F)C(F)(F)C(F)(F)F)C=C1	InChI=1S/C17H9F19O2/c18-9(19,10(20,21)12(24,25)14(28,29)16(32,33)34)11(22,23)13(26,27)15(30,31)17(35,36)38-8-3-1-7(2-4-8)5-6-37/h1-4,37H,5-6H2 AuxInfo=1/0/N:32,33,34,35,1,37,31,36,13,16,10,19,7,22,4,25,3,17,18,20,21,14,15,23,24,11,12,26,27,8,9,28,29,30,5,6,38,2/E:(1,2)(3,4)(18,19)(20,21)(22,23)(24,25)(26,27)(28,29)(30,31)(32,33,34)(35,36)/rA:38COCCFFCFFCFFCFFCFFCFFCFFCFFFFFCCCCCCCO/rB:;s2;s3;s3;s…	AJJQIOKWWCCTIY-UHFFFAOYSA-N	C17H9F19O2	606.227	unclassified	OCCC1=CC=C(C=C1)OC(F)(F)C(F)(F)C(F)(F)C(F)(F)C(F)(F)C(F)(F)C(F)(F)C(F)(F)C(F)(F)F		Aromatic PFASs	gte7	9	IROQAHVXXUQBOS-UHFFFAOYSA-N	0.78022	('Aromatic PFASs', 'gte7', nan, nan)	0																	A
124	DTXSID601349134	DSSTox_High	4-[[(1E)-Perfluoro-1-nonen-1-yl]oxy]benzenesulfonyl chloride	958825-14-4	F\C(OC1=CC=C(C=C1)S(Cl)(=O)=O)=C(\F)C(F)(F)C(F)(F)C(F)(F)C(F)(F)C(F)(F)C(F)(F)C(F)(F)F	InChI=1S/C15H4ClF17O3S/c16-37(34,35)6-3-1-5(2-4-6)36-8(18)7(17)9(19,20)10(21,22)11(23,24)12(25,26)13(27,28)14(29,30)15(31,32)33/h1-4H/b8-7- AuxInfo=1/0/N:33,34,35,36,32,37,15,21,9,3,1,2,6,12,18,29,22,27,16,17,10,11,4,5,7,8,13,14,19,20,23,24,25,30,31,26,28/E:(1,2)(3,4)(19,20)(21,22)(23,24)(25,26)(27,28)(29,30)(31,32,33)(34,35)/CRV:37.6/rA:37CCCFFCFFCFFCFFCFFCFFCFFFFOFSClOOCCCCCC/rB:s1;s1;s1;s1;s2;…	PPJLYJGIFDYVNT-FPLPWBNLSA-N	C15H4ClF17O3S	622.68	unclassified	O=S(=O)(Cl)C1=CC=C(C=C1)OC(F)=C(F)C(F)(F)C(F)(F)C(F)(F)C(F)(F)C(F)(F)C(F)(F)C(F)(F)F		Aromatic PFASs	gte7	7	IROQAHVXXUQBOS-UHFFFAOYSA-N	0.765957	('Aromatic PFASs', 'gte7', nan, nan)	0																	A
125	DTXSID601348986	Public_High	3,3,4,4,5,5,6,6,7,7,8,8,9,9,10,10,10-heptadecafluorodecyl 2,2,3,3,4,4,5,5,6,6,7,7,8,8,9,9,9-heptadecafluorononyl (4-methyl-1,3-phenylene)biscarbamate	NOCAS_1348986	[H]N(C(=O)OCCC(F)(F)C(F)(F)C(F)(F)C(F)(F)C(F)(F)C(F)(F)C(F)(F)C(F)(F)F)C1=C(C)C=CC(NC(=O)OCC(F)(F)C(F)(F)C(F)(F)C(F)(F)C(F)(F)C(F)(F)C(F)(F)C(F)(F)F)=C1	InChI=1S/C28H14F34N2O4/c1-8-2-3-9(63-11(65)68-7-14(31,32)16(35,36)18(39,40)20(43,44)22(47,48)24(51,52)26(55,56)28(60,61)62)6-10(8)64-12(66)67-5-4-13(29,30)15(33,34)17(37,38)19(41,42)21(45,46)23(49,50)25(53,54)27(57,58)59/h2-3,6H,4-5,7H2,1H3,(H,63,65)(H,64,66) AuxInfo=1/1/N:35,36,37,7,6,69,43,34,38,33,40,3,8,44,11,47,14,50,17,53,20,56,23,59,26,62,29,65,9,10,45,46,12,13,48,49,15,16,51,52,18,19,54,5…	MBMZYCPDXPPEHK-UHFFFAOYSA-N	C28H14F34N2O4	1088.38	unclassified	CC1C=CC(=CC=1NC(=O)OCCC(F)(F)C(F)(F)C(F)(F)C(F)(F)C(F)(F)C(F)(F)C(F)(F)C(F)(F)F)NC(=O)OCC(F)(F)C(F)(F)C(F)(F)C(F)(F)C(F)(F)C(F)(F)C(F)(F)C(F)(F)F		Aromatic PFASs	gte7	8	IROQAHVXXUQBOS-UHFFFAOYSA-N	0.808696	('Aromatic PFASs', 'gte7', nan, nan)	0																	A
126	DTXSID601348817	DSSTox_Low	3-(Perfluorooctyl)propyl (3aS,4R,6aR)-5-[2-(cyclohexylamino)acetyl]-2-ethyl-6-(4-methoxyphenyl)-4-methyl-1,3-dioxo-6,6a-dihydro-3aH-pyrrolo[3,4-c]pyrrole-4-carboxylate	NOCAS_1348817	[H][C@]12C(N(C(=O)CNC3CCCCC3)[C@@](C)(C(=O)OCCCC(F)(F)C(F)(F)C(F)(F)C(F)(F)C(F)(F)C(F)(F)C(F)(F)C(F)(F)F)[C@@]1([H])C(=O)N(CC)C2=O)C1=CC=C(OC)C=C1	InChI=1S/C36H38F17N3O6/c1-4-55-25(58)22-23(26(55)59)28(2,56(21(57)17-54-19-9-6-5-7-10-19)24(22)18-11-13-20(61-3)14-12-18)27(60)62-16-8-15-29(37,38)30(39,40)31(41,42)32(43,44)33(45,46)34(47,48)35(49,50)36(51,52)53/h11-14,19,22-24,54H,4-10,15-17H2,1-3H3/t22-,23-,24?,28-/m1/s1 AuxInfo=1/0/N:53,47,62,52,4,3,5,20,2,6,56,60,57,59,21,19,8,55,1,58,9,13,14,12,50,48,16,15,22,23,24,25,26,27,28,29,45,46,43,4…	QEYYNSXKPVJKJZ-KGKKWCQMSA-N	C36H38F17N3O6	931.688	unclassified	CC1(C2C(C(C3C=CC(=CC=3)OC)N1C(=O)CNC1CCCCC1)C(=O)N(CC)C2=O)C(=O)OCCCC(F)(F)C(F)(F)C(F)(F)C(F)(F)C(F)(F)C(F)(F)C(F)(F)C(F)(F)F		Aromatic PFASs	gte7	8	IROQAHVXXUQBOS-UHFFFAOYSA-N	0.827586	('Aromatic PFASs', 'gte7', nan, nan)	0																	B
127	DTXSID601348598	DSSTox_Low	N-[4-[(2H-Tetrazol-5-yl)methyl]phenyl]-perfluorononanamide	NOCAS_1348598	FC(F)(F)C(F)(F)C(F)(F)C(F)(F)C(F)(F)C(F)(F)C(F)(F)C(F)(F)C(=O)NC1=CC=C(CC2=NNN=N2)C=C1	InChI=1S/C17H8F17N5O/c18-10(19,9(40)35-7-3-1-6(2-4-7)5-8-36-38-39-37-8)11(20,21)12(22,23)13(24,25)14(26,27)15(28,29)16(30,31)17(32,33)34/h1-4H,5H2,(H,35,40)(H,36,37,38,39) AuxInfo=1/1/N:8,12,9,11,6,7,10,5,14,15,16,17,18,19,20,21,22,38,39,36,37,34,35,32,33,30,31,28,29,26,27,23,24,25,13,1,4,2,3,40/E:(1,2)(3,4)(18,19)(20,21)(22,23)(24,25)(26,27)(28,29)(30,31)(32,33,34)(36,37)(38,39)/rA:40NNNNCCCCCCC…	KCHOFZXNHSODSL-UHFFFAOYSA-N	C17H8F17N5O	621.258	unclassified	O=C(NC1C=CC(CC2N=NNN=2)=CC=1)C(F)(F)C(F)(F)C(F)(F)C(F)(F)C(F)(F)C(F)(F)C(F)(F)C(F)(F)F		Aromatic PFASs	gte7	8	IROQAHVXXUQBOS-UHFFFAOYSA-N	0.76699	('Aromatic PFASs', 'gte7', nan, nan)	0																	A
128	DTXSID601348586	DSSTox_Low	2,2,3,3,4,4,5,5,6,6,7,7,8,8,9,9-Hexadecafluoro-N-[4-[(2H-tetrazol-5-yl)methyl]phenyl]nonanamide	NOCAS_1348586	FC(F)C(F)(F)C(F)(F)C(F)(F)C(F)(F)C(F)(F)C(F)(F)C(F)(F)C(=O)NC1=CC=C(CC2=NNN=N2)C=C1	InChI=1S/C17H9F16N5O/c18-9(19)11(20,21)13(24,25)15(28,29)17(32,33)16(30,31)14(26,27)12(22,23)10(39)34-7-3-1-6(2-4-7)5-8-35-37-38-36-8/h1-4,9H,5H2,(H,34,39)(H,35,36,37,38) AuxInfo=1/1/N:8,10,7,11,12,9,6,13,24,3,23,2,22,18,21,19,20,25,26,27,28,1,39,29,30,37,38,31,32,35,36,33,34,5,14,17,15,16,4/E:(1,2)(3,4)(18,19)(20,21)(22,23)(24,25)(26,27)(28,29)(30,31)(32,33)(35,36)(37,38)/rA:39FCCONCCCCCCCCNNNNC…	VTNAUVUJVXMHJI-UHFFFAOYSA-N	C17H9F16N5O	603.267	unclassified	O=C(NC1C=CC(CC2N=NNN=2)=CC=1)C(F)(F)C(F)(F)C(F)(F)C(F)(F)C(F)(F)C(F)(F)C(F)(F)C(F)F		Aromatic PFASs	gte7	8	IROQAHVXXUQBOS-UHFFFAOYSA-N	0.831858	('Aromatic PFASs', 'gte7', nan, nan)	0																	A
129	DTXSID601348493	DSSTox_Low	N-[4-[(E)-(3-Methyl-5-sulfamoyl-1,3,4-thiadiazol-2-ylidene)amino]sulfonylphenyl]perfluorononanamide	NOCAS_1348493	CN1N=C(S\C1=N\S(=O)(=O)C1=CC=C(NC(=O)C(F)(F)C(F)(F)C(F)(F)C(F)(F)C(F)(F)C(F)(F)C(F)(F)C(F)(F)F)C=C1)S(N)(=O)=O	InChI=1S/C18H10F17N5O5S3/c1-40-9(46-10(38-40)47(36,42)43)39-48(44,45)7-4-2-6(3-5-7)37-8(41)11(19,20)12(21,22)13(23,24)14(25,26)15(27,28)16(29,30)17(31,32)18(33,34)35/h2-5H,1H3,(H,37,41)(H2,36,42,43)/b39-9+ AuxInfo=1/1/N:31,13,17,14,16,12,15,1,23,26,2,3,4,5,6,7,8,9,32,33,34,35,36,37,38,39,40,41,42,43,44,45,46,47,48,29,11,25,21,24,10,27,30,19,20,22,28,18/E:(2,3)(4,5)(19,20)(21,22)(23,24)(25,26)(27,…	WSTRMUBDMCVGEG-DNSYQMBRSA-N	C18H10F17N5O5S3	795.46	unclassified	CN1N=C(SC1=NS(=O)(=O)C1C=CC(=CC=1)NC(=O)C(F)(F)C(F)(F)C(F)(F)C(F)(F)C(F)(F)C(F)(F)C(F)(F)C(F)(F)F)S(N)(=O)=O		Aromatic PFASs	gte7	8	IROQAHVXXUQBOS-UHFFFAOYSA-N	0.782609	('Aromatic PFASs', 'gte7', nan, nan)	0																	B
130	DTXSID601348093	DSSTox_Low	Perfluorooctane-1-sulfonic acid 2-(2-sulfamoyl-benzothiazol-6-yloxy)-ethyl ester	NOCAS_1348093	NS(=O)(=O)C1=NC2=CC=C(OCCOS(=O)(=O)C(F)(F)C(F)(F)C(F)(F)C(F)(F)C(F)(F)C(F)(F)C(F)(F)C(F)(F)F)C=C2S1	InChI=1S/C17H9F17N2O6S3/c18-10(19,12(22,23)14(26,27)16(30,31)32)11(20,21)13(24,25)15(28,29)17(33,34)45(39,40)42-4-3-41-6-1-2-7-8(5-6)43-9(36-7)44(35,37)38/h1-2,5H,3-4H2,(H2,35,37,38) AuxInfo=1/1/N:39,38,31,30,41,40,37,33,35,5,4,6,3,7,2,8,1,21,22,19,20,23,24,17,18,25,26,15,16,27,28,29,13,14,44,36,42,45,11,12,32,10,34,43,9/E:(18,19)(20,21)(22,23)(24,25)(26,27)(28,29)(30,31,32)(33,34)(37,38)(39,40)/…	ZPMDXAPBRHPDIM-UHFFFAOYSA-N	C17H9F17N2O6S3	756.42	unclassified	NS(=O)(=O)C1=NC2=CC=C(C=C2S1)OCCOS(=O)(=O)C(F)(F)C(F)(F)C(F)(F)C(F)(F)C(F)(F)C(F)(F)C(F)(F)C(F)(F)F		Aromatic PFASs	gte7	8	IROQAHVXXUQBOS-UHFFFAOYSA-N	0.791304	('Aromatic PFASs', 'gte7', nan, nan)	0																	B
131	DTXSID601334802	DSSTox_Low	Sodium hydrogen {4-[(1,2,3,3,4,4,5,5,6,6,7,7,8,8,9,9,9-heptadecafluoronon-1-en-1-yl)oxy]benzyl}phosphonate	NOCAS_1334802	[Na+].OP([O-])(=O)CC1=CC=C(OC(F)=C(F)C(F)(F)C(F)(F)C(F)(F)C(F)(F)C(F)(F)C(F)(F)C(F)(F)F)C=C1	InChI=1S/C16H8F17O4P.Na/c17-8(9(18)37-7-3-1-6(2-4-7)5-38(34,35)36)10(19,20)11(21,22)12(23,24)13(25,26)14(27,28)15(29,30)16(31,32)33;/h1-4H,5H2,(H2,34,35,36);/q;+1/p-1 AuxInfo=1/1/N:13,15,12,16,17,14,11,8,9,7,6,5,4,3,2,34,23,22,24,25,26,27,28,29,30,31,32,33,1,38,35,36,37,19,20,21,10,18;39/E:(1,2)(3,4)(19,20)(21,22)(23,24)(25,26)(27,28)(29,30)(31,32,33)(34,35,36);/rA:39FCCCCCCCCOCCCCCCCPO-OOFFFFFFF…	FEHZEDPXNRZXCE-UHFFFAOYSA-M	C16H7F17NaO4P	640.164	unclassified	OP(O)(=O)CC1=CC=C(C=C1)OC(F)=C(F)C(F)(F)C(F)(F)C(F)(F)C(F)(F)C(F)(F)C(F)(F)C(F)(F)F		Aromatic PFASs	gte7	7	IROQAHVXXUQBOS-UHFFFAOYSA-N	0.782178	('Aromatic PFASs', 'gte7', nan, nan)	0																	B
132	DTXSID601139597	Public_High_CAS	2,4-Dichlorophenyl 2,2,3,3,4,4,5,5,6,6,7,7,8,8,9,9,9-heptadecafluorononanoate	344280-15-5	FC(F)(F)C(F)(F)C(F)(F)C(F)(F)C(F)(F)C(F)(F)C(F)(F)C(F)(F)C(=O)OC1=C(Cl)C=C(Cl)C=C1	InChI=1S/C15H3Cl2F17O2/c16-4-1-2-6(5(17)3-4)36-7(35)8(18,19)9(20,21)10(22,23)11(24,25)12(26,27)13(28,29)14(30,31)15(32,33)34/h1-3H AuxInfo=1/0/N:1,2,5,6,4,3,10,12,13,14,15,16,17,18,19,7,8,35,36,33,34,31,32,29,30,27,28,25,26,23,24,20,21,22,11,9/E:(18,19)(20,21)(22,23)(24,25)(26,27)(28,29)(30,31)(32,33,34)/rA:36CCCCCCClClOCOCCCCCCCCFFFFFFFFFFFFFFFFF/rB:d1;s2;d3;s4;s1d5;s6;s4;s3;s9;d10;s10;s12;s13;s…	LDTAHVPRWNGNSV-UHFFFAOYSA-N	C15H3Cl2F17O2	609.06	unclassified	O=C(OC1C=CC(Cl)=CC=1Cl)C(F)(F)C(F)(F)C(F)(F)C(F)(F)C(F)(F)C(F)(F)C(F)(F)C(F)(F)F		Aromatic PFASs	gte7	8	IROQAHVXXUQBOS-UHFFFAOYSA-N	0.778947	('Aromatic PFASs', 'gte7', nan, nan)	0																	A
133	DTXSID601139185	Public_High_CAS	2,2,3,3,4,4,5,5,6,6,7,7,8,8,9,9,9-Heptadecafluoro-N-(2-nitrophenyl)nonanamide	344282-21-9	FC(F)(F)C(F)(F)C(F)(F)C(F)(F)C(F)(F)C(F)(F)C(F)(F)C(F)(F)C(=O)NC1=CC=CC=C1N(=O)=O	InChI=1S/C15H5F17N2O3/c16-8(17,7(35)33-5-3-1-2-4-6(5)34(36)37)9(18,19)10(20,21)11(22,23)12(24,25)13(26,27)14(28,29)15(30,31)32/h1-4H,(H,33,35) AuxInfo=1/1/N:1,2,6,3,5,4,8,10,11,12,13,14,15,16,17,33,34,31,32,29,30,27,28,25,26,23,24,21,22,18,19,20,7,35,9,36,37/E:(16,17)(18,19)(20,21)(22,23)(24,25)(26,27)(28,29)(30,31,32)(36,37)/CRV:34.5/rA:37CCCCCCNCOCCCCCCCCFFFFFFFFFFFFFFFFFNOO/rB:d1;s2;d3;s4;s1d5…	VLYZWJCXQVNXSC-UHFFFAOYSA-N	C15H5F17N2O3	584.189	unclassified	[O-][N+](=O)C1=CC=CC=C1NC(=O)C(F)(F)C(F)(F)C(F)(F)C(F)(F)C(F)(F)C(F)(F)C(F)(F)C(F)(F)F		Aromatic PFASs	gte7	8	IROQAHVXXUQBOS-UHFFFAOYSA-N	0.79798	('Aromatic PFASs', 'gte7', nan, nan)	0																	A
134	DTXSID601125570	Public_High_CAS	2,2,3,3,4,4,5,5,6,6,7,7,8,8,9,9,9-Heptadecafluoro-N-(4-fluoro-2-methylphenyl)nonanamide	344282-04-8	CC1=CC(F)=CC=C1NC(=O)C(F)(F)C(F)(F)C(F)(F)C(F)(F)C(F)(F)C(F)(F)C(F)(F)C(F)(F)F	InChI=1S/C16H7F18NO/c1-5-4-6(17)2-3-7(5)35-8(36)9(18,19)10(20,21)11(22,23)12(24,25)13(26,27)14(28,29)15(30,31)16(32,33)34/h2-4H,1H3,(H,35,36) AuxInfo=1/1/N:1,5,6,3,2,4,7,9,11,12,13,14,15,16,17,18,36,34,35,32,33,30,31,28,29,26,27,24,25,22,23,19,20,21,8,10/E:(18,19)(20,21)(22,23)(24,25)(26,27)(28,29)(30,31)(32,33,34)/rA:36CCCCCCCNCOCCCCCCCCFFFFFFFFFFFFFFFFFF/rB:s1;d2;s3;d4;s5;s2d6;s7;s8;d9;s9;s11;s…	RXUPHGVAUFEJHG-UHFFFAOYSA-N	C16H7F18NO	571.209	unclassified	CC1=CC(F)=CC=C1NC(=O)C(F)(F)C(F)(F)C(F)(F)C(F)(F)C(F)(F)C(F)(F)C(F)(F)C(F)(F)F		Aromatic PFASs	gte7	8	IROQAHVXXUQBOS-UHFFFAOYSA-N	0.78125	('Aromatic PFASs', 'gte7', nan, nan)	0																	A
135	DTXSID601110781	Public_High_CAS	2,2,3,3,4,4,5,5,6,6,7,7,8,8,9,9,9-Heptadecafluoro-N-[5-(trifluoromethyl)-1,3,4-thiadiazol-2-yl]nonanamide	344282-51-5	FC(F)(F)C1=NN=C(NC(=O)C(F)(F)C(F)(F)C(F)(F)C(F)(F)C(F)(F)C(F)(F)C(F)(F)C(F)(F)F)S1	InChI=1S/C12HF20N3OS/c13-4(14,1(36)33-3-35-34-2(37-3)5(15,16)17)6(18,19)7(20,21)8(22,23)9(24,25)10(26,27)11(28,29)12(30,31)32/h(H,33,35,36) AuxInfo=1/1/N:7,1,4,9,34,10,11,12,13,14,15,16,32,33,35,36,37,30,31,28,29,26,27,24,25,22,23,20,21,17,18,19,6,2,3,8,5/E:(13,14)(15,16,17)(18,19)(20,21)(22,23)(24,25)(26,27)(28,29)(30,31,32)/rA:37CNNCSNCOCCCCCCCCFFFFFFFFFFFFFFFFFCFFF/rB:d1;s2;d3;s1s4;s4;s6;d7;s7…	FVVFFOHFMNHRNG-UHFFFAOYSA-N	C12HF20N3OS	615.19	unclassified	O=C(NC1=NN=C(S1)C(F)(F)F)C(F)(F)C(F)(F)C(F)(F)C(F)(F)C(F)(F)C(F)(F)C(F)(F)C(F)(F)F		Aromatic PFASs	gte7	8	IROQAHVXXUQBOS-UHFFFAOYSA-N	0.787234	('Aromatic PFASs', 'gte7', nan, nan)	0																	A
136	DTXSID601035103	DSSTox_Low	4-{[(1E)-1,2,3,3,4,4,5,5,6,6,7,7,8,8,9,9,10,10,10-Nonadecafluoro-1-decen-1-yl]oxy}benzenesulfonic acid	NOCAS_1035103	OS(=O)(=O)C1=CC=C(O\C(F)=C(/F)C(F)(F)C(F)(F)C(F)(F)C(F)(F)C(F)(F)C(F)(F)C(F)(F)C(F)(F)F)C=C1	InChI=1S/C16H5F19O4S/c17-7(8(18)39-5-1-3-6(4-2-5)40(36,37)38)9(19,20)10(21,22)11(23,24)12(25,26)13(27,28)14(29,30)15(31,32)16(33,34)35/h1-4H,(H,36,37,38)/b8-7- AuxInfo=1/1/N:1,2,3,4,5,6,7,8,9,10,11,12,13,14,15,16,17,18,19,20,21,22,23,24,25,26,27,28,29,30,31,32,33,34,35,36,37,38,39,40/E:(1,2)(3,4)(19,20)(21,22)(23,24)(25,26)(27,28)(29,30)(31,32)(33,34,35)(36,37,38)/CRV:40.6/rA:40CCCCCCCCCCCCCCCCFF…	TXAJEEKJLZMUEO-FPLPWBNLSA-N	C16H5F19O4S	654.24	unclassified	OS(=O)(=O)C1=CC=C(C=C1)OC(F)=C(F)C(F)(F)C(F)(F)C(F)(F)C(F)(F)C(F)(F)C(F)(F)C(F)(F)C(F)(F)F		Aromatic PFASs	gte7	8	IROQAHVXXUQBOS-UHFFFAOYSA-N	0.778947	('Aromatic PFASs', 'gte7', nan, nan)	0																	B
137	DTXSID601034329	DSSTox_Low	Calcium [(perfluorooctyl)oxy]-1,3-benzenedicarboxylate	97746-87-7	[Ca++].[O-]C(=O)C1=CC=CC(C([O-])=O)=C1OC(F)(F)C(F)(F)C(F)(F)C(F)(F)C(F)(F)C(F)(F)C(F)(F)C(F)(F)F	InChI=1S/C16H5F17O5.Ca/c17-9(18,11(21,22)13(25,26)15(29,30)31)10(19,20)12(23,24)14(27,28)16(32,33)38-6-4(7(34)35)2-1-3-5(6)8(36)37;/h1-3H,(H,34,35)(H,36,37);/q;+2/p-2 AuxInfo=1/1/N:14,13,15,12,16,11,20,17,5,6,4,7,3,8,35,9,31,32,29,30,33,34,27,28,2,39,25,26,36,37,38,23,24,21,22,18,19,10;1/E:(2,3)(4,5)(7,8)(17,18)(19,20)(21,22)(23,24)(25,26)(27,28)(29,30,31)(32,33)(34,35,36,37);/gE:(1,2);/rA:39Ca+2…	OUZXESPFMQKPMP-UHFFFAOYSA-L	C16H3CaF17O5	638.246	unclassified	OC(=O)C1=CC=CC(=C1OC(F)(F)C(F)(F)C(F)(F)C(F)(F)C(F)(F)C(F)(F)C(F)(F)C(F)(F)F)C(O)=O		Aromatic PFASs	gte7	8	IROQAHVXXUQBOS-UHFFFAOYSA-N	0.795699	('Aromatic PFASs', 'gte7', nan, nan)	0																	B
138	DTXSID601026736	DSSTox_Low	4-(1,2,3,3,4,4,5,5,6,6,7,7,8,8,9,9,9-Heptadecafluoronon-1-enoxy)-5-methoxybenzene-1,2-diamine	NOCAS_1026736	COC1=C(OC(F)=C(F)C(F)(F)C(F)(F)C(F)(F)C(F)(F)C(F)(F)C(F)(F)C(F)(F)F)C=C(N)C(N)=C1	InChI=1S/C16H9F17N2O2/c1-36-6-2-4(34)5(35)3-7(6)37-9(18)8(17)10(19,20)11(21,22)12(23,24)13(25,26)14(27,28)15(29,30)16(31,32)33/h2-3H,34-35H2,1H3 AuxInfo=1/0/N:1,8,5,7,6,3,4,13,12,14,15,16,17,18,19,20,36,37,34,35,32,33,30,31,28,29,26,27,24,25,21,22,23,9,10,2,11/E:(19,20)(21,22)(23,24)(25,26)(27,28)(29,30)(31,32,33)/rA:37COCCCCCCNNOCCCCCCCCCFFFFFFFFFFFFFFFFF/rB:s1;s2;d3;s4;d5;s6;s3d7;s7;s6;s4;s11;w…	XICCAEIAJVZJHS-UHFFFAOYSA-N	C16H9F17N2O2	584.233	unclassified	COC1C=C(N)C(N)=CC=1OC(F)=C(F)C(F)(F)C(F)(F)C(F)(F)C(F)(F)C(F)(F)C(F)(F)C(F)(F)F		Aromatic PFASs	gte7	7	IROQAHVXXUQBOS-UHFFFAOYSA-N	0.818182	('Aromatic PFASs', 'gte7', nan, nan)	0																	A
139	DTXSID601023049	DSSTox_Low	1-Bromo-2-[(1R)-2,2,3,3,4,4,5,5,6,6,7,7,8,8,8-pentadecafluoro-1-(methoxymethoxy)octyl]benzene	835624-47-0	[H]C(OCOC)(C1=C(Br)C=CC=C1)C(F)(F)C(F)(F)C(F)(F)C(F)(F)C(F)(F)C(F)(F)C(F)(F)F	InChI=1S/C16H10BrF15O2/c1-33-6-34-9(7-4-2-3-5-8(7)17)10(18,19)11(20,21)12(22,23)13(24,25)14(26,27)15(28,29)16(30,31)32/h2-5,9H,6H2,1H3/t9-/m1/s1 AuxInfo=1/0/N:12,5,4,6,3,10,7,2,8,13,16,19,22,25,28,31,1,14,15,17,18,20,21,23,24,26,27,29,30,32,33,34,11,9/E:(18,19)(20,21)(22,23)(24,25)(26,27)(28,29)(30,31,32)/it:im/rA:35BrCCCCCCCOCOCCFFCFFCFFCFFCFFCFFCFFFH/rB:s1;s2;d3;s4;d5;d2s6;s7;s8;s9;s10;s11;s8;s…	QXLKKWNFBHRCDI-SECBINFHSA-N	C16H10BrF15O2	599.134	unclassified	COCOC(C1C=CC=CC=1Br)C(F)(F)C(F)(F)C(F)(F)C(F)(F)C(F)(F)C(F)(F)C(F)(F)F		Aromatic PFASs	gte7	7	IROQAHVXXUQBOS-UHFFFAOYSA-N	0.811881	('Aromatic PFASs', 'gte7', nan, nan)	0																	C
140	DTXSID601020695	DSSTox_High	4-((Henicosafluorodecyl)oxy)benzenesulfonic acid	786629-35-4	OS(=O)(=O)C1=CC=C(OC(F)(F)C(F)(F)C(F)(F)C(F)(F)C(F)(F)C(F)(F)C(F)(F)C(F)(F)C(F)(F)C(F)(F)F)C=C1	InChI=1S/C16H5F21O4S/c17-7(18,9(21,22)11(25,26)13(29,30)15(33,34)35)8(19,20)10(23,24)12(27,28)14(31,32)16(36,37)41-5-1-3-6(4-2-5)42(38,39)40/h1-4H,(H,38,39,40) AuxInfo=1/1/N:35,36,38,39,34,37,29,27,31,26,33,28,19,30,40,32,11,12,7,8,15,16,5,6,20,21,9,10,41,42,13,14,1,2,3,17,18,23,24,25,22,4/E:(1,2)(3,4)(17,18)(19,20)(21,22)(23,24)(25,26)(27,28)(29,30)(31,32)(33,34,35)(36,37)(38,39,40)/CRV:42.6/rA:…	FRRNBFILXHFASV-UHFFFAOYSA-N	C16H5F21O4S	692.24	unclassified	OS(=O)(=O)C1=CC=C(C=C1)OC(F)(F)C(F)(F)C(F)(F)C(F)(F)C(F)(F)C(F)(F)C(F)(F)C(F)(F)C(F)(F)C(F)(F)F		Aromatic PFASs	gte7	10	IROQAHVXXUQBOS-UHFFFAOYSA-N	0.775281	('Aromatic PFASs', 'gte7', nan, nan)	0																	B
141	DTXSID601020671	DSSTox_High	5-((8-Fluoromethyl-perfluorooctyl)oxy)isophthalic acid	NOCAS_1020671	OC(=O)C1=CC(=CC(OC(F)(F)C(F)(F)C(F)(F)C(F)(F)C(F)(F)C(F)(F)C(F)(F)C(F)(F)CF)=C1)C(O)=O	InChI=1S/C17H7F17O5/c18-4-10(19,20)11(21,22)12(23,24)13(25,26)14(27,28)15(29,30)16(31,32)17(33,34)39-7-2-5(8(35)36)1-6(3-7)9(37)38/h1-3H,4H2,(H,35,36)(H,37,38) AuxInfo=1/1/N:6,2,4,22,1,5,3,7,10,21,20,19,18,17,16,15,14,39,36,37,34,35,32,33,30,31,28,29,26,27,25,38,23,24,8,9,11,12,13/E:(2,3)(5,6)(8,9)(19,20)(21,22)(23,24)(25,26)(27,28)(29,30)(31,32)(33,34)(35,36,37,38)/gE:(1,2)/rA:39CCCCCCCOOCOOOCCC…	ULUDZSFTBVCPEB-UHFFFAOYSA-N	C17H7F17O5	614.211	unclassified	OC(=O)C1C=C(C=C(C=1)C(O)=O)OC(F)(F)C(F)(F)C(F)(F)C(F)(F)C(F)(F)C(F)(F)C(F)(F)C(F)(F)CF		Aromatic PFASs	gte7	8	IROQAHVXXUQBOS-UHFFFAOYSA-N	0.833333	('Aromatic PFASs', 'gte7', nan, nan)	0																	B
142	DTXSID50896278	Public_Low	Ethyl 2-(pentadecafluoroheptyl)imidazo[1,2-a]pyridine-3-carboxylate	135339-05-8	CCOC(=O)C1=C(N=C2C=CC=CN12)C(F)(F)C(F)(F)C(F)(F)C(F)(F)C(F)(F)C(F)(F)C(F)(F)F	InChI=1S/C17H9F15N2O2/c1-2-36-10(35)8-9(33-7-5-3-4-6-34(7)8)11(18,19)12(20,21)13(22,23)14(24,25)15(26,27)16(28,29)17(30,31)32/h3-6H,2H2,1H3 AuxInfo=1/0/N:36,35,27,28,26,29,25,31,23,32,20,17,14,11,8,5,2,21,22,18,19,15,16,12,13,9,10,6,7,1,3,4,24,30,33,34/E:(18,19)(20,21)(22,23)(24,25)(26,27)(28,29)(30,31,32)/rA:36FCFFCFFCFFCFFCFFCFFCFFCNCCCCCNCCOOCC/rB:s1;s2;s2;s2;s5;s5;s5;s8;s8;s8;s11;s11;s11;s14;…	AILIUGSCIINIHV-UHFFFAOYSA-N	C17H9F15N2O2	558.247	unclassified	CCOC(=O)C1=C(N=C2C=CC=CN21)C(F)(F)C(F)(F)C(F)(F)C(F)(F)C(F)(F)C(F)(F)C(F)(F)F		Aromatic PFASs	gte7	7	IROQAHVXXUQBOS-UHFFFAOYSA-N	0.76699	('Aromatic PFASs', 'gte7', nan, nan)	0																	A
143	DTXSID50896172	Public_Low	2,2,3,3,4,4,5,5,6,6,7,7,8,8,9,9,9-Heptadecafluoro-N-(4-fluorophenyl)nonanamide	344282-18-4	FC1=CC=C(NC(=O)C(F)(F)C(F)(F)C(F)(F)C(F)(F)C(F)(F)C(F)(F)C(F)(F)C(F)(F)F)C=C1	InChI=1S/C15H5F18NO/c16-5-1-3-6(4-2-5)34-7(35)8(17,18)9(19,20)10(21,22)11(23,24)12(25,26)13(27,28)14(29,30)15(31,32)33/h1-4H,(H,34,35) AuxInfo=1/1/N:6,9,5,10,7,4,2,11,14,17,20,23,26,29,32,8,12,13,15,16,18,19,21,22,24,25,27,28,30,31,33,34,35,3,1/E:(1,2)(3,4)(17,18)(19,20)(21,22)(23,24)(25,26)(27,28)(29,30)(31,32,33)/rA:35OCNCCCCFCCCFFCFFCFFCFFCFFCFFCFFCFFF/rB:d1;s2;s3;d4;s5;d6;s7;s7;s4d9;s2;s11;s1…	WYHGHNIBXSPBLM-UHFFFAOYSA-N	C15H5F18NO	557.182	unclassified	O=C(NC1C=CC(F)=CC=1)C(F)(F)C(F)(F)C(F)(F)C(F)(F)C(F)(F)C(F)(F)C(F)(F)C(F)(F)F		Aromatic PFASs	gte7	8	IROQAHVXXUQBOS-UHFFFAOYSA-N	0.791209	('Aromatic PFASs', 'gte7', nan, nan)	0																	A
144	DTXSID50887449	DSSTox_High	2,3,4,5-Tetrachloro-6-[3-(perfluoroheptyl)sulfonyloxyphenylamino]carbonylbenzoate potassium	68541-01-5	[K+].[O-]C(=O)C1=C(Cl)C(Cl)=C(Cl)C(Cl)=C1C(=O)NC1=CC=CC(OS(=O)(=O)C(F)(F)C(F)(F)C(F)(F)C(F)(F)C(F)(F)C(F)(F)C(F)(F)F)=C1	InChI=1S/C21H6Cl4F15NO6S.K/c22-9-7(8(14(43)44)10(23)12(25)11(9)24)13(42)41-5-2-1-3-6(4-5)47-48(45,46)21(39,40)19(34,35)17(30,31)15(26,27)16(28,29)18(32,33)20(36,37)38;/h1-4H,(H,41,42)(H,43,44);/q;+1/p-1 AuxInfo=1/1/N:19,20,18,22,21,17,6,3,8,5,9,7,14,1,30,31,29,32,28,33,27,13,10,12,11,40,41,42,43,38,39,44,45,36,37,46,47,48,34,35,16,15,2,4,25,26,23,24;49/E:(26,27)(28,29)(30,31)(32,33)(34,35)(36,37,…	NIQGEMTXVGOSBT-UHFFFAOYSA-M	C21H5Cl4F15KNO6S	865.21	inactive	OC(=O)C1C(=C(Cl)C(Cl)=C(Cl)C=1Cl)C(=O)NC1C=C(C=CC=1)OS(=O)(=O)C(F)(F)C(F)(F)C(F)(F)C(F)(F)C(F)(F)C(F)(F)C(F)(F)F		Aromatic PFASs	gte7	7	IROQAHVXXUQBOS-UHFFFAOYSA-N	0.727273	('Aromatic PFASs', 'gte7', nan, nan)	0			DTXSID6071372		DTXSID6071372	DTXSID50887449	0.722222	0									B
145	DTXSID50882797	DSSTox_Low	Carbamic acid, [3-[[[2-[[(heptadecafluorooctyl)sulfonyl]methylamino]ethoxy]carbonyl]amino]-4-methylphenyl]-, 2-[[(heptadecafluorooctyl)sulfonyl]propylamino]ethyl ester	104267-74-5	CC1=C(NC(=O)OCCNCS(=O)(=O)C(F)(F)C(F)(F)C(F)(F)C(F)(F)C(F)(F)C(F)(F)C(F)(F)C(F)(F)F)C=C(NC(=O)OCCNCCCS(=O)(=O)C(F)(F)C(F)(F)C(F)(F)C(F)(F)C(F)(F)C(F)(F)C(F)(F)C(F)(F)F)C=C1	InChI=1S/C33H26F34N4O8S2/c1-13-3-4-14(70-16(72)78-8-6-68-5-2-10-80(74,75)32(64,65)28(54,55)24(46,47)20(38,39)18(34,35)22(42,43)26(50,51)30(58,59)60)11-15(13)71-17(73)79-9-7-69-12-81(76,77)33(66,67)29(56,57)25(48,49)21(40,41)19(36,37)23(44,45)27(52,53)31(61,62)63/h3-4,11,68-69H,2,5-10,12H2,1H3,(H,70,72)(H,71,73) AuxInfo=1/1/N:1,2,3,4,5,6,7,8,9,10,11,12,13,14,15,16,17,18,19,20,21,22,23,24,25,26,27,…	JOVJZKCTGGKPSB-UHFFFAOYSA-N	C33H26F34N4O8S2	1316.66	unclassified	CC1C=CC(=CC=1NC(=O)OCCNCS(=O)(=O)C(F)(F)C(F)(F)C(F)(F)C(F)(F)C(F)(F)C(F)(F)C(F)(F)C(F)(F)F)NC(=O)OCCNCCCS(=O)(=O)C(F)(F)C(F)(F)C(F)(F)C(F)(F)C(F)(F)C(F)(F)C(F)(F)C(F)(F)F		Aromatic PFASs	gte7	8	IROQAHVXXUQBOS-UHFFFAOYSA-N	0.784	('Aromatic PFASs', 'gte7', nan, nan)	0																	A
146	DTXSID50880238	DSSTox_High	1-[(Perfluorooctyl)ethyl]pyridinium iodide	25935-14-2	[I-].FC(F)(F)C(F)(F)C(F)(F)C(F)(F)C(F)(F)C(F)(F)C(F)(F)C(F)(F)CC[N+]1=CC=CC=C1	InChI=1S/C15H9F17N.HI/c16-8(17,4-7-33-5-2-1-3-6-33)9(18,19)10(20,21)11(22,23)12(24,25)13(26,27)14(28,29)15(30,31)32;/h1-3,5-6H,4,7H2;1H/q+1;/p-1 AuxInfo=1/1/N:1,2,6,8,3,5,7,9,10,11,12,13,14,15,16,32,33,30,31,28,29,26,27,24,25,22,23,20,21,17,18,19,4;34/E:(2,3)(5,6)(16,17)(18,19)(20,21)(22,23)(24,25)(26,27)(28,29)(30,31,32);/CRV:33+1;/rA:34CCCN+CCCCCCCCCCCCFFFFFFFFFFFFFFFFFI-/rB:s1;d2;s3;d4;d1s5;s4…	ZRODNZIFNOYXDA-UHFFFAOYSA-M	C15H9F17IN	653.121	unclassified	FC(F)(F)C(F)(F)C(F)(F)C(F)(F)C(F)(F)C(F)(F)C(F)(F)C(F)(F)CC[N+]1C=CC=CC=1		Aromatic PFASs	gte7	8	IROQAHVXXUQBOS-UHFFFAOYSA-N	0.836957	('Aromatic PFASs', 'gte7', nan, nan)	0																	A
147	DTXSID50834392	Public_Low	(4-Fluorophenyl)(heptadecafluorooctyl)iodanium hydrogen sulfate	83609-32-9	OS([O-])(=O)=O.FC1=CC=C([I+]C(F)(F)C(F)(F)C(F)(F)C(F)(F)C(F)(F)C(F)(F)C(F)(F)C(F)(F)F)C=C1	InChI=1S/C14H4F18I.H2O4S/c15-5-1-3-6(4-2-5)33-14(31,32)12(26,27)10(22,23)8(18,19)7(16,17)9(20,21)11(24,25)13(28,29)30;1-5(2,3)4/h1-4H;(H2,1,2,3,4)/q+1;/p-1 AuxInfo=1/1/N:36,37,34,35,38,33,26,25,28,27,30,29,32,31,20,5,6,3,4,9,10,7,8,13,14,11,12,17,18,19,15,16,1;21,22,23,24,2/E:(1,2)(3,4)(16,17)(18,19)(20,21)(22,23)(24,25)(26,27)(28,29,30)(31,32);(1,2,3,4)/CRV:33+1;5.6/rA:38I+SFFFFFFFFFFFFFFFFFFOO-…	SHSROJUPXNKQPA-UHFFFAOYSA-M	C14H5F18IO4S	738.13	unclassified	FC(F)(F)C(F)(F)C(F)(F)C(F)(F)C(F)(F)C(F)(F)C(F)(F)C(F)(F)[I+]C1C=CC(F)=CC=1		Aromatic PFASs	gte7	8	IROQAHVXXUQBOS-UHFFFAOYSA-N	0.793478	('Aromatic PFASs', 'gte7', nan, nan)	0																	A
148	DTXSID50831220	Public_Low	N-(1,1,2,2,3,3,4,4,5,5,6,6,7,7,8,8,8-Heptadecafluorooctane-1-sulfonyl)benzamide	87988-75-8	FC(F)(F)C(F)(F)C(F)(F)C(F)(F)C(F)(F)C(F)(F)C(F)(F)C(F)(F)S(=O)(=O)NC(=O)C1=CC=CC=C1	InChI=1S/C15H6F17NO3S/c16-8(17,10(20,21)12(24,25)14(28,29)30)9(18,19)11(22,23)13(26,27)15(31,32)37(35,36)33-7(34)6-4-2-1-3-5-6/h1-5H,(H,33,34) AuxInfo=1/1/N:37,35,36,33,34,32,31,25,23,27,24,29,26,30,28,6,7,2,3,10,11,4,5,14,15,8,9,16,17,18,12,13,22,21,19,20,1/E:(2,3)(4,5)(16,17)(18,19)(20,21)(22,23)(24,25)(26,27)(28,29,30)(31,32)(35,36)/CRV:37.6/rA:37SFFFFFFFFFFFFFFFFFOOONCCCCCCCCCCCCCCC/rB:;;;;;;…	MHVUIICWGZEAKG-UHFFFAOYSA-N	C15H6F17NO3S	603.25	unclassified	O=C(NS(=O)(=O)C(F)(F)C(F)(F)C(F)(F)C(F)(F)C(F)(F)C(F)(F)C(F)(F)C(F)(F)F)C1C=CC=CC=1		Aromatic PFASs	gte7	8	IROQAHVXXUQBOS-UHFFFAOYSA-N	0.674419	('Aromatic PFASs', 'gte7', nan, nan)	0																	A
149	DTXSID50806711	Public_Low	2-Hydroxyethyl 4-[(1,2,3,3,4,4,5,5,6,6,7,7,8,8,9,9,9-heptadecafluoronon-1-en-1-yl)oxy]benzoate	62623-11-4	OCCOC(=O)C1=CC=C(OC(F)=C(F)C(F)(F)C(F)(F)C(F)(F)C(F)(F)C(F)(F)C(F)(F)C(F)(F)F)C=C1	InChI=1S/C18H9F17O4/c19-9(10(20)39-8-3-1-7(2-4-8)11(37)38-6-5-36)12(21,22)13(23,24)14(25,26)15(27,28)16(29,30)17(31,32)18(33,34)35/h1-4,36H,5-6H2 AuxInfo=1/0/N:35,36,32,33,39,38,34,31,29,30,37,27,25,23,22,24,26,28,16,17,11,12,7,8,3,4,1,2,5,6,9,10,13,14,15,21,20,19,18/E:(1,2)(3,4)(21,22)(23,24)(25,26)(27,28)(29,30)(31,32)(33,34,35)/rA:39FFFFFFFFFFFFFFFFFOOOOCCCCCCCCCCCCCCCCCC/rB:;;;;;;;;;;;;;;;;;;…	FEJBSCPLJCNDSQ-UHFFFAOYSA-N	C18H9F17O4	612.239	unclassified	OCCOC(=O)C1C=CC(=CC=1)OC(F)=C(F)C(F)(F)C(F)(F)C(F)(F)C(F)(F)C(F)(F)C(F)(F)C(F)(F)F		Aromatic PFASs	gte7	7	IROQAHVXXUQBOS-UHFFFAOYSA-N	0.772277	('Aromatic PFASs', 'gte7', nan, nan)	0																	B
150	DTXSID50760102	Public_Low	4-[(Heptadecafluorooctyl)oxy]benzene-1,3-diamine	96573-73-8	NC1=CC(N)=C(OC(F)(F)C(F)(F)C(F)(F)C(F)(F)C(F)(F)C(F)(F)C(F)(F)C(F)(F)F)C=C1	InChI=1S/C14H7F17N2O/c15-7(16,9(19,20)11(23,24)13(27,28)29)8(17,18)10(21,22)12(25,26)14(30,31)34-6-2-1-4(32)3-5(6)33/h1-3H,32-33H2 AuxInfo=1/0/N:33,31,32,34,30,29,22,21,24,23,26,25,28,27,3,4,1,2,7,8,5,6,11,12,9,10,15,16,17,13,14,20,19,18/E:(15,16)(17,18)(19,20)(21,22)(23,24)(25,26)(27,28,29)(30,31)/rA:34FFFFFFFFFFFFFFFFFONNCCCCCCCCCCCCCC/rB:;;;;;;;;;;;;;;;;;;;s1s2;s3s4s21;s5s6s21;s7s8s22;s9s10s23…	MNBWQFQWDVQHGA-UHFFFAOYSA-N	C14H7F17N2O	542.196	unclassified	NC1=CC(N)=C(C=C1)OC(F)(F)C(F)(F)C(F)(F)C(F)(F)C(F)(F)C(F)(F)C(F)(F)C(F)(F)F		Aromatic PFASs	gte7	8	IROQAHVXXUQBOS-UHFFFAOYSA-N	0.817204	('Aromatic PFASs', 'gte7', nan, nan)	0																	A
151	DTXSID50705679	Public_Low	1-(Chloromethyl)-4-[(1,2,3,3,4,4,5,5,6,6,7,7,8,8,9,9,9-heptadecafluoronon-1-en-1-yl)oxy]benzene	59655-42-4	FC(OC1=CC=C(CCl)C=C1)=C(F)C(F)(F)C(F)(F)C(F)(F)C(F)(F)C(F)(F)C(F)(F)C(F)(F)F	InChI=1S/C16H6ClF17O/c17-5-6-1-3-7(4-2-6)35-9(19)8(18)10(20,21)11(22,23)12(24,25)13(26,27)14(28,29)15(30,31)16(32,33)34/h1-4H,5H2 AuxInfo=1/0/N:33,34,30,31,35,32,29,27,28,25,23,21,20,22,24,26,1,17,18,12,13,8,9,4,5,2,3,6,7,10,11,14,15,16,19/E:(1,2)(3,4)(20,21)(22,23)(24,25)(26,27)(28,29)(30,31)(32,33,34)/rA:35ClFFFFFFFFFFFFFFFFFOCCCCCCCCCCCCCCCC/rB:;;;;;;;;;;;;;;;;;;s2s3;s4s5s20;s6s7s20;s8s9s21;s1…	AMHHZRSWVVVBNQ-UHFFFAOYSA-N	C16H6ClF17O	572.65	unclassified	FC(F)(F)C(F)(F)C(F)(F)C(F)(F)C(F)(F)C(F)(F)C(F)(F)C(F)=C(F)OC1C=CC(CCl)=CC=1		Aromatic PFASs	gte7	7	IROQAHVXXUQBOS-UHFFFAOYSA-N	0.776596	('Aromatic PFASs', 'gte7', nan, nan)	0																	A
152	DTXSID50477844	Public_High_CAS	1H-1,2,4-Triazole, 3-(heptadecafluorooctyl)-5-methyl-	667873-26-9	CC1=NC(=NN1)C(F)(F)C(F)(F)C(F)(F)C(F)(F)C(F)(F)C(F)(F)C(F)(F)C(F)(F)F	InChI=1S/C11H4F17N3/c1-2-29-3(31-30-2)4(12,13)5(14,15)6(16,17)7(18,19)8(20,21)9(22,23)10(24,25)11(26,27)28/h1H3,(H,29,30,31) AuxInfo=1/1/N:31,30,29,27,25,23,21,22,24,26,28,13,14,9,10,5,6,1,2,3,4,7,8,11,12,15,16,17,18,20,19/E:(12,13)(14,15)(16,17)(18,19)(20,21)(22,23)(24,25)(26,27,28)/rA:31FFFFFFFFFFFFFFFFFNNNCCCCCCCCCCC/rB:;;;;;;;;;;;;;;;;;;s19;s1s2;s3s4s21;s5s6s21;s7s8s22;s9s10s23;s11s12s24;s13s…	QIVGTYHMRCZPQV-UHFFFAOYSA-N	C11H4F17N3	501.147	unclassified	CC1NN=C(N=1)C(F)(F)C(F)(F)C(F)(F)C(F)(F)C(F)(F)C(F)(F)C(F)(F)C(F)(F)F		Aromatic PFASs	gte7	8	IROQAHVXXUQBOS-UHFFFAOYSA-N	0.831461	('Aromatic PFASs', 'gte7', nan, nan)	0																	A
153	DTXSID50461501	Public_Low	Bis[tris(3-(perfluorooctyl)phenyl)phosphine]palladium(II) dichloride	326475-45-0	Cl[Pd]Cl.FC(F)(F)C(F)(F)C(F)(F)C(F)(F)C(F)(F)C(F)(F)C(F)(F)C(F)(F)C1=CC(=CC=C1)P(C1=CC=CC(=C1)C(F)(F)C(F)(F)C(F)(F)C(F)(F)C(F)(F)C(F)(F)C(F)(F)C(F)(F)F)C1=CC=CC(=C1)C(F)(F)C(F)(F)C(F)(F)C(F)(F)C(F)(F)C(F)(F)C(F)(F)C(F)(F)F.FC(F)(F)C(F)(F)C(F)(F)C(F)(F)C(F)(F)C(F)(F)C(F)(F)C(F)(F)C1=CC(=CC=C1)P(C1=CC=CC(=C1)C(F)(F)C(F)(F)C(F)(F)C(F)(F)C(F)(F)C(F)(F)C(F)(F)C(F)(F)F)C1=CC=CC(=C1)C(F)(F)C(F)(F)C(F)(F…	InChI=1S/2C42H12F51P.2ClH.Pd/c2*43-19(44,22(49,50)25(55,56)28(61,62)31(67,68)34(73,74)37(79,80)40(85,86)87)13-4-1-7-16(10-13)94(17-8-2-5-14(11-17)20(45,46)23(51,52)26(57,58)29(63,64)32(69,70)35(75,76)38(81,82)41(88,89)90)18-9-3-6-15(12-18)21(47,48)24(53,54)27(59,60)30(65,66)33(71,72)36(77,78)39(83,84)42(91,92)93;;;/h2*1-12H;2*1H;/q;;;;+2/p-2 AuxInfo=1/1/N:180,181,182,168,169,170,174,175,176,161,1…	SEPYXRLJYOLXIJ-UHFFFAOYSA-L	C84H24Cl2F102P2Pd	3210.22	unclassified	FC(F)(F)C(F)(F)C(F)(F)C(F)(F)C(F)(F)C(F)(F)C(F)(F)C(F)(F)C1=CC(=CC=C1)P(C1C=C(C=CC=1)C(F)(F)C(F)(F)C(F)(F)C(F)(F)C(F)(F)C(F)(F)C(F)(F)C(F)(F)F)C1C=C(C=CC=1)C(F)(F)C(F)(F)C(F)(F)C(F)(F)C(F)(F)C(F)(F)C(F)(F)C(F)(F)F		Aromatic PFASs	gte7	8	IROQAHVXXUQBOS-UHFFFAOYSA-N	0.835052	('Aromatic PFASs', 'gte7', nan, nan)	0																	A
154	DTXSID50380763	Public_High_CAS	4-Vinylbenzyl perfluorooctanoate	230295-06-4	FC(F)(F)C(F)(F)C(F)(F)C(F)(F)C(F)(F)C(F)(F)C(F)(F)C(=O)OCC1=CC=C(C=C)C=C1	InChI=1S/C17H9F15O2/c1-2-8-3-5-9(6-4-8)7-34-10(33)11(18,19)12(20,21)13(22,23)14(24,25)15(26,27)16(28,29)17(30,31)32/h2-6H,1,7H2 AuxInfo=1/0/N:34,33,31,32,28,29,26,30,27,25,23,21,19,18,20,22,24,11,12,7,8,3,4,1,2,5,6,9,10,13,14,15,17,16/E:(3,4)(5,6)(18,19)(20,21)(22,23)(24,25)(26,27)(28,29)(30,31,32)/rA:34FFFFFFFFFFFFFFFOOCCCCCCCCCCCCCCCCC/rB:;;;;;;;;;;;;;;;;s1s2;s3s4s18;s5s6s18;s7s8s19;s9s10s20;s1…	YWVKVBIQFSFMMV-UHFFFAOYSA-N	C17H9F15O2	530.233	unclassified	C=CC1C=CC(COC(=O)C(F)(F)C(F)(F)C(F)(F)C(F)(F)C(F)(F)C(F)(F)C(F)(F)F)=CC=1		Aromatic PFASs	gte7	7	IROQAHVXXUQBOS-UHFFFAOYSA-N	0.78125	('Aromatic PFASs', 'gte7', nan, nan)	0																	A
155	DTXSID50306049	Public_Low	2,2,3,3,4,4,5,5,6,6,7,7,8,8,8-Pentadecafluorooctyl 4-methylbenzene-1-sulfonate	24962-65-0	CC1=CC=C(C=C1)S(=O)(=O)OCC(F)(F)C(F)(F)C(F)(F)C(F)(F)C(F)(F)C(F)(F)C(F)(F)F	InChI=1S/C15H9F15O3S/c1-7-2-4-8(5-3-7)34(31,32)33-6-9(16,17)10(18,19)11(20,21)12(22,23)13(24,25)14(26,27)15(28,29)30/h2-5H,6H2,1H3 AuxInfo=1/0/N:34,32,33,29,30,26,31,28,24,22,20,21,23,25,27,10,11,6,7,2,3,4,5,8,9,12,13,14,15,16,18,19,17,1/E:(2,3)(4,5)(16,17)(18,19)(20,21)(22,23)(24,25)(26,27)(28,29,30)(31,32)/CRV:34.6/rA:34SFFFFFFFFFFFFFFFOOOCCCCCCCCCCCCCCC/rB:;;;;;;;;;;;;;;;s1;d1;d1;s2s3;s4s5s20;…	OTZYGTLBGUNRBX-UHFFFAOYSA-N	C15H9F15O3S	554.27	unclassified	CC1=CC=C(C=C1)S(=O)(=O)OCC(F)(F)C(F)(F)C(F)(F)C(F)(F)C(F)(F)C(F)(F)C(F)(F)F		Aromatic PFASs	gte7	7	IROQAHVXXUQBOS-UHFFFAOYSA-N	0.789474	('Aromatic PFASs', 'gte7', nan, nan)	0																	A
156	DTXSID50179755	DSSTox_Low	1-(2,2,3,3,4,4,5,5,6,6,7,7,8,8,8-Pentadecafluorooctyl)pyridinium trifluoromethanesulfonate	25061-59-0	[O-]S(=O)(=O)C(F)(F)F.FC(F)(F)C(F)(F)C(F)(F)C(F)(F)C(F)(F)C(F)(F)C(F)(F)C[N+]1=CC=CC=C1	InChI=1S/C13H7F15N.CHF3O3S/c14-7(15,6-29-4-2-1-3-5-29)8(16,17)9(18,19)10(20,21)11(22,23)12(24,25)13(26,27)28;2-1(3,4)8(5,6)7/h1-5H,6H2;(H,5,6,7)/q+1;/p-1 AuxInfo=1/1/N:36,34,35,32,33,29,28,26,24,25,27,30,31,10,11,6,7,2,3,4,5,8,9,12,13,14,15,16,23;37,17,18,19,20,21,22,1/E:(2,3)(4,5)(14,15)(16,17)(18,19)(20,21)(22,23)(24,25)(26,27,28);(2,3,4)(5,6,7)/CRV:29+1;8.6/rA:37SFFFFFFFFFFFFFFFFFFO-OON+CCCCCC…	YBVIGZGPYGVIDI-UHFFFAOYSA-M	C14H7F18NO3S	611.25	unclassified	FC(F)(F)C(F)(F)C(F)(F)C(F)(F)C(F)(F)C(F)(F)C(F)(F)C[N+]1C=CC=CC=1		Aromatic PFASs	gte7	7	IROQAHVXXUQBOS-UHFFFAOYSA-N	0.791209	('Aromatic PFASs', 'gte7', nan, nan)	0																	A
157	DTXSID501349200	DSSTox_High	4-[(Perfluorononyl)oxy]benzenemethanol	NOCAS_1349200	OCC1=CC=C(OC(F)(F)C(F)(F)C(F)(F)C(F)(F)C(F)(F)C(F)(F)C(F)(F)C(F)(F)C(F)(F)F)C=C1	InChI=1S/C16H7F19O2/c17-8(18,9(19,20)11(23,24)13(27,28)15(31,32)33)10(21,22)12(25,26)14(29,30)16(34,35)37-7-3-1-6(5-36)2-4-7/h1-4,36H,5H2 AuxInfo=1/0/N:33,34,35,36,2,32,37,14,17,11,20,8,23,5,26,4,18,19,21,22,15,16,24,25,12,13,27,28,9,10,29,30,31,6,7,1,3/E:(1,2)(3,4)(17,18)(19,20)(21,22)(23,24)(25,26)(27,28)(29,30)(31,32,33)(34,35)/rA:37OCOCCFFCFFCFFCFFCFFCFFCFFCFFFFFCCCCCC/rB:s1;;s3;s4;s4;s4;s5;s…	VTCAFLXNWXSAFX-UHFFFAOYSA-N	C16H7F19O2	592.2	unclassified	OCC1=CC=C(C=C1)OC(F)(F)C(F)(F)C(F)(F)C(F)(F)C(F)(F)C(F)(F)C(F)(F)C(F)(F)C(F)(F)F		Aromatic PFASs	gte7	9	IROQAHVXXUQBOS-UHFFFAOYSA-N	0.786517	('Aromatic PFASs', 'gte7', nan, nan)	0																	A
158	DTXSID501348602	DSSTox_Low	2,2,3,3,4,4,5,5,6,6,7,7,8,8,9,9,10,10,11,11-Icosafluoro-N-[4-[(2H-tetrazol-5-yl)methyl]phenyl]undecanamide	NOCAS_1348602	FC(F)C(F)(F)C(F)(F)C(F)(F)C(F)(F)C(F)(F)C(F)(F)C(F)(F)C(F)(F)C(F)(F)C(=O)NC1=CC=C(CC2=NNN=N2)C=C1	InChI=1S/C19H9F20N5O/c20-9(21)11(22,23)13(26,27)15(30,31)17(34,35)19(38,39)18(36,37)16(32,33)14(28,29)12(24,25)10(45)40-7-3-1-6(2-4-7)5-8-41-43-44-42-8/h1-4,9H,5H2,(H,40,45)(H,41,42,43,44) AuxInfo=1/1/N:8,10,7,11,12,9,6,13,26,3,25,2,24,18,23,19,22,20,21,27,28,29,30,1,45,31,32,43,44,33,34,41,42,35,36,39,40,37,38,5,14,17,15,16,4/E:(1,2)(3,4)(20,21)(22,23)(24,25)(26,27)(28,29)(30,31)(32,33)(34,35)(3…	JHSCPRFXCWXDHY-UHFFFAOYSA-N	C19H9F20N5O	703.283	unclassified	O=C(NC1C=CC(CC2N=NNN=2)=CC=1)C(F)(F)C(F)(F)C(F)(F)C(F)(F)C(F)(F)C(F)(F)C(F)(F)C(F)(F)C(F)(F)C(F)F		Aromatic PFASs	gte7	10	IROQAHVXXUQBOS-UHFFFAOYSA-N	0.831858	('Aromatic PFASs', 'gte7', nan, nan)	0																	B
159	DTXSID501348545	DSSTox_Low	2-[(Heptadecafluorooctane-1-sulfonyl)-(2-nitro-benzyl)-amino]-N-hydroxy-propionamide	NOCAS_1348545	CC(N(CC1=C(C=CC=C1)[N+]([O-])=O)S(=O)(=O)C(F)(F)C(F)(F)C(F)(F)C(F)(F)C(F)(F)C(F)(F)C(F)(F)C(F)(F)F)C(=O)NO	InChI=1/C18H12F17N3O6S/c1-7(10(39)36-40)37(6-8-4-2-3-5-9(8)38(41)42)45(43,44)18(34,35)16(29,30)14(25,26)12(21,22)11(19,20)13(23,24)15(27,28)17(31,32)33/h2-5,7,40H,6H2,1H3,(H,36,39) AuxInfo=1/1/N:3,13,12,14,11,8,2,9,10,1,22,21,23,20,24,19,25,18,37,38,35,36,39,40,33,34,41,42,31,32,43,44,45,29,30,5,7,15,4,6,16,17,27,28,26/E:(19,20)(21,22)(23,24)(25,26)(27,28)(29,30)(31,32,33)(34,35)(41,42)(43,44)/CR…	RBEXYWXIIUYFFI-UHFFFAOYNA-N	C18H12F17N3O6S	721.34	unclassified	CC(C(=O)NO)N(CC1C=CC=CC=1[N+]([O-])=O)S(=O)(=O)C(F)(F)C(F)(F)C(F)(F)C(F)(F)C(F)(F)C(F)(F)C(F)(F)C(F)(F)F		Aromatic PFASs	gte7	8	IROQAHVXXUQBOS-UHFFFAOYSA-N	0.695238	('Aromatic PFASs', 'gte7', nan, nan)	0																	B
160	DTXSID501348519	DSSTox_Low	3-Fluoro-4-(heptadecafluorooctane-1-sulfonylamino)-benzenesulfonamide	NOCAS_1348519	NS(=O)(=O)C1=CC(F)=C(NS(=O)(=O)C(F)(F)C(F)(F)C(F)(F)C(F)(F)C(F)(F)C(F)(F)C(F)(F)C(F)(F)F)C=C1	InChI=1S/C14H6F18N2O4S2/c15-5-3-4(39(33,35)36)1-2-6(5)34-40(37,38)14(31,32)12(26,27)10(22,23)8(18,19)7(16,17)9(20,21)11(24,25)13(28,29)30/h1-3,34H,(H2,33,35,36) AuxInfo=1/1/N:6,5,2,1,3,4,16,15,17,14,18,13,19,12,40,31,32,29,30,33,34,27,28,35,36,25,26,37,38,39,23,24,10,11,8,9,21,22,7,20/E:(16,17)(18,19)(20,21)(22,23)(24,25)(26,27)(28,29,30)(31,32)(35,36)(37,38)/CRV:39.6,40.6/rA:40CCCCCCSOONNCCCCCCC…	FHZMSIOVJVRXRE-UHFFFAOYSA-N	C14H6F18N2O4S2	672.3	unclassified	NS(=O)(=O)C1=CC(F)=C(C=C1)NS(=O)(=O)C(F)(F)C(F)(F)C(F)(F)C(F)(F)C(F)(F)C(F)(F)C(F)(F)C(F)(F)F		Aromatic PFASs	gte7	8	IROQAHVXXUQBOS-UHFFFAOYSA-N	0.783505	('Aromatic PFASs', 'gte7', nan, nan)	0																	B
161	DTXSID501348507	DSSTox_Low	4-[2-(Heptadecafluorooctane-1-sulfonylamino)-benzenesulfonylamino]-benzenesulfonamide	NOCAS_1348507	NS(=O)(=O)C1=CC=C(NS(=O)(=O)C2=C(NS(=O)(=O)C(F)(F)C(F)(F)C(F)(F)C(F)(F)C(F)(F)C(F)(F)C(F)(F)C(F)(F)F)C=CC=C2)C=C1	InChI=1S/C20H12F17N3O6S3/c21-13(22,15(25,26)17(29,30)19(33,34)35)14(23,24)16(27,28)18(31,32)20(36,37)49(45,46)40-11-3-1-2-4-12(11)48(43,44)39-9-5-7-10(8-6-9)47(38,41)42/h1-8,39-40H,(H2,38,41,42) AuxInfo=1/1/N:15,16,14,17,3,5,2,6,4,1,13,12,26,25,27,24,28,23,29,22,41,42,39,40,43,44,37,38,45,46,35,36,47,48,49,33,34,10,11,21,8,9,19,20,31,32,7,18,30/E:(5,6)(7,8)(21,22)(23,24)(25,26)(27,28)(29,30)(31,3…	WNNYVQDHLAJDKH-UHFFFAOYSA-N	C20H12F17N3O6S3	809.48	unclassified	NS(=O)(=O)C1=CC=C(C=C1)NS(=O)(=O)C1C=CC=CC=1NS(=O)(=O)C(F)(F)C(F)(F)C(F)(F)C(F)(F)C(F)(F)C(F)(F)C(F)(F)C(F)(F)F		Aromatic PFASs	gte7	8	IROQAHVXXUQBOS-UHFFFAOYSA-N	0.807339	('Aromatic PFASs', 'gte7', nan, nan)	0																	B
162	DTXSID501348426	DSSTox_Low	4-Chloro-6-(heptadecafluorooctane-1-sulfonylamino)-benzene-1,3-disulfonic acid diamide	NOCAS_1348426	NS(=O)(=O)C1=CC(=C(Cl)C=C1NS(=O)(=O)C(F)(F)C(F)(F)C(F)(F)C(F)(F)C(F)(F)C(F)(F)C(F)(F)C(F)(F)F)S(N)(=O)=O	InChI=1S/C14H7ClF17N3O6S3/c15-3-1-4(6(43(34,38)39)2-5(3)42(33,36)37)35-44(40,41)14(31,32)12(26,27)10(22,23)8(18,19)7(16,17)9(20,21)11(24,25)13(28,29)30/h1-2,35H,(H2,33,36,37)(H2,34,38,39) AuxInfo=1/1/N:5,2,4,6,3,1,20,19,21,18,22,17,23,16,44,35,36,33,34,37,38,31,32,39,40,29,30,41,42,43,27,28,13,14,15,11,12,8,9,25,26,10,7,24/E:(16,17)(18,19)(20,21)(22,23)(24,25)(26,27)(28,29,30)(31,32)(36,37)(38,39…	AEKZRTFBJDCTJF-UHFFFAOYSA-N	C14H7ClF17N3O6S3	767.83	unclassified	NS(=O)(=O)C1=CC(=C(Cl)C=C1NS(=O)(=O)C(F)(F)C(F)(F)C(F)(F)C(F)(F)C(F)(F)C(F)(F)C(F)(F)C(F)(F)F)S(N)(=O)=O		Aromatic PFASs	gte7	8	IROQAHVXXUQBOS-UHFFFAOYSA-N	0.783505	('Aromatic PFASs', 'gte7', nan, nan)	0																	B
163	DTXSID501348414	DSSTox_Low	N-(2,3-Dichloro-4,6-disulfamoylphenyl)-perfluorononanamide	NOCAS_1348414	NS(=O)(=O)C1=CC(=C(Cl)C(Cl)=C1NC(=O)C(F)(F)C(F)(F)C(F)(F)C(F)(F)C(F)(F)C(F)(F)C(F)(F)C(F)(F)F)S(N)(=O)=O	InChI=1S/C15H6Cl2F17N3O5S2/c16-4-2(43(35,39)40)1-3(44(36,41)42)6(5(4)17)37-7(38)8(18,19)9(20,21)10(22,23)11(24,25)12(26,27)13(28,29)14(30,31)15(32,33)34/h1H,(H,37,38)(H2,35,39,40)(H2,36,41,42) AuxInfo=1/1/N:33,32,34,31,30,29,1,2,3,4,5,6,7,8,9,44,43,12,13,14,15,16,17,18,19,20,21,22,23,24,25,26,27,28,37,41,11,10,35,38,39,42,36,40/E:(18,19)(20,21)(22,23)(24,25)(26,27)(28,29)(30,31)(32,33,34)(39,40)(…	XTGBXTLEGDPJOT-UHFFFAOYSA-N	C15H6Cl2F17N3O5S2	766.22	unclassified	NS(=O)(=O)C1C=C(C(NC(=O)C(F)(F)C(F)(F)C(F)(F)C(F)(F)C(F)(F)C(F)(F)C(F)(F)C(F)(F)F)=C(Cl)C=1Cl)S(N)(=O)=O		Aromatic PFASs	gte7	8	IROQAHVXXUQBOS-UHFFFAOYSA-N	0.8	('Aromatic PFASs', 'gte7', nan, nan)	0																	B
164	DTXSID501348402	DSSTox_Low	5-(Heptadecafluorooctylsulfonylamino)-1,3,4-thiadiazole-2-sulfonamide	NOCAS_1348402	NS(=O)(=O)C1=NN=C(NS(=O)(=O)C(F)(F)C(F)(F)C(F)(F)C(F)(F)C(F)(F)C(F)(F)C(F)(F)C(F)(F)F)S1	InChI=1S/C10H3F17N4O4S3/c11-3(12,5(15,16)7(19,20)9(23,24)25)4(13,14)6(17,18)8(21,22)10(26,27)38(34,35)31-1-29-30-2(36-1)37(28,32)33/h(H,29,31)(H2,28,32,33) AuxInfo=1/1/N:13,16,4,5,3,6,2,7,34,8,30,31,28,29,32,33,26,27,1,38,24,25,35,36,37,22,23,21,14,15,12,19,20,10,11,17,18,9/E:(11,12)(13,14)(15,16)(17,18)(19,20)(21,22)(23,24,25)(26,27)(32,33)(34,35)/CRV:37.6,38.6/rA:38FCCCCCCCSOONCNNCSSOONFFFFFFFF…	LSXMKXXXTANXHO-UHFFFAOYSA-N	C10H3F17N4O4S3	662.31	unclassified	NS(=O)(=O)C1=NN=C(NS(=O)(=O)C(F)(F)C(F)(F)C(F)(F)C(F)(F)C(F)(F)C(F)(F)C(F)(F)C(F)(F)F)S1		Aromatic PFASs	gte7	8	IROQAHVXXUQBOS-UHFFFAOYSA-N	0.791667	('Aromatic PFASs', 'gte7', nan, nan)	0																	B
165	DTXSID501038085	Public_Low	Nonanamide, 9-chloro-2,2,3,3,4,4,5,5,6,6,7,7,8,8,9,9-hexadecafluoro-N-[4-(2-phenyldiazenyl)phenyl]-	545349-84-6	FC(F)(Cl)C(F)(F)C(F)(F)C(F)(F)C(F)(F)C(F)(F)C(F)(F)C(F)(F)C(=O)NC1=CC=C(C=C1)N=NC1=CC=CC=C1	InChI=1S/C21H10ClF16N3O/c22-21(37,38)20(35,36)19(33,34)18(31,32)17(29,30)16(27,28)15(25,26)14(23,24)13(42)39-10-6-8-12(9-7-10)41-40-11-4-2-1-3-5-11/h1-9H,(H,39,42) AuxInfo=1/1/N:40,39,41,38,42,30,34,31,33,29,37,32,2,3,4,5,6,7,8,9,10,11,26,27,24,25,22,23,20,21,18,19,16,17,14,15,12,13,1,36,35,28/E:(2,3)(4,5)(6,7)(8,9)(23,24)(25,26)(27,28)(29,30)(31,32)(33,34)(35,36)(37,38)/rA:42NCCCCCCCCCClFFFFFFFF…	DLOGMULOUSYFQN-UHFFFAOYSA-N	C21H10ClF16N3O	659.76	unclassified	O=C(NC1C=CC(=CC=1)N=NC1C=CC=CC=1)C(F)(F)C(F)(F)C(F)(F)C(F)(F)C(F)(F)C(F)(F)C(F)(F)C(F)(F)Cl		Aromatic PFASs	gte7	8	IROQAHVXXUQBOS-UHFFFAOYSA-N	0.847619	('Aromatic PFASs', 'gte7', nan, nan)	0																	B
166	DTXSID501034340	DSSTox_Low	Sodium 4-[[[3-(methylamino)propyl](perfluoro-1-oxooctyl)amino]methyl]benzenesulfonate	98900-75-5	[Na+].CNCCCN(CC1=CC=C(C=C1)S([O-])(=O)=O)C(=O)C(F)(F)C(F)(F)C(F)(F)C(F)(F)C(F)(F)C(F)(F)C(F)(F)F	InChI=1S/C19H17F15N2O4S.Na/c1-35-7-2-8-36(9-10-3-5-11(6-4-10)41(38,39)40)12(37)13(20,21)14(22,23)15(24,25)16(26,27)17(28,29)18(30,31)19(32,33)34;/h3-6,35H,2,7-9H2,1H3,(H,38,39,40);/q;+1/p-1 AuxInfo=1/1/N:2,5,34,38,35,37,4,6,32,33,36,8,9,10,11,12,13,14,15,29,30,27,28,25,26,23,24,21,22,19,20,16,17,18,3,7,31,40,41,42,39;1/E:(3,4)(5,6)(20,21)(22,23)(24,25)(26,27)(28,29)(30,31)(32,33,34)(38,39,40);/CR…	UJWVOJWILOFYRJ-UHFFFAOYSA-M	C19H16F15N2NaO4S	676.37	unclassified	CNCCCN(CC1C=CC(=CC=1)S(O)(=O)=O)C(=O)C(F)(F)C(F)(F)C(F)(F)C(F)(F)C(F)(F)C(F)(F)C(F)(F)F		Aromatic PFASs	gte7	7	IROQAHVXXUQBOS-UHFFFAOYSA-N	0.718447	('Aromatic PFASs', 'gte7', nan, nan)	0																	B
167	DTXSID501027086	DSSTox_Low	4-(1,1,2,2,3,3,4,4,5,5,6,6,7,7,8,8,9,9,10,10,11,11,12,12,13,13,13-Heptacosafluorotridecyl)phenol	NOCAS_1027086	OC1=CC=C(C=C1)C(F)(F)C(F)(F)C(F)(F)C(F)(F)C(F)(F)C(F)(F)C(F)(F)C(F)(F)C(F)(F)C(F)(F)C(F)(F)C(F)(F)C(F)(F)F	InChI=1S/C19H5F27O/c20-7(21,5-1-3-6(47)4-2-5)8(22,23)9(24,25)10(26,27)11(28,29)12(30,31)13(32,33)14(34,35)15(36,37)16(38,39)17(40,41)18(42,43)19(44,45)46/h1-4,47H AuxInfo=1/0/N:1,5,2,4,6,3,7,8,9,10,11,12,13,14,15,16,17,18,19,45,46,43,44,41,42,39,40,37,38,35,36,33,34,31,32,29,30,27,28,25,26,23,24,20,21,22,47/E:(1,2)(3,4)(20,21)(22,23)(24,25)(26,27)(28,29)(30,31)(32,33)(34,35)(36,37)(38,39)(40,41)(…	UROYVNYYJCXZFT-UHFFFAOYSA-N	C19H5F27O	762.205	unclassified	OC1=CC=C(C=C1)C(F)(F)C(F)(F)C(F)(F)C(F)(F)C(F)(F)C(F)(F)C(F)(F)C(F)(F)C(F)(F)C(F)(F)C(F)(F)C(F)(F)C(F)(F)F		Aromatic PFASs	gte7	13	IROQAHVXXUQBOS-UHFFFAOYSA-N	0.811765	('Aromatic PFASs', 'gte7', nan, nan)	0																	A
168	DTXSID501027000	DSSTox_Low	4-(1,1,2,2,3,3,4,4,5,5,6,6,7,7,8,8,9,9,10,10,10-Henicosafluorodecyl)phenol	NOCAS_1027000	OC1=CC=C(C=C1)C(F)(F)C(F)(F)C(F)(F)C(F)(F)C(F)(F)C(F)(F)C(F)(F)C(F)(F)C(F)(F)C(F)(F)F	InChI=1S/C16H5F21O/c17-7(18,5-1-3-6(38)4-2-5)8(19,20)9(21,22)10(23,24)11(25,26)12(27,28)13(29,30)14(31,32)15(33,34)16(35,36)37/h1-4,38H AuxInfo=1/0/N:1,5,2,4,6,3,7,8,9,10,11,12,13,14,15,16,36,37,34,35,32,33,30,31,28,29,26,27,24,25,22,23,20,21,17,18,19,38/E:(1,2)(3,4)(17,18)(19,20)(21,22)(23,24)(25,26)(27,28)(29,30)(31,32)(33,34)(35,36,37)/rA:38CCCCCCCCCCCCCCCCFFFFFFFFFFFFFFFFFFFFFO/rB:d1;s2;d3;s4…	GUAZBGDRVQLOPI-UHFFFAOYSA-N	C16H5F21O	612.181	unclassified	OC1=CC=C(C=C1)C(F)(F)C(F)(F)C(F)(F)C(F)(F)C(F)(F)C(F)(F)C(F)(F)C(F)(F)C(F)(F)C(F)(F)F		Aromatic PFASs	gte7	10	IROQAHVXXUQBOS-UHFFFAOYSA-N	0.811765	('Aromatic PFASs', 'gte7', nan, nan)	0																	A
169	DTXSID501026733	DSSTox_Low	2,3,5-Trifluoro-6-(1,2,3,3,4,4,5,5,6,6,7,7,8,8,9,9,9-heptadecafluoronon-1-enoxy)benzene-1,4-diamine	NOCAS_1026733	NC1=C(F)C(OC(F)=C(F)C(F)(F)C(F)(F)C(F)(F)C(F)(F)C(F)(F)C(F)(F)C(F)(F)F)=C(N)C(F)=C1F	InChI=1S/C15H4F20N2O/c16-1-2(17)5(37)6(3(18)4(1)36)38-8(20)7(19)9(21,22)10(23,24)11(25,26)12(27,28)13(29,30)14(31,32)15(33,34)35/h36-37H2 AuxInfo=1/0/N:5,6,3,4,1,2,13,12,14,15,16,17,18,19,20,8,7,10,36,37,34,35,32,33,30,31,28,29,26,27,24,25,21,22,23,9,38,11/E:(21,22)(23,24)(25,26)(27,28)(29,30)(31,32)(33,34,35)/rA:38CCCCCCFFNFOCCCCCCCCCFFFFFFFFFFFFFFFFFN/rB:d1;s2;d3;s4;s1d5;s6;s5;s4;s3;s2;s11;w?12…	DRRQAOHLPMNAFP-UHFFFAOYSA-N	C15H4F20N2O	608.178	unclassified	NC1=C(F)C(OC(F)=C(F)C(F)(F)C(F)(F)C(F)(F)C(F)(F)C(F)(F)C(F)(F)C(F)(F)F)=C(N)C(F)=C1F		Aromatic PFASs	gte7	7	IROQAHVXXUQBOS-UHFFFAOYSA-N	0.836735	('Aromatic PFASs', 'gte7', nan, nan)	0																	A
170	DTXSID501020680	DSSTox_High	((4-(8-Fluoromethyl-perfluorooctyloxy)phenylsulfonyl)(methyl)amino)acetic acid	NOCAS_1020680	CN(CC(O)=O)S(=O)(=O)C1=CC=C(OC(F)(F)C(F)(F)C(F)(F)C(F)(F)C(F)(F)C(F)(F)C(F)(F)C(F)(F)CF)C=C1	InChI=1S/C18H12F17NO5S/c1-36(6-10(37)38)42(39,40)9-4-2-8(3-5-9)41-18(34,35)17(32,33)16(30,31)15(28,29)14(26,27)13(24,25)12(22,23)11(20,21)7-19/h2-5H,6-7H2,1H3,(H,37,38) AuxInfo=1/1/N:19,4,5,2,3,20,17,6,1,21,16,15,14,13,12,11,10,9,42,28,29,30,31,32,33,34,41,35,40,36,39,37,38,26,27,18,22,23,24,25,8,7/E:(2,3)(4,5)(20,21)(22,23)(24,25)(26,27)(28,29)(30,31)(32,33)(34,35)(37,38)(39,40)/CRV:42.6/rA:42CC…	PVLAGIWRDKSUOZ-UHFFFAOYSA-N	C18H12F17NO5S	677.33	unclassified	CN(CC(O)=O)S(=O)(=O)C1C=CC(=CC=1)OC(F)(F)C(F)(F)C(F)(F)C(F)(F)C(F)(F)C(F)(F)C(F)(F)C(F)(F)CF		Aromatic PFASs	gte7	8	IROQAHVXXUQBOS-UHFFFAOYSA-N	0.8	('Aromatic PFASs', 'gte7', nan, nan)	0																	B
171	DTXSID40897517	DSSTox_High	Phenol, 2,2'-[(1R,2R)-1,2-cyclohexanediylbis[(E)-nitrilomethylidyne]]bis[6-(1,1-dimethylethyl)-4-(heptadecafluorooctyl)-	417715-98-1	CC(C)(C)C1=CC(=CC(\C=N\C2CCCC[C@H]2\N=C\C2=C(O)C(=CC(=C2)C(F)(F)C(F)(F)C(F)(F)C(F)(F)C(F)(F)C(F)(F)C(F)(F)C(F)(F)F)C(C)(C)C)=C1O)C(F)(F)C(F)(F)C(F)(F)C(F)(F)C(F)(F)C(F)(F)C(F)(F)C(F)(F)F	InChI=1/C44H36F34N2O2/c1-27(2,3)21-13-19(29(45,46)31(49,50)33(53,54)35(57,58)37(61,62)39(65,66)41(69,70)43(73,74)75)11-17(25(21)81)15-79-23-9-7-8-10-24(23)80-16-18-12-20(14-22(26(18)82)28(4,5)6)30(47,48)32(51,52)34(55,56)36(59,60)38(63,64)40(67,68)42(71,72)44(76,77)78/h11-16,23-24,81-82H,7-10H2,1-6H3/b79-15+,80-16+/t23-,24?/s2 AuxInfo=1/0/N:55,56,57,42,43,44,31,29,30,27,48,35,52,39,46,33,47,34,50…	JLYAJKMTSYBUFR-KMZYWPSVNA-N	C44H36F34N2O2	1270.73	unclassified	CC(C)(C)C1=CC(=CC(C=NC2CCCCC2N=CC2C=C(C=C(C=2O)C(C)(C)C)C(F)(F)C(F)(F)C(F)(F)C(F)(F)C(F)(F)C(F)(F)C(F)(F)C(F)(F)F)=C1O)C(F)(F)C(F)(F)C(F)(F)C(F)(F)C(F)(F)C(F)(F)C(F)(F)C(F)(F)F		Aromatic PFASs	gte7	8	IROQAHVXXUQBOS-UHFFFAOYSA-N	0.857143	('Aromatic PFASs', 'gte7', nan, nan)	0																	B
172	DTXSID40897471	DSSTox_Low	(2S)-2-Pyrrolidinyl-bis(4-(perfluorooctyl)phenyl)methanol	862589-19-3	[H][C@]1(CCCN1)C(O)(C1=CC=C(C=C1)C(F)(F)C(F)(F)C(F)(F)C(F)(F)C(F)(F)C(F)(F)C(F)(F)C(F)(F)F)C1=CC=C(C=C1)C(F)(F)C(F)(F)C(F)(F)C(F)(F)C(F)(F)C(F)(F)C(F)(F)C(F)(F)F	InChI=1S/C33H17F34NO/c34-18(35,20(38,39)22(42,43)24(46,47)26(50,51)28(54,55)30(58,59)32(62,63)64)14-7-3-12(4-8-14)17(69,16-2-1-11-68-16)13-5-9-15(10-6-13)19(36,37)21(40,41)23(44,45)25(48,49)27(52,53)29(56,57)31(60,61)33(65,66)67/h3-10,16,68-69H,1-2,11H2/t16-/m0/s1 AuxInfo=1/0/N:1,2,3,4,5,6,7,8,9,10,11,12,13,14,15,16,17,18,19,20,21,22,23,24,25,26,27,28,29,52,55,60,59,30,31,32,33,34,35,36,37,38,39,…	CPDFVKCJQDBKJK-INIZCTEOSA-N	C33H17F34NO	1089.45	unclassified	OC(C1CCCN1)(C1C=CC(=CC=1)C(F)(F)C(F)(F)C(F)(F)C(F)(F)C(F)(F)C(F)(F)C(F)(F)C(F)(F)F)C1C=CC(=CC=1)C(F)(F)C(F)(F)C(F)(F)C(F)(F)C(F)(F)C(F)(F)C(F)(F)C(F)(F)F		Aromatic PFASs	gte7	8	IROQAHVXXUQBOS-UHFFFAOYSA-N	0.843137	('Aromatic PFASs', 'gte7', nan, nan)	0																	A
173	DTXSID40896227	Public_Low	{4-[(4,4,5,5,6,6,7,7,8,8,9,9,10,10,11,11,11-Heptadecafluoroundecyl)oxy]-5-methoxy-2-nitrophenyl}methanol	853929-03-0	COC1=CC(CO)=C(C=C1OCCCC(F)(F)C(F)(F)C(F)(F)C(F)(F)C(F)(F)C(F)(F)C(F)(F)C(F)(F)F)[N+]([O-])=O	InChI=1S/C19H14F17NO5/c1-41-10-5-8(7-38)9(37(39)40)6-11(10)42-4-2-3-12(20,21)13(22,23)14(24,25)15(26,27)16(28,29)17(30,31)18(32,33)19(34,35)36/h5-6,38H,2-4,7H2,1H3 AuxInfo=1/0/N:37,27,26,28,34,31,38,33,32,35,30,23,20,17,14,11,8,5,2,24,25,21,22,18,19,15,16,12,13,9,10,6,7,1,3,4,40,39,41,42,36,29/E:(20,21)(22,23)(24,25)(26,27)(28,29)(30,31)(32,33)(34,35,36)(39,40)/CRV:37.5/rA:42FCFFCFFCFFCFFCFFCFFCF…	QKLWGHXFCGPZDZ-UHFFFAOYSA-N	C19H14F17NO5	659.296	unclassified	COC1=CC(CO)=C(C=C1OCCCC(F)(F)C(F)(F)C(F)(F)C(F)(F)C(F)(F)C(F)(F)C(F)(F)C(F)(F)F)[N+]([O-])=O		Aromatic PFASs	gte7	8	IROQAHVXXUQBOS-UHFFFAOYSA-N	0.830357	('Aromatic PFASs', 'gte7', nan, nan)	0																	B
174	DTXSID40895972	Public_Low	2-(Heptadecafluorooctyl)thiophene	80791-16-8	FC(F)(F)C(F)(F)C(F)(F)C(F)(F)C(F)(F)C(F)(F)C(F)(F)C(F)(F)C1=CC=CS1	InChI=1S/C12H3F17S/c13-5(14,4-2-1-3-30-4)6(15,16)7(17,18)8(19,20)9(21,22)10(23,24)11(25,26)12(27,28)29/h1-3H AuxInfo=1/0/N:6,5,7,4,2,9,12,15,18,21,24,27,1,3,10,11,13,14,16,17,19,20,22,23,25,26,28,29,30,8/E:(13,14)(15,16)(17,18)(19,20)(21,22)(23,24)(25,26)(27,28,29)/rA:30FCFCCCCSCFFCFFCFFCFFCFFCFFCFFF/rB:s1;s2;s2;d4;s5;d6;s4s7;s2;s9;s9;s9;s12;s12;s12;s15;s15;s15;s18;s18;s18;s21;s21;s21;s24;s24;s24…	JEHFODHLGGKHGC-UHFFFAOYSA-N	C12H3F17S	502.19	unclassified	FC(F)(F)C(F)(F)C(F)(F)C(F)(F)C(F)(F)C(F)(F)C(F)(F)C(F)(F)C1=CC=CS1		Aromatic PFASs	gte7	8	IROQAHVXXUQBOS-UHFFFAOYSA-N	0.827586	('Aromatic PFASs', 'gte7', nan, nan)	0																	C
175	DTXSID40880601	DSSTox_High	2-((((5-(((2-(Ethyl((pentadecafluoroheptyl)sulphonyl)amino)ethoxy)carbonyl)amino)-2-methylphenyl)amino)carbonyl)oxy)propyl methacrylate	68298-73-7	[H]N(C(=O)OCCN(CC)S(=O)(=O)C(F)(F)C(F)(F)C(F)(F)C(F)(F)C(F)(F)C(F)(F)C(F)(F)F)C1=CC(N([H])C(=O)OC(C)COC(=O)C(C)=C)=C(C)C=C1	InChI=1/C27H28F15N3O8S/c1-6-45(54(49,50)27(41,42)25(36,37)23(32,33)21(28,29)22(30,31)24(34,35)26(38,39)40)9-10-51-19(47)43-16-8-7-14(4)17(11-16)44-20(48)53-15(5)12-52-18(46)13(2)3/h7-8,11,15H,2,6,9-10,12H2,1,3-5H3,(H,43,47)(H,44,48) AuxInfo=1/1/N:37,54,53,47,50,34,45,43,33,36,41,48,52,44,46,40,42,51,39,49,31,32,30,35,28,38,29,8,9,10,11,6,7,12,13,2,3,14,15,16,4,5,26,27,25,24,20,23,17,18,19,22,21,1…	RPJIZRHOCVMSSZ-UHFFFAOYNA-N	C27H28F15N3O8S	839.57	unclassified	CCN(CCOC(=O)NC1C=CC(C)=C(C=1)NC(=O)OC(C)COC(=O)C(C)=C)S(=O)(=O)C(F)(F)C(F)(F)C(F)(F)C(F)(F)C(F)(F)C(F)(F)C(F)(F)F		Aromatic PFASs	gte7	7	IROQAHVXXUQBOS-UHFFFAOYSA-N	0.724409	('Aromatic PFASs', 'gte7', nan, nan)	0																	B
176	DTXSID40800384	Public_Low	N-[4-(Heptadecafluorooctyl)phenyl]prop-2-enamide	649721-86-8	FC(F)(F)C(F)(F)C(F)(F)C(F)(F)C(F)(F)C(F)(F)C(F)(F)C(F)(F)C1=CC=C(NC(=O)C=C)C=C1	InChI=1S/C17H8F17NO/c1-2-9(36)35-8-5-3-7(4-6-8)10(18,19)11(20,21)12(22,23)13(24,25)14(26,27)15(28,29)16(30,31)17(32,33)34/h2-6H,1H2,(H,35,36) AuxInfo=1/1/N:36,35,29,30,31,32,27,33,34,25,23,21,20,22,24,26,28,11,12,7,8,3,4,1,2,5,6,9,10,13,14,15,16,17,19,18/E:(3,4)(5,6)(18,19)(20,21)(22,23)(24,25)(26,27)(28,29)(30,31)(32,33,34)/rA:36FFFFFFFFFFFFFFFFFONCCCCCCCCCCCCCCCCC/rB:;;;;;;;;;;;;;;;;;;s1s2;s3s4…	XAJZWTOZJRXRCS-UHFFFAOYSA-N	C17H8F17NO	565.23	unclassified	C=CC(=O)NC1C=CC(=CC=1)C(F)(F)C(F)(F)C(F)(F)C(F)(F)C(F)(F)C(F)(F)C(F)(F)C(F)(F)F		Aromatic PFASs	gte7	8	IROQAHVXXUQBOS-UHFFFAOYSA-N	0.797872	('Aromatic PFASs', 'gte7', nan, nan)	0																	A
177	DTXSID40796596	Public_Low	2-[(1,2,3,3,4,4,5,5,6,6,7,7,8,8,9,9,9-Heptadecafluoronon-1-en-1-yl)oxy]benzoyl chloride	62751-26-2	FC(OC1=CC=CC=C1C(Cl)=O)=C(F)C(F)(F)C(F)(F)C(F)(F)C(F)(F)C(F)(F)C(F)(F)C(F)(F)F	InChI=1S/C16H4ClF17O2/c17-8(35)5-3-1-2-4-6(5)36-9(19)7(18)10(20,21)11(22,23)12(24,25)13(26,27)14(28,29)15(30,31)16(32,33)34/h1-4H AuxInfo=1/0/N:35,34,33,32,31,30,28,36,29,26,24,22,21,23,25,27,1,17,18,12,13,8,9,4,5,2,3,6,7,10,11,14,15,16,20,19/E:(20,21)(22,23)(24,25)(26,27)(28,29)(30,31)(32,33,34)/rA:36ClFFFFFFFFFFFFFFFFFOOCCCCCCCCCCCCCCCC/rB:;;;;;;;;;;;;;;;;;;;s2s3;s4s5s21;s6s7s21;s8s9s22;s10s11s…	ZTQBRUJSQFTZEB-UHFFFAOYSA-N	C16H4ClF17O2	586.63	unclassified	O=C(Cl)C1=CC=CC=C1OC(F)=C(F)C(F)(F)C(F)(F)C(F)(F)C(F)(F)C(F)(F)C(F)(F)C(F)(F)F		Aromatic PFASs	gte7	7	IROQAHVXXUQBOS-UHFFFAOYSA-N	0.773196	('Aromatic PFASs', 'gte7', nan, nan)	0																	A
178	DTXSID40763561	Public_Low	N-{4-[(1,2,3,3,4,4,5,5,6,6,7,7,8,8,9,9,9-Heptadecafluoronon-1-en-1-yl)oxy]phenyl}acetamide	111641-66-8	CC(=O)NC1=CC=C(OC(F)=C(F)C(F)(F)C(F)(F)C(F)(F)C(F)(F)C(F)(F)C(F)(F)C(F)(F)F)C=C1	InChI=1S/C17H8F17NO2/c1-6(36)35-7-2-4-8(5-3-7)37-10(19)9(18)11(20,21)12(22,23)13(24,25)14(26,27)15(28,29)16(30,31)17(32,33)34/h2-5H,1H3,(H,35,36) AuxInfo=1/1/N:37,34,35,31,32,36,33,30,28,29,26,24,22,21,23,25,27,16,17,11,12,7,8,3,4,1,2,5,6,9,10,13,14,15,20,19,18/E:(2,3)(4,5)(20,21)(22,23)(24,25)(26,27)(28,29)(30,31)(32,33,34)/rA:37FFFFFFFFFFFFFFFFFOONCCCCCCCCCCCCCCCCC/rB:;;;;;;;;;;;;;;;;;;;s1s2;s3…	JVXMZVSJYMPJTR-UHFFFAOYSA-N	C17H8F17NO2	581.229	unclassified	CC(=O)NC1C=CC(=CC=1)OC(F)=C(F)C(F)(F)C(F)(F)C(F)(F)C(F)(F)C(F)(F)C(F)(F)C(F)(F)F		Aromatic PFASs	gte7	7	IROQAHVXXUQBOS-UHFFFAOYSA-N	0.78125	('Aromatic PFASs', 'gte7', nan, nan)	0																	A
179	DTXSID40763208	Public_Low	[1,1'-Biphenyl]-3-yl pentadecafluorooctanoate	110262-36-7	FC(F)(F)C(F)(F)C(F)(F)C(F)(F)C(F)(F)C(F)(F)C(F)(F)C(=O)OC1=CC=CC(=C1)C1=CC=CC=C1	InChI=1S/C20H9F15O2/c21-14(22,13(36)37-12-8-4-7-11(9-12)10-5-2-1-3-6-10)15(23,24)16(25,26)17(27,28)18(29,30)19(31,32)20(33,34)35/h1-9H AuxInfo=1/0/N:37,35,36,32,33,34,31,29,28,30,27,26,25,23,21,19,18,20,22,24,11,12,7,8,3,4,1,2,5,6,9,10,13,14,15,17,16/E:(2,3)(5,6)(21,22)(23,24)(25,26)(27,28)(29,30)(31,32)(33,34,35)/rA:37FFFFFFFFFFFFFFFOOCCCCCCCCCCCCCCCCCCCC/rB:;;;;;;;;;;;;;;;;s1s2;s3s4s18;s5s6s18;…	PFGXNEBHAPDZPU-UHFFFAOYSA-N	C20H9F15O2	566.266	unclassified	O=C(OC1C=C(C=CC=1)C1C=CC=CC=1)C(F)(F)C(F)(F)C(F)(F)C(F)(F)C(F)(F)C(F)(F)C(F)(F)F		Aromatic PFASs	gte7	7	IROQAHVXXUQBOS-UHFFFAOYSA-N	0.777778	('Aromatic PFASs', 'gte7', nan, nan)	0																	A
180	DTXSID40758533	Public_Low	4-(Nonadecafluorononyl)benzoyl azide	93238-01-8	FC(F)(F)C(F)(F)C(F)(F)C(F)(F)C(F)(F)C(F)(F)C(F)(F)C(F)(F)C(F)(F)C1=CC=C(C=C1)C(=O)N=[N+]=[N-]	InChI=1S/C16H4F19N3O/c17-8(18,6-3-1-5(2-4-6)7(39)37-38-36)9(19,20)10(21,22)11(23,24)12(25,26)13(27,28)14(29,30)15(31,32)16(33,34)35/h1-4H AuxInfo=1/0/N:36,37,34,35,38,32,39,30,28,27,25,24,26,29,31,33,13,14,9,10,7,8,3,4,1,2,5,6,11,12,15,16,17,18,19,23,21,22,20/E:(1,2)(3,4)(17,18)(19,20)(21,22)(23,24)(25,26)(27,28)(29,30)(31,32)(33,34,35)/CRV:38.5/rA:39FFFFFFFFFFFFFFFFFFFONN+N-CCCCCCCCCCCCCCCC/rB:;…	UPIFAZUWDVJBEO-UHFFFAOYSA-N	C16H4F19N3O	615.198	unclassified	[N-]=[N+]=NC(=O)C1C=CC(=CC=1)C(F)(F)C(F)(F)C(F)(F)C(F)(F)C(F)(F)C(F)(F)C(F)(F)C(F)(F)C(F)(F)F		Aromatic PFASs	gte7	9	IROQAHVXXUQBOS-UHFFFAOYSA-N	0.784946	('Aromatic PFASs', 'gte7', nan, nan)	0																	A
181	DTXSID40756059	DSSTox_High	4-((Heptadecafluorooctyl)oxy)benzenesulfonamide	89932-76-3	NS(=O)(=O)C1=CC=C(OC(F)(F)C(F)(F)C(F)(F)C(F)(F)C(F)(F)C(F)(F)C(F)(F)C(F)(F)F)C=C1	InChI=1S/C14H6F17NO3S/c15-7(16,9(19,20)11(23,24)13(27,28)29)8(17,18)10(21,22)12(25,26)14(30,31)35-5-1-3-6(4-2-5)36(32,33)34/h1-4H,(H2,32,33,34) AuxInfo=1/1/N:32,33,35,36,31,34,24,23,26,25,28,27,30,29,4,5,2,3,8,9,6,7,12,13,10,11,16,17,18,14,15,22,20,21,19,1/E:(1,2)(3,4)(15,16)(17,18)(19,20)(21,22)(23,24)(25,26)(27,28,29)(30,31)(33,34)/CRV:36.6/rA:36SFFFFFFFFFFFFFFFFFOOONCCCCCCCCCCCCCC/rB:;;;;;;;;;…	BFTJXBHBMFIPTG-UHFFFAOYSA-N	C14H6F17NO3S	591.24	unclassified	NS(=O)(=O)C1=CC=C(C=C1)OC(F)(F)C(F)(F)C(F)(F)C(F)(F)C(F)(F)C(F)(F)C(F)(F)C(F)(F)F		Aromatic PFASs	gte7	8	IROQAHVXXUQBOS-UHFFFAOYSA-N	0.802198	('Aromatic PFASs', 'gte7', nan, nan)	0																	A
182	DTXSID4069501	DSSTox_High	N-((Perfluorooctyl)-1-ethyl)pyridinium 4-methylbenzenesulfonate	61798-68-3	CC1=CC=C(C=C1)S([O-])(=O)=O.FC(F)(F)C(F)(F)C(F)(F)C(F)(F)C(F)(F)C(F)(F)C(F)(F)C(F)(F)CC[N+]1=CC=CC=C1	InChI=1S/C15H9F17N.C7H8O3S/c16-8(17,4-7-33-5-2-1-3-6-33)9(18,19)10(20,21)11(22,23)12(24,25)13(26,27)14(28,29)15(30,31)32;1-6-2-4-7(5-3-6)11(8,9)10/h1-3,5-6H,4,7H2;2-5H,1H3,(H,8,9,10)/q+1;/p-1 AuxInfo=1/1/N:31,30,32,2,29,33,1,3,5,7,10,13,14,16,18,4,27,6,26,8,9,11,12,24,25,15,23,17,22,19,20,21,28;40,37,39,36,34,38,35,42,43,44,41/E:(2,3)(5,6)(16,17)(18,19)(20,21)(22,23)(24,25)(26,27)(28,29)(30,31,32…	ZUDDXBNNEBHAMS-UHFFFAOYSA-M	C22H16F17NO3S	697.41	active	FC(F)(F)C(F)(F)C(F)(F)C(F)(F)C(F)(F)C(F)(F)C(F)(F)C(F)(F)CC[N+]1C=CC=CC=1		Aromatic PFASs	gte7	8	IROQAHVXXUQBOS-UHFFFAOYSA-N	0.786408	('Aromatic PFASs', 'gte7', nan, nan)	0			DTXSID6071372		DTXSID6071372	DTXSID4069501	0.734177	1	centroid	DTXSID4069501	DTXSID4069501	DTXSID4069501	DTXSID4069501	DTXSID4069501	0	0	A
183	DTXSID40679875	Public_Low	1-Ethenyl-4-(heptadecafluorooctyl)benzene	106209-21-6	FC(F)(F)C(F)(F)C(F)(F)C(F)(F)C(F)(F)C(F)(F)C(F)(F)C(F)(F)C1=CC=C(C=C)C=C1	InChI=1S/C16H7F17/c1-2-7-3-5-8(6-4-7)9(17,18)10(19,20)11(21,22)12(23,24)13(25,26)14(27,28)15(29,30)16(31,32)33/h2-6H,1H2 AuxInfo=1/0/N:33,32,29,30,27,28,31,25,23,21,19,18,20,22,24,26,11,12,7,8,3,4,1,2,5,6,9,10,13,14,15,16,17/E:(3,4)(5,6)(17,18)(19,20)(21,22)(23,24)(25,26)(27,28)(29,30)(31,32,33)/rA:33FFFFFFFFFFFFFFFFFCCCCCCCCCCCCCCCC/rB:;;;;;;;;;;;;;;;;s1s2;s3s4s18;s5s6s18;s7s8s19;s9s10s20;s11s12…	DBTAMHSPOTZDDY-UHFFFAOYSA-N	C16H7F17	522.205	unclassified	C=CC1=CC=C(C=C1)C(F)(F)C(F)(F)C(F)(F)C(F)(F)C(F)(F)C(F)(F)C(F)(F)C(F)(F)F		Aromatic PFASs	gte7	8	IROQAHVXXUQBOS-UHFFFAOYSA-N	0.831461	('Aromatic PFASs', 'gte7', nan, nan)	0																	A
184	DTXSID40464965	Public_Low	1-(3-(Perfluorooctyl)propyl)-2H-3,1-benzoxazine-2,4(1H)-dione	544418-04-4	FC(F)(F)C(F)(F)C(F)(F)C(F)(F)C(F)(F)C(F)(F)C(F)(F)C(F)(F)CCCN1C(=O)OC(=O)C2=CC=CC=C12	InChI=1S/C19H10F17NO3/c20-12(21,6-3-7-37-9-5-2-1-4-8(9)10(38)40-11(37)39)13(22,23)14(24,25)15(26,27)16(28,29)17(30,31)18(32,33)19(34,35)36/h1-2,4-5H,3,6-7H2 AuxInfo=1/0/N:40,39,29,38,36,27,30,35,33,37,34,25,23,22,24,26,28,31,32,7,8,3,4,1,2,5,6,9,10,11,12,13,14,15,16,17,21,20,19,18/E:(20,21)(22,23)(24,25)(26,27)(28,29)(30,31)(32,33)(34,35,36)/rA:40FFFFFFFFFFFFFFFFFOOONCCCCCCCCCCCCCCCCCCC/rB:;;;;;;…	JRKNOQQQWMFWME-UHFFFAOYSA-N	C19H10F17NO3	623.266	unclassified	O=C1OC(=O)N(CCCC(F)(F)C(F)(F)C(F)(F)C(F)(F)C(F)(F)C(F)(F)C(F)(F)C(F)(F)F)C2=CC=CC=C12		Aromatic PFASs	gte7	8	IROQAHVXXUQBOS-UHFFFAOYSA-N	0.837838	('Aromatic PFASs', 'gte7', nan, nan)	0																	A
185	DTXSID40454503	Public_High_CAS	1-[4-((Perfluorooctyl)ethyl)phenylmethoxycarbonyloxy]pyrrolidine-2,5-dione	556050-49-8	FC(F)(F)C(F)(F)C(F)(F)C(F)(F)C(F)(F)C(F)(F)C(F)(F)C(F)(F)CCC1=CC=C(COC(=O)ON2C(=O)CCC2=O)C=C1	InChI=1S/C22H14F17NO5/c23-15(24,8-7-10-1-3-11(4-2-10)9-44-14(43)45-40-12(41)5-6-13(40)42)16(25,26)17(27,28)18(29,30)19(31,32)20(33,34)21(35,36)22(37,38)39/h1-4H,5-9H2 AuxInfo=1/0/N:35,36,38,39,41,42,31,29,40,33,37,43,44,45,27,26,24,25,28,30,32,34,7,8,5,6,1,2,3,4,9,10,11,12,13,14,15,16,17,23,20,21,22,18,19/E:(1,2)(3,4)(5,6)(12,13)(23,24)(25,26)(27,28)(29,30)(31,32)(33,34)(35,36)(37,38,39)(41,42)/r…	DLEHONFUGNNFOG-UHFFFAOYSA-N	C22H14F17NO5	695.329	unclassified	O=C(ON1C(=O)CCC1=O)OCC1C=CC(CCC(F)(F)C(F)(F)C(F)(F)C(F)(F)C(F)(F)C(F)(F)C(F)(F)C(F)(F)F)=CC=1		Aromatic PFASs	gte7	8	IROQAHVXXUQBOS-UHFFFAOYSA-N	0.809091	('Aromatic PFASs', 'gte7', nan, nan)	0																	A
186	DTXSID40447056	DSSTox_Low	(Heptadecafluorooctyl)benzene	87405-83-2	FC(F)(F)C(F)(F)C(F)(F)C(F)(F)C(F)(F)C(F)(F)C(F)(F)C(F)(F)C1=CC=CC=C1	InChI=1S/C14H5F17/c15-7(16,6-4-2-1-3-5-6)8(17,18)9(19,20)10(21,22)11(23,24)12(25,26)13(27,28)14(29,30)31/h1-5H AuxInfo=1/0/N:31,29,30,27,28,25,23,22,20,18,19,21,24,26,11,12,9,10,5,6,1,2,3,4,7,8,13,14,15,16,17/E:(2,3)(4,5)(15,16)(17,18)(19,20)(21,22)(23,24)(25,26)(27,28)(29,30,31)/rA:31FFFFFFFFFFFFFFFFFCCCCCCCCCCCCCC/rB:;;;;;;;;;;;;;;;;s1s2;s3s4s18;s5s6s18;s7s8s19;s9s10s20;s11s12s22;s13s14s21;s23;…	CYLIQDNNFMKOLN-UHFFFAOYSA-N	C14H5F17	496.167	unclassified	FC(F)(F)C(F)(F)C(F)(F)C(F)(F)C(F)(F)C(F)(F)C(F)(F)C(F)(F)C1C=CC=CC=1		Aromatic PFASs	gte7	8	IROQAHVXXUQBOS-UHFFFAOYSA-N	0.821429	('Aromatic PFASs', 'gte7', nan, nan)	0																	A
187	DTXSID40399506	Public_Low	1-Bromo-4-(heptadecafluorooctyl)benzene	206560-77-2	FC(F)(F)C(F)(F)C(F)(F)C(F)(F)C(F)(F)C(F)(F)C(F)(F)C(F)(F)C1=CC=C(Br)C=C1	InChI=1S/C14H4BrF17/c15-6-3-1-5(2-4-6)7(16,17)8(18,19)9(20,21)10(22,23)11(24,25)12(26,27)13(28,29)14(30,31)32/h1-4H AuxInfo=1/0/N:28,29,30,31,26,32,24,23,21,19,20,22,25,27,1,12,13,10,11,6,7,2,3,4,5,8,9,14,15,16,17,18/E:(1,2)(3,4)(16,17)(18,19)(20,21)(22,23)(24,25)(26,27)(28,29)(30,31,32)/rA:32BrFFFFFFFFFFFFFFFFFCCCCCCCCCCCCCC/rB:;;;;;;;;;;;;;;;;;s2s3;s4s5s19;s6s7s19;s8s9s20;s10s11s21;s12s13s23;s1…	XDEOJAJPLXXYKA-UHFFFAOYSA-N	C14H4BrF17	575.063	unclassified	FC(F)(F)C(F)(F)C(F)(F)C(F)(F)C(F)(F)C(F)(F)C(F)(F)C(F)(F)C1C=CC(Br)=CC=1		Aromatic PFASs	gte7	8	IROQAHVXXUQBOS-UHFFFAOYSA-N	0.823529	('Aromatic PFASs', 'gte7', nan, nan)	0																	A
188	DTXSID40340351	DSSTox_Low	[(Perfluoroheptyl)methylidene](2‐phenylethyl)amine	29723-33-9	FC(F)(F)C(F)(F)C(F)(F)C(F)(F)C(F)(F)C(F)(F)C(F)(F)\C=N\CCC1=CC=CC=C1	InChI=1S/C16H10F15N/c17-10(18,8-32-7-6-9-4-2-1-3-5-9)11(19,20)12(21,22)13(23,24)14(25,26)15(27,28)16(29,30)31/h1-5,8H,6-7H2/b32-8+ AuxInfo=1/0/N:32,30,31,28,29,26,25,24,27,22,20,18,17,19,21,23,11,12,7,8,3,4,1,2,5,6,9,10,13,14,15,16/E:(2,3)(4,5)(17,18)(19,20)(21,22)(23,24)(25,26)(27,28)(29,30,31)/rA:32FFFFFFFFFFFFFFFNCCCCCCCCCCCCCCCC/rB:;;;;;;;;;;;;;;;s1s2;s3s4s17;s5s6s17;s7s8s18;s9s10s19;s11s12s2…	JFCGFYIIFNVYCN-LTYZHWICSA-N	C16H10F15N	501.239	unclassified	FC(F)(F)C(F)(F)C(F)(F)C(F)(F)C(F)(F)C(F)(F)C(F)(F)C=NCCC1C=CC=CC=1		Aromatic PFASs	gte7	7	IROQAHVXXUQBOS-UHFFFAOYSA-N	0.824742	('Aromatic PFASs', 'gte7', nan, nan)	0																	C
189	DTXSID40178853	DSSTox_Low	N,N'-(1,2-Phenylene)bis(2,2,3,3,4,4,5,5,6,6,7,7,8,8,8-pentadecafluorooctanamide)	24151-81-3	FC(F)(F)C(F)(F)C(F)(F)C(F)(F)C(F)(F)C(F)(F)C(F)(F)C(=O)NC1=CC=C(NC(=O)C(F)(F)C(F)(F)C(F)(F)C(F)(F)C(F)(F)C(F)(F)C(F)(F)F)C=C1	InChI=1S/C22H6F30N2O2/c23-9(24,11(27,28)13(31,32)15(35,36)17(39,40)19(43,44)21(47,48)49)7(55)53-5-1-2-6(4-3-5)54-8(56)10(25,26)12(29,30)14(33,34)16(37,38)18(41,42)20(45,46)22(50,51)52/h1-4H,(H,53,55)(H,54,56) AuxInfo=1/1/N:53,54,55,56,52,51,49,50,45,46,41,42,37,38,36,35,39,40,43,44,47,48,21,22,23,24,13,14,15,16,5,6,7,8,3,4,1,2,9,10,11,12,17,18,19,20,28,29,30,25,26,27,33,34,31,32/E:(1,2,3,4)(5,6)(…	OBDNODIJZCPGTC-UHFFFAOYSA-N	C22H6F30N2O2	900.254	unclassified	O=C(NC1C=CC(=CC=1)NC(=O)C(F)(F)C(F)(F)C(F)(F)C(F)(F)C(F)(F)C(F)(F)C(F)(F)F)C(F)(F)C(F)(F)C(F)(F)C(F)(F)C(F)(F)C(F)(F)C(F)(F)F		Aromatic PFASs	gte7	7	IROQAHVXXUQBOS-UHFFFAOYSA-N	0.776471	('Aromatic PFASs', 'gte7', nan, nan)	0																	A
190	DTXSID401348809	DSSTox_Low	2-[(Perfluorooctane-1-sulfonyl)-(4-nitro-benzyl)-amino]-propionic acid	NOCAS_1348809	CC(N(CC1=CC=C(C=C1)[N+]([O-])=O)S(=O)(=O)C(F)(F)C(F)(F)C(F)(F)C(F)(F)C(F)(F)C(F)(F)C(F)(F)C(F)(F)F)C(O)=O	InChI=1/C18H11F17N2O6S/c1-7(10(38)39)36(6-8-2-4-9(5-3-8)37(40)41)44(42,43)18(34,35)16(29,30)14(25,26)12(21,22)11(19,20)13(23,24)15(27,28)17(31,32)33/h2-5,7H,6H2,1H3,(H,38,39) AuxInfo=1/1/N:3,9,13,10,12,7,2,8,11,1,21,20,22,19,23,18,24,17,36,37,34,35,38,39,32,33,40,41,30,31,42,43,44,28,29,6,14,4,5,15,16,26,27,25/E:(2,3)(4,5)(19,20)(21,22)(23,24)(25,26)(27,28)(29,30)(31,32,33)(34,35)(38,39)(40,41)(4…	KNTGAQCSZBBOMA-UHFFFAOYNA-N	C18H11F17N2O6S	706.33	unclassified	CC(C(O)=O)N(CC1=CC=C(C=C1)[N+]([O-])=O)S(=O)(=O)C(F)(F)C(F)(F)C(F)(F)C(F)(F)C(F)(F)C(F)(F)C(F)(F)C(F)(F)F		Aromatic PFASs	gte7	8	IROQAHVXXUQBOS-UHFFFAOYSA-N	0.666667	('Aromatic PFASs', 'gte7', nan, nan)	0																	B
191	DTXSID401348530	DSSTox_Low	4-(Heptadecafluorooctane-1-sulfonylamino)-benzenesulfonamide	NOCAS_1348530	NS(=O)(=O)C1=CC=C(NS(=O)(=O)C(F)(F)C(F)(F)C(F)(F)C(F)(F)C(F)(F)C(F)(F)C(F)(F)C(F)(F)F)C=C1	InChI=1S/C14H7F17N2O4S2/c15-7(16,9(19,20)11(23,24)13(27,28)29)8(17,18)10(21,22)12(25,26)14(30,31)39(36,37)33-5-1-3-6(4-2-5)38(32,34)35/h1-4,33H,(H2,32,34,35) AuxInfo=1/1/N:3,5,2,6,4,1,16,15,17,14,18,13,19,12,31,32,29,30,33,34,27,28,35,36,25,26,37,38,39,23,24,10,11,8,9,21,22,7,20/E:(1,2)(3,4)(15,16)(17,18)(19,20)(21,22)(23,24)(25,26)(27,28,29)(30,31)(34,35)(36,37)/CRV:38.6,39.6/rA:39CCCCCCSOONNCCC…	ZBJQDRBIVLWHSI-UHFFFAOYSA-N	C14H7F17N2O4S2	654.31	unclassified	NS(=O)(=O)C1=CC=C(C=C1)NS(=O)(=O)C(F)(F)C(F)(F)C(F)(F)C(F)(F)C(F)(F)C(F)(F)C(F)(F)C(F)(F)F		Aromatic PFASs	gte7	8	IROQAHVXXUQBOS-UHFFFAOYSA-N	0.771739	('Aromatic PFASs', 'gte7', nan, nan)	0																	B
192	DTXSID401348516	DSSTox_Low	N-[2-(4-Sulfamoylphenyl)ethyl]perfluorononanamide	NOCAS_1348516	NS(=O)(=O)C1=CC=C(CCNC(=O)C(F)(F)C(F)(F)C(F)(F)C(F)(F)C(F)(F)C(F)(F)C(F)(F)C(F)(F)F)C=C1	InChI=1S/C17H11F17N2O3S/c18-10(19,9(37)36-6-5-7-1-3-8(4-2-7)40(35,38)39)11(20,21)12(22,23)13(24,25)14(26,27)15(28,29)16(30,31)17(32,33)34/h1-4H,5-6H2,(H,36,37)(H2,35,38,39) AuxInfo=1/1/N:15,19,16,18,13,12,14,17,1,2,3,4,5,6,7,8,9,24,25,26,27,28,29,30,31,32,33,34,35,36,37,38,39,40,22,11,10,20,23,21/E:(1,2)(3,4)(18,19)(20,21)(22,23)(24,25)(26,27)(28,29)(30,31)(32,33,34)(38,39)/CRV:40.6/rA:40CCCCCCCC…	BMMHZWGVPJWRIZ-UHFFFAOYSA-N	C17H11F17N2O3S	646.32	unclassified	NS(=O)(=O)C1=CC=C(CCNC(=O)C(F)(F)C(F)(F)C(F)(F)C(F)(F)C(F)(F)C(F)(F)C(F)(F)C(F)(F)F)C=C1		Aromatic PFASs	gte7	8	IROQAHVXXUQBOS-UHFFFAOYSA-N	0.729167	('Aromatic PFASs', 'gte7', nan, nan)	0																	B
193	DTXSID401348504	DSSTox_Low	Perfluorononanoic acid 2-(2-sulfamoyl-benzothiazol-6-yloxy)-ethyl ester	NOCAS_1348504	NS(=O)(=O)C1=NC2=CC=C(OCCOC(=O)C(F)(F)C(F)(F)C(F)(F)C(F)(F)C(F)(F)C(F)(F)C(F)(F)C(F)(F)F)C=C2S1	InChI=1S/C18H9F17N2O5S2/c19-11(20,9(38)42-4-3-41-6-1-2-7-8(5-6)43-10(37-7)44(36,39)40)12(21,22)13(23,24)14(25,26)15(27,28)16(29,30)17(31,32)18(33,34)35/h1-2,5H,3-4H2,(H2,36,39,40) AuxInfo=1/1/N:38,37,30,29,40,39,36,32,1,34,2,3,4,5,6,7,8,9,12,13,14,15,16,17,18,19,20,21,22,23,24,25,26,27,28,43,35,11,41,44,31,10,33,42/E:(19,20)(21,22)(23,24)(25,26)(27,28)(29,30)(31,32)(33,34,35)(39,40)/CRV:44.6/rA:4…	GNWBJKZMVISOFF-UHFFFAOYSA-N	C18H9F17N2O5S2	720.37	unclassified	NS(=O)(=O)C1=NC2=CC=C(C=C2S1)OCCOC(=O)C(F)(F)C(F)(F)C(F)(F)C(F)(F)C(F)(F)C(F)(F)C(F)(F)C(F)(F)F		Aromatic PFASs	gte7	8	IROQAHVXXUQBOS-UHFFFAOYSA-N	0.803419	('Aromatic PFASs', 'gte7', nan, nan)	0																	B
194	DTXSID401348497	DSSTox_Low	4-[2-(Heptadecafluorooctane-1-sulfonylamino)-ethyl]-benzenesulfonamide	NOCAS_1348497	NS(=O)(=O)C1=CC=C(CCNS(=O)(=O)C(F)(F)C(F)(F)C(F)(F)C(F)(F)C(F)(F)C(F)(F)C(F)(F)C(F)(F)F)C=C1	InChI=1S/C16H11F17N2O4S2/c17-9(18,11(21,22)13(25,26)15(29,30)31)10(19,20)12(23,24)14(27,28)16(32,33)41(38,39)35-6-5-7-1-3-8(4-2-7)40(34,36)37/h1-4,35H,5-6H2,(H2,34,36,37) AuxInfo=1/1/N:3,5,2,6,11,12,4,1,18,17,19,16,20,15,21,14,33,34,31,32,35,36,29,30,37,38,27,28,39,40,41,25,26,10,13,8,9,23,24,7,22/E:(1,2)(3,4)(17,18)(19,20)(21,22)(23,24)(25,26)(27,28)(29,30,31)(32,33)(36,37)(38,39)/CRV:40.6,41.6/…	HYUFJNMGKWPGDH-UHFFFAOYSA-N	C16H11F17N2O4S2	682.37	unclassified	NS(=O)(=O)C1=CC=C(CCNS(=O)(=O)C(F)(F)C(F)(F)C(F)(F)C(F)(F)C(F)(F)C(F)(F)C(F)(F)C(F)(F)F)C=C1		Aromatic PFASs	gte7	8	IROQAHVXXUQBOS-UHFFFAOYSA-N	0.736842	('Aromatic PFASs', 'gte7', nan, nan)	0																	B
195	DTXSID401348485	DSSTox_Low	2-(Heptadecafluorooctane-1-sulfonylamino)-benzenesulfonamide	NOCAS_1348485	NS(=O)(=O)C1=C(NS(=O)(=O)C(F)(F)C(F)(F)C(F)(F)C(F)(F)C(F)(F)C(F)(F)C(F)(F)C(F)(F)F)C=CC=C1	InChI=1S/C14H7F17N2O4S2/c15-7(16,9(19,20)11(23,24)13(27,28)29)8(17,18)10(21,22)12(25,26)14(30,31)39(36,37)33-5-3-1-2-4-6(5)38(32,34)35/h1-4,33H,(H2,32,34,35) AuxInfo=1/1/N:4,5,3,6,2,1,16,15,17,14,18,13,19,12,31,32,29,30,33,34,27,28,35,36,25,26,37,38,39,23,24,10,11,8,9,21,22,7,20/E:(15,16)(17,18)(19,20)(21,22)(23,24)(25,26)(27,28,29)(30,31)(34,35)(36,37)/CRV:38.6,39.6/rA:39CCCCCCSOONNCCCCCCCCSOOFF…	DFBABOQTZUVVMF-UHFFFAOYSA-N	C14H7F17N2O4S2	654.31	unclassified	NS(=O)(=O)C1C=CC=CC=1NS(=O)(=O)C(F)(F)C(F)(F)C(F)(F)C(F)(F)C(F)(F)C(F)(F)C(F)(F)C(F)(F)F		Aromatic PFASs	gte7	8	IROQAHVXXUQBOS-UHFFFAOYSA-N	0.778947	('Aromatic PFASs', 'gte7', nan, nan)	0																	B
196	DTXSID401348435	DSSTox_Low	N-(3-Sulfamoylphenyl)perfluorononanamide	NOCAS_1348435	NS(=O)(=O)C1=CC=CC(NC(=O)C(F)(F)C(F)(F)C(F)(F)C(F)(F)C(F)(F)C(F)(F)C(F)(F)C(F)(F)F)=C1	InChI=1S/C15H7F17N2O3S/c16-8(17,7(35)34-5-2-1-3-6(4-5)38(33,36)37)9(18,19)10(20,21)11(22,23)12(24,25)13(26,27)14(28,29)15(30,31)32/h1-4H,(H,34,35)(H2,33,36,37) AuxInfo=1/1/N:16,17,15,13,12,14,1,2,3,4,5,6,7,8,9,22,23,24,25,26,27,28,29,30,31,32,33,34,35,36,37,38,20,11,10,18,21,19/E:(16,17)(18,19)(20,21)(22,23)(24,25)(26,27)(28,29)(30,31,32)(36,37)/CRV:38.6/rA:38CCCCCCCCCONCCCCCCOSNOFFFFFFFFFFFFFFFF…	IJQUBJNCAXIFSK-UHFFFAOYSA-N	C15H7F17N2O3S	618.26	unclassified	NS(=O)(=O)C1C=C(C=CC=1)NC(=O)C(F)(F)C(F)(F)C(F)(F)C(F)(F)C(F)(F)C(F)(F)C(F)(F)C(F)(F)F		Aromatic PFASs	gte7	8	IROQAHVXXUQBOS-UHFFFAOYSA-N	0.8	('Aromatic PFASs', 'gte7', nan, nan)	0																	B
197	DTXSID401348423	DSSTox_Low	Perfluorononanoic acid 2-sulfamoyl-benzothiazol-6-yl ester	NOCAS_1348423	NS(=O)(=O)C1=NC2=CC=C(OC(=O)C(F)(F)C(F)(F)C(F)(F)C(F)(F)C(F)(F)C(F)(F)C(F)(F)C(F)(F)F)C=C2S1	InChI=1S/C16H5F17N2O4S2/c17-9(18,7(36)39-4-1-2-5-6(3-4)40-8(35-5)41(34,37)38)10(19,20)11(21,22)12(23,24)13(25,26)14(27,28)15(29,30)16(31,32)33/h1-3H,(H2,34,37,38) AuxInfo=1/1/N:35,34,37,36,33,29,1,31,2,3,4,5,6,7,8,9,12,13,14,15,16,17,18,19,20,21,22,23,24,25,26,27,28,40,32,11,38,41,10,30,39/E:(17,18)(19,20)(21,22)(23,24)(25,26)(27,28)(29,30)(31,32,33)(37,38)/CRV:41.6/rA:41CCCCCCCCCOOFFFFFFFFFFFFFF…	IHRUNMOVLQBVOV-UHFFFAOYSA-N	C16H5F17N2O4S2	676.32	unclassified	NS(=O)(=O)C1=NC2=CC=C(C=C2S1)OC(=O)C(F)(F)C(F)(F)C(F)(F)C(F)(F)C(F)(F)C(F)(F)C(F)(F)C(F)(F)F		Aromatic PFASs	gte7	8	IROQAHVXXUQBOS-UHFFFAOYSA-N	0.798165	('Aromatic PFASs', 'gte7', nan, nan)	0																	B
198	DTXSID401348411	DSSTox_Low	N-[4-(4-Sulfamoylanilino)pyrimidin-2-yl]perfluorononanamide	NOCAS_1348411	NS(=O)(=O)C1=CC=C(NC2=CC=NC(NC(=O)C(F)(F)C(F)(F)C(F)(F)C(F)(F)C(F)(F)C(F)(F)C(F)(F)C(F)(F)F)=N2)C=C1	InChI=1S/C19H10F17N5O3S/c20-12(21,10(42)41-11-38-6-5-9(40-11)39-7-1-3-8(4-2-7)45(37,43)44)13(22,23)14(24,25)15(26,27)16(28,29)17(30,31)18(32,33)19(34,35)36/h1-6H,(H2,37,43,44)(H2,38,39,40,41,42) AuxInfo=1/1/N:20,24,21,23,12,17,19,22,13,1,15,2,3,4,5,6,7,8,9,29,30,31,32,33,34,35,36,37,38,39,40,41,42,43,44,45,27,16,18,14,11,10,25,28,26/E:(1,2)(3,4)(20,21)(22,23)(24,25)(26,27)(28,29)(30,31)(32,33)(34…	GFZCGXIICXHHBL-UHFFFAOYSA-N	C19H10F17N5O3S	711.35	unclassified	NS(=O)(=O)C1=CC=C(C=C1)NC1=CC=NC(NC(=O)C(F)(F)C(F)(F)C(F)(F)C(F)(F)C(F)(F)C(F)(F)C(F)(F)C(F)(F)F)=N1		Aromatic PFASs	gte7	8	IROQAHVXXUQBOS-UHFFFAOYSA-N	0.814159	('Aromatic PFASs', 'gte7', nan, nan)	0																	B
199	DTXSID401348409	DSSTox_Low	4-[2-(Perfluorononanoyl)hydrazinyl]benzenesulfonamide	NOCAS_1348409	NS(=O)(=O)C1=CC=C(NNC(=O)C(F)(F)C(F)(F)C(F)(F)C(F)(F)C(F)(F)C(F)(F)C(F)(F)C(F)(F)F)C=C1	InChI=1S/C15H8F17N3O3S/c16-8(17,7(36)35-34-5-1-3-6(4-2-5)39(33,37)38)9(18,19)10(20,21)11(22,23)12(24,25)13(26,27)14(28,29)15(30,31)32/h1-4,34H,(H,35,36)(H2,33,37,38) AuxInfo=1/1/N:3,5,2,6,4,1,13,14,15,16,17,18,19,20,21,23,24,25,26,27,28,29,30,31,32,33,34,35,36,37,38,39,10,11,12,22,8,9,7/E:(1,2)(3,4)(16,17)(18,19)(20,21)(22,23)(24,25)(26,27)(28,29)(30,31,32)(37,38)/CRV:39.6/rA:39CCCCCCSOONNNCCCCCC…	OLBKOZFZLNMNAD-UHFFFAOYSA-N	C15H8F17N3O3S	633.28	unclassified	NS(=O)(=O)C1C=CC(=CC=1)NNC(=O)C(F)(F)C(F)(F)C(F)(F)C(F)(F)C(F)(F)C(F)(F)C(F)(F)C(F)(F)F		Aromatic PFASs	gte7	8	IROQAHVXXUQBOS-UHFFFAOYSA-N	0.793814	('Aromatic PFASs', 'gte7', nan, nan)	0																	B
200	DTXSID401348378	DSSTox_Low	N-[(Perfluoroheptyl)methyl]-4-sulfamoylbenzamide	NOCAS_1348378	NS(=O)(=O)C1=CC=C(C=C1)C(=O)NCC(F)(F)C(F)(F)C(F)(F)C(F)(F)C(F)(F)C(F)(F)C(F)(F)F	InChI=1S/C15H9F15N2O3S/c16-9(17,5-32-8(33)6-1-3-7(4-2-6)36(31,34)35)10(18,19)11(20,21)12(22,23)13(24,25)14(26,27)15(28,29)30/h1-4H,5H2,(H,32,33)(H2,31,34,35) AuxInfo=1/1/N:2,6,3,5,14,1,4,7,15,16,17,18,19,20,21,22,23,24,25,26,27,28,29,30,31,32,33,34,35,36,12,9,8,10,13,11/E:(1,2)(3,4)(16,17)(18,19)(20,21)(22,23)(24,25)(26,27)(28,29,30)(34,35)/CRV:36.6/rA:36CCCCCCCONOSNOCCCCCCCCFFFFFFFFFFFFFFF/rB:d1…	UWILKVGGEGFYHS-UHFFFAOYSA-N	C15H9F15N2O3S	582.28	unclassified	NS(=O)(=O)C1C=CC(=CC=1)C(=O)NCC(F)(F)C(F)(F)C(F)(F)C(F)(F)C(F)(F)C(F)(F)C(F)(F)F		Aromatic PFASs	gte7	7	IROQAHVXXUQBOS-UHFFFAOYSA-N	0.688889	('Aromatic PFASs', 'gte7', nan, nan)	0																	B
201	DTXSID401334806	DSSTox_High	Disodium {4-[(nonadecafluorononyl)oxy]benzyl}phosphonate	69161-14-4	[Na+].[Na+].[O-]P([O-])(=O)CC1=CC=C(OC(F)(F)C(F)(F)C(F)(F)C(F)(F)C(F)(F)C(F)(F)C(F)(F)C(F)(F)C(F)(F)F)C=C1	InChI=1S/C16H8F19O4P.2Na/c17-8(18,9(19,20)11(23,24)13(27,28)15(31,32)33)10(21,22)12(25,26)14(29,30)16(34,35)39-7-3-1-6(2-4-7)5-40(36,37)38;;/h1-4H,5H2,(H2,36,37,38);;/q;2*+1/p-2 AuxInfo=1/1/N:13,15,12,16,17,14,11,5,4,6,3,7,2,8,34,9,28,29,30,31,26,27,32,33,24,25,1,38,23,39,35,36,37,22,40,19,20,21,10,18;41;42/E:(1,2)(3,4)(17,18)(19,20)(21,22)(23,24)(25,26)(27,28)(29,30)(31,32,33)(34,35)(36,37,38);;…	KJPKHMLCULHQFO-UHFFFAOYSA-L	C16H6F19Na2O4P	700.143	unclassified	OP(O)(=O)CC1=CC=C(C=C1)OC(F)(F)C(F)(F)C(F)(F)C(F)(F)C(F)(F)C(F)(F)C(F)(F)C(F)(F)C(F)(F)F		Aromatic PFASs	gte7	9	IROQAHVXXUQBOS-UHFFFAOYSA-N	0.789474	('Aromatic PFASs', 'gte7', nan, nan)	0																	B
202	DTXSID401155058	Public_High_CAS	1,3,5-Tris(1,1,2,2,3,3,4,4,5,5,6,6,7,7,7-pentadecafluoroheptyl)benzene	83544-01-8	FC(F)(F)C(F)(F)C(F)(F)C(F)(F)C(F)(F)C(F)(F)C(F)(F)C1=CC(=CC(=C1)C(F)(F)C(F)(F)C(F)(F)C(F)(F)C(F)(F)C(F)(F)C(F)(F)F)C(F)(F)C(F)(F)C(F)(F)C(F)(F)C(F)(F)C(F)(F)C(F)(F)F	InChI=1S/C27H3F45/c28-7(29,10(34,35)13(40,41)16(46,47)19(52,53)22(58,59)25(64,65)66)4-1-5(8(30,31)11(36,37)14(42,43)17(48,49)20(54,55)23(60,61)26(67,68)69)3-6(2-4)9(32,33)12(38,39)15(44,45)18(50,51)21(56,57)24(62,63)27(70,71)72/h1-3H AuxInfo=1/0/N:1,3,5,2,6,4,51,7,29,52,8,30,53,9,31,54,10,32,55,11,33,56,12,34,57,13,35,71,72,27,28,49,50,69,70,25,26,47,48,67,68,23,24,45,46,65,66,21,22,43,44,63,64,1…	DRTHSSSNIUDROG-UHFFFAOYSA-N	C27H3F45	1182.25	unclassified	FC(F)(F)C(F)(F)C(F)(F)C(F)(F)C(F)(F)C(F)(F)C(F)(F)C1C=C(C=C(C=1)C(F)(F)C(F)(F)C(F)(F)C(F)(F)C(F)(F)C(F)(F)C(F)(F)F)C(F)(F)C(F)(F)C(F)(F)C(F)(F)C(F)(F)C(F)(F)C(F)(F)F		Aromatic PFASs	gte7	7	IROQAHVXXUQBOS-UHFFFAOYSA-N	0.839506	('Aromatic PFASs', 'gte7', nan, nan)	0																	C
203	DTXSID401044055	DSSTox_Low	Carbanilic acid, methylenedi-, diester with N-(2-hydroxyethyl)-N-methyl-perfluorooctane-1-sulfonamide	28959-68-4	CN(CCOC(=O)N(CN(C(=O)OCCN(C)S(=O)(=O)C(F)(F)C(F)(F)C(F)(F)C(F)(F)C(F)(F)C(F)(F)C(F)(F)C(F)(F)F)C1=CC=CC=C1)C1=CC=CC=C1)S(=O)(=O)C(F)(F)C(F)(F)C(F)(F)C(F)(F)C(F)(F)C(F)(F)C(F)(F)C(F)(F)F	InChI=1S/C37H26F34N4O8S2/c1-72(84(78,79)36(68,69)32(58,59)28(50,51)24(42,43)22(38,39)26(46,47)30(54,55)34(62,63)64)13-15-82-20(76)74(18-9-5-3-6-10-18)17-75(19-11-7-4-8-12-19)21(77)83-16-14-73(2)85(80,81)37(70,71)33(60,61)29(52,53)25(44,45)23(40,41)27(48,49)31(56,57)35(65,66)67/h3-12H,13-17H2,1-2H3 AuxInfo=1/0/N:50,82,19,9,18,20,8,10,17,21,7,11,51,83,52,84,1,16,6,13,3,27,59,26,58,28,60,25,57,29,61…	UVVQOVMPLKXXAI-UHFFFAOYSA-N	C37H26F34N4O8S2	1364.7	unclassified	CN(CCOC(=O)N(CN(C1C=CC=CC=1)C(=O)OCCN(C)S(=O)(=O)C(F)(F)C(F)(F)C(F)(F)C(F)(F)C(F)(F)C(F)(F)C(F)(F)C(F)(F)F)C1C=CC=CC=1)S(=O)(=O)C(F)(F)C(F)(F)C(F)(F)C(F)(F)C(F)(F)C(F)(F)C(F)(F)C(F)(F)F		Aromatic PFASs	gte7	8	IROQAHVXXUQBOS-UHFFFAOYSA-N	0.639175	('Aromatic PFASs', 'gte7', nan, nan)	0																	C
204	DTXSID401033494	DSSTox_Low	4-[(Perfluorononyl)oxy]benzenesulfonic acid ammonium salt	69161-16-6	[NH4+].[O-]S(=O)(=O)C1=CC=C(OC(F)(F)C(F)(F)C(F)(F)C(F)(F)C(F)(F)C(F)(F)C(F)(F)C(F)(F)C(F)(F)F)C=C1	InChI=1S/C15H5F19O4S.H3N/c16-7(17,8(18,19)10(22,23)12(26,27)14(30,31)32)9(20,21)11(24,25)13(28,29)15(33,34)38-5-1-3-6(4-2-5)39(35,36)37;/h1-4H,(H,35,36,37);1H3 AuxInfo=1/1/N:32,36,33,35,31,34,7,8,6,9,5,10,4,11,3,21,22,19,20,23,24,17,18,25,26,15,16,27,28,12,13,14,2,29,38,39,40,30,37;1/E:(1,2)(3,4)(16,17)(18,19)(20,21)(22,23)(24,25)(26,27)(28,29)(30,31,32)(33,34)(35,36,37);/CRV:39.6;/rA:40N+FCCCCCC…	FCXQMJRANCWJEI-UHFFFAOYSA-N	C15H8F19NO4S	659.26	unclassified	OS(=O)(=O)C1=CC=C(C=C1)OC(F)(F)C(F)(F)C(F)(F)C(F)(F)C(F)(F)C(F)(F)C(F)(F)C(F)(F)C(F)(F)F		Aromatic PFASs	gte7	9	IROQAHVXXUQBOS-UHFFFAOYSA-N	0.788889	('Aromatic PFASs', 'gte7', nan, nan)	0																	B
205	DTXSID401032872	DSSTox_Low	N-Ethyl-N-[2-[[2-[[2-[(3,4,5,6-tetrahydro-4,6-dioxo-1,3,5-triazin-2-yl)amino]ethyl]amino]ethyl]amino]ethyl]perfluorooctanesulfonamide	38006-65-4	CCN(CCNCCNCCNC1=NC(=O)NC(=O)N1)S(=O)(=O)C(F)(F)C(F)(F)C(F)(F)C(F)(F)C(F)(F)C(F)(F)C(F)(F)C(F)(F)F	InChI=1S/C19H22F17N7O4S/c1-2-43(8-7-38-4-3-37-5-6-39-9-40-10(44)42-11(45)41-9)48(46,47)19(35,36)17(30,31)15(26,27)13(22,23)12(20,21)14(24,25)16(28,29)18(32,33)34/h37-38H,2-8H2,1H3,(H3,39,40,41,42,44,45) AuxInfo=1/1/N:2,1,36,35,38,39,33,32,41,43,45,11,10,12,9,13,8,14,7,22,23,24,25,20,21,26,27,18,19,28,29,15,16,17,30,31,37,34,40,42,46,44,3,48,47,5,6,4/E:(10,11)(20,21)(22,23)(24,25)(26,27)(28,29)(30…	MEJVGTCJCUPOQV-UHFFFAOYSA-N	C19H22F17N7O4S	767.46	unclassified	CCN(CCNCCNCCNC1NC(=O)NC(=O)N=1)S(=O)(=O)C(F)(F)C(F)(F)C(F)(F)C(F)(F)C(F)(F)C(F)(F)C(F)(F)C(F)(F)F		Aromatic PFASs	gte7	8	IROQAHVXXUQBOS-UHFFFAOYSA-N	0.691589	('Aromatic PFASs', 'gte7', nan, nan)	0																	B
206	DTXSID401032696	DSSTox_Low	Sodium 2‐{[(2,2,3,3,4,4,5,5,6,6,7,7,8,8,9,9‐hexadecafluorononyl)oxy]carbonyl}benzene‐1‐sulfonate	29811-20-9	[Na+].[O-]S(=O)(=O)C1=C(C=CC=C1)C(=O)OCC(F)(F)C(F)(F)C(F)(F)C(F)(F)C(F)(F)C(F)(F)C(F)(F)C(F)F	InChI=1S/C16H8F16O5S.Na/c17-9(18)11(21,22)13(25,26)15(29,30)16(31,32)14(27,28)12(23,24)10(19,20)5-37-8(33)6-3-1-2-4-7(6)38(34,35)36;/h1-4,9H,5H2,(H,34,35,36);/q;+1/p-1 AuxInfo=1/1/N:11,10,12,9,4,7,8,6,24,3,23,18,22,19,21,20,25,26,2,39,27,28,37,38,29,30,35,36,31,32,33,34,17,14,15,16,5,13;1/E:(17,18)(19,20)(21,22)(23,24)(25,26)(27,28)(29,30)(31,32)(34,35,36);/CRV:38.6;/rA:39Na+FCCOCCCCCCCSOOO-OCCCC…	KNSXLXSBVAZPLV-UHFFFAOYSA-M	C16H7F16NaO5S	638.25	unclassified	OS(=O)(=O)C1C=CC=CC=1C(=O)OCC(F)(F)C(F)(F)C(F)(F)C(F)(F)C(F)(F)C(F)(F)C(F)(F)C(F)F		Aromatic PFASs	gte7	8	IROQAHVXXUQBOS-UHFFFAOYSA-N	0.855856	('Aromatic PFASs', 'gte7', nan, nan)	0																	B
207	DTXSID401026742	DSSTox_Low	2-(1,2,3,3,4,4,5,5,6,6,7,7,8,8,9,9,9-Heptadecafluoronon-1-enoxy)-5-methoxybenzene-1,4-diamine	NOCAS_1026742	COC1=C(N)C=C(OC(F)=C(F)C(F)(F)C(F)(F)C(F)(F)C(F)(F)C(F)(F)C(F)(F)C(F)(F)F)C(N)=C1	InChI=1S/C16H9F17N2O2/c1-36-6-2-5(35)7(3-4(6)34)37-9(18)8(17)10(19,20)11(21,22)12(23,24)13(25,26)14(27,28)15(29,30)16(31,32)33/h2-3H,34-35H2,1H3 AuxInfo=1/0/N:1,8,5,4,7,3,6,12,11,13,14,15,16,17,18,19,35,36,33,34,31,32,29,30,27,28,25,26,23,24,20,21,22,37,9,2,10/E:(19,20)(21,22)(23,24)(25,26)(27,28)(29,30)(31,32,33)/rA:37COCCCCCCNOCCCCCCCCCFFFFFFFFFFFFFFFFFN/rB:s1;s2;d3;s4;d5;s6;s3d7;s7;s6;s10;w?11…	XJNWTFZHQSYLPL-UHFFFAOYSA-N	C16H9F17N2O2	584.233	unclassified	COC1C=C(N)C(=CC=1N)OC(F)=C(F)C(F)(F)C(F)(F)C(F)(F)C(F)(F)C(F)(F)C(F)(F)C(F)(F)F		Aromatic PFASs	gte7	7	IROQAHVXXUQBOS-UHFFFAOYSA-N	0.82	('Aromatic PFASs', 'gte7', nan, nan)	0																	A
208	DTXSID401026728	DSSTox_Low	4-(2,2,3,3,4,4,5,5,6,6,7,7,8,8,9,9,10,10,11,11,11-Henicosafluoroundecyl)phenol	NOCAS_1026728	OC1=CC=C(CC(F)(F)C(F)(F)C(F)(F)C(F)(F)C(F)(F)C(F)(F)C(F)(F)C(F)(F)C(F)(F)C(F)(F)F)C=C1	InChI=1S/C17H7F21O/c18-8(19,5-6-1-3-7(39)4-2-6)9(20,21)10(22,23)11(24,25)12(26,27)13(28,29)14(30,31)15(32,33)16(34,35)17(36,37)38/h1-4,39H,5H2 AuxInfo=1/0/N:1,5,2,4,7,6,3,8,9,10,11,12,13,14,15,16,17,37,38,35,36,33,34,31,32,29,30,27,28,25,26,23,24,21,22,18,19,20,39/E:(1,2)(3,4)(18,19)(20,21)(22,23)(24,25)(26,27)(28,29)(30,31)(32,33)(34,35)(36,37,38)/rA:39CCCCCCCCCCCCCCCCCFFFFFFFFFFFFFFFFFFFFFO/rB:…	AIIVNKSJJUCZMV-UHFFFAOYSA-N	C17H7F21O	626.208	unclassified	OC1=CC=C(CC(F)(F)C(F)(F)C(F)(F)C(F)(F)C(F)(F)C(F)(F)C(F)(F)C(F)(F)C(F)(F)C(F)(F)F)C=C1		Aromatic PFASs	gte7	10	IROQAHVXXUQBOS-UHFFFAOYSA-N	0.793103	('Aromatic PFASs', 'gte7', nan, nan)	0																	A
209	DTXSID30897506	DSSTox_Low	N-[9-[(4S,5R)-4-[2-cyanoethoxy-[di(propan-2-yl)amino]phosphanyl]oxy-5-[[[4-(3,3,4,4,5,5,6,6,7,7,8,8,9,9,10,10,10-heptadecafluorodecyl)phenyl]-(4-methoxyphenyl)-phenylmethoxy]methyl]oxolan-2-yl]-6-oxo-1H-purin-2-yl]-2-methylpropanamide	1401422-22-7	COC1=CC=C(C=C1)C(OC[C@H]1OC(C[C@@H]1OP(OCCC#N)N(C(C)C)C(C)C)N1C=NC2=C1N=C(NC(=O)C(C)C)NC2=O)(C1=CC=CC=C1)C1=CC=C(CCC(F)(F)C(F)(F)C(F)(F)C(F)(F)C(F)(F)C(F)(F)C(F)(F)C(F)(F)F)C=C1	InChI=1S/C53H55F17N7O7P/c1-29(2)42(78)74-44-73-41-40(43(79)75-44)72-28-76(41)39-26-37(84-85(82-25-11-24-71)77(30(3)4)31(5)6)38(83-39)27-81-46(33-12-9-8-10-13-33,35-18-20-36(80-7)21-19-35)34-16-14-32(15-17-34)22-23-45(54,55)47(56,57)48(58,59)49(60,61)50(62,63)51(64,65)52(66,67)53(68,69)70/h8-10,12-21,28-31,37-39H,11,22-23,25-27H2,1-7H3,(H2,73,74,75,78,79)/t37-,38+,39?,46?,85?/m0/s1 AuxInfo=1/1/N:8…	NOGHXMRZDNHCTE-INEHKVIGSA-N	C53H55F17N7O7P	1256.01	unclassified	COC1C=CC(=CC=1)C(OCC1OC(CC1OP(OCCC#N)N(C(C)C)C(C)C)N1C=NC2=C1N=C(NC(=O)C(C)C)NC2=O)(C1C=CC=CC=1)C1C=CC(CCC(F)(F)C(F)(F)C(F)(F)C(F)(F)C(F)(F)C(F)(F)C(F)(F)C(F)(F)F)=CC=1		Aromatic PFASs	gte7	8	IROQAHVXXUQBOS-UHFFFAOYSA-N	0.835165	('Aromatic PFASs', 'gte7', nan, nan)	0																	A
210	DTXSID30897046	DSSTox_Low	1-(Diacetoxyiodo)-4-(3,3,4,4,5,5,6,6,7,7,8,8,9,9,10,10,10-heptadecafluorodecyl)benzene	882186-02-9	CC(=O)O[I](OC(C)=O)C1=CC=C(CCC(F)(F)C(F)(F)C(F)(F)C(F)(F)C(F)(F)C(F)(F)C(F)(F)C(F)(F)F)C=C1	InChI=1S/C20H14F17IO4/c1-9(39)41-38(42-10(2)40)12-5-3-11(4-6-12)7-8-13(21,22)14(23,24)15(25,26)16(27,28)17(29,30)18(31,32)19(33,34)20(35,36)37/h3-6H,7-8H2,1-2H3 AuxInfo=1/0/N:35,39,4,5,2,3,7,8,36,40,6,1,9,10,11,12,13,14,15,16,17,18,19,20,21,22,23,24,25,26,27,28,29,30,31,32,33,34,38,42,37,41/E:(1,2)(3,4)(5,6)(9,10)(21,22)(23,24)(25,26)(27,28)(29,30)(31,32)(33,34)(35,36,37)(39,40)(41,42)/rA:42CCCCC…	YHQLCCOIFRKRJC-UHFFFAOYSA-N	C20H14F17IO4	768.205	unclassified	CC(=O)OI(OC(C)=O)C1C=CC(CCC(F)(F)C(F)(F)C(F)(F)C(F)(F)C(F)(F)C(F)(F)C(F)(F)C(F)(F)F)=CC=1		Aromatic PFASs	gte7	8	IROQAHVXXUQBOS-UHFFFAOYSA-N	0.765306	('Aromatic PFASs', 'gte7', nan, nan)	0																	A
211	DTXSID30896251	Public_Low	2,2,3,3,4,4,5,5,6,6,7,7,8,8,9,9,9-Heptadecafluoro-N-[(4-sulfamoylphenyl)methyl]nonanamide	316827-33-5	NS(=O)(=O)C1=CC=C(CNC(=O)C(F)(F)C(F)(F)C(F)(F)C(F)(F)C(F)(F)C(F)(F)C(F)(F)C(F)(F)F)C=C1	InChI=1S/C16H9F17N2O3S/c17-9(18,8(36)35-5-6-1-3-7(4-2-6)39(34,37)38)10(19,20)11(21,22)12(23,24)13(25,26)14(27,28)15(29,30)16(31,32)33/h1-4H,5H2,(H,35,36)(H2,34,37,38) AuxInfo=1/1/N:7,38,6,39,9,8,5,11,13,16,19,22,25,28,31,34,14,15,17,18,20,21,23,24,26,27,29,30,32,33,35,36,37,3,10,12,1,4,2/E:(1,2)(3,4)(17,18)(19,20)(21,22)(23,24)(25,26)(27,28)(29,30)(31,32,33)(37,38)/CRV:39.6/rA:39OSNOCCCCCNCOCFFCF…	JHVJTHXQPPKMEA-UHFFFAOYSA-N	C16H9F17N2O3S	632.29	unclassified	NS(=O)(=O)C1=CC=C(CNC(=O)C(F)(F)C(F)(F)C(F)(F)C(F)(F)C(F)(F)C(F)(F)C(F)(F)C(F)(F)F)C=C1		Aromatic PFASs	gte7	8	IROQAHVXXUQBOS-UHFFFAOYSA-N	0.734043	('Aromatic PFASs', 'gte7', nan, nan)	0																	B
212	DTXSID30896195	Public_Low	2,2,3,3,4,4,5,5,6,6,7,7,8,8,8-Pentadecafluoro-N-(4-methoxyphenyl)octanamide	103188-04-1	COC1=CC=C(NC(=O)C(F)(F)C(F)(F)C(F)(F)C(F)(F)C(F)(F)C(F)(F)C(F)(F)F)C=C1	InChI=1S/C15H8F15NO2/c1-33-7-4-2-6(3-5-7)31-8(32)9(16,17)10(18,19)11(20,21)12(22,23)13(24,25)14(26,27)15(28,29)30/h2-5H,1H3,(H,31,32) AuxInfo=1/1/N:1,5,32,4,33,6,3,8,10,13,16,19,22,25,28,11,12,14,15,17,18,20,21,23,24,26,27,29,30,31,7,9,2/E:(2,3)(4,5)(16,17)(18,19)(20,21)(22,23)(24,25)(26,27)(28,29,30)/rA:33COCCCCNCOCFFCFFCFFCFFCFFCFFCFFFCC/rB:s1;s2;d3;s4;d5;s6;s7;d8;s8;s10;s10;s10;s13;s13;s13;s16…	DSPWNJWBOWPKLF-UHFFFAOYSA-N	C15H8F15NO2	519.21	unclassified	COC1C=CC(=CC=1)NC(=O)C(F)(F)C(F)(F)C(F)(F)C(F)(F)C(F)(F)C(F)(F)C(F)(F)F		Aromatic PFASs	gte7	7	IROQAHVXXUQBOS-UHFFFAOYSA-N	0.76087	('Aromatic PFASs', 'gte7', nan, nan)	0																	A
213	DTXSID30896175	Public_Low	2,2,3,3,4,4,5,5,6,6,7,7,8,8,9,9,9-Heptadecafluoro-N-(3-fluorophenyl)nonanamide	541514-85-6	FC1=CC(NC(=O)C(F)(F)C(F)(F)C(F)(F)C(F)(F)C(F)(F)C(F)(F)C(F)(F)C(F)(F)F)=CC=C1	InChI=1S/C15H5F18NO/c16-5-2-1-3-6(4-5)34-7(35)8(17,18)9(19,20)10(21,22)11(23,24)12(25,26)13(27,28)14(29,30)15(31,32)33/h1-4H,(H,34,35) AuxInfo=1/1/N:6,7,5,10,8,4,2,11,14,17,20,23,26,29,32,9,12,13,15,16,18,19,21,22,24,25,27,28,30,31,33,34,35,3,1/E:(17,18)(19,20)(21,22)(23,24)(25,26)(27,28)(29,30)(31,32,33)/rA:35OCNCCCCCFCCFFCFFCFFCFFCFFCFFCFFCFFF/rB:d1;s2;s3;d4;s5;d6;s7;s8;s4d8;s2;s11;s11;s11;s14;…	LRHQILIAPLRHNZ-UHFFFAOYSA-N	C15H5F18NO	557.182	unclassified	O=C(NC1C=C(F)C=CC=1)C(F)(F)C(F)(F)C(F)(F)C(F)(F)C(F)(F)C(F)(F)C(F)(F)C(F)(F)F		Aromatic PFASs	gte7	8	IROQAHVXXUQBOS-UHFFFAOYSA-N	0.802083	('Aromatic PFASs', 'gte7', nan, nan)	0																	A
214	DTXSID30896094	Public_High_CAS	2,2,3,3,4,4,5,5,6,6,7,7,8,8,8-Pentadecafluorooctyl 4-hydroxybenzoate	869308-35-0	OC1=CC=C(C=C1)C(=O)OCC(F)(F)C(F)(F)C(F)(F)C(F)(F)C(F)(F)C(F)(F)C(F)(F)F	InChI=1S/C15H7F15O3/c16-9(17,5-33-8(32)6-1-3-7(31)4-2-6)10(18,19)11(20,21)12(22,23)13(24,25)14(26,27)15(28,29)30/h1-4,31H,5H2 AuxInfo=1/0/N:4,6,3,7,11,5,2,8,12,15,18,21,24,27,30,13,14,16,17,19,20,22,23,25,26,28,29,31,32,33,1,9,10/E:(1,2)(3,4)(16,17)(18,19)(20,21)(22,23)(24,25)(26,27)(28,29,30)/rA:33OCCCCCCCOOCCFFCFFCFFCFFCFFCFFCFFF/rB:s1;d2;s3;d4;s5;s2d6;s5;d8;s8;s10;s11;s12;s12;s12;s15;s15;s15;s…	DPJROFCGRBHRGQ-UHFFFAOYSA-N	C15H7F15O3	520.194	unclassified	OC1=CC=C(C=C1)C(=O)OCC(F)(F)C(F)(F)C(F)(F)C(F)(F)C(F)(F)C(F)(F)C(F)(F)F		Aromatic PFASs	gte7	7	IROQAHVXXUQBOS-UHFFFAOYSA-N	0.774194	('Aromatic PFASs', 'gte7', nan, nan)	0																	B
215	DTXSID30896079	Public_Low	4-[(Pentadecafluoroheptyl)oxy]benzoic acid	75895-47-5	OC(=O)C1=CC=C(OC(F)(F)C(F)(F)C(F)(F)C(F)(F)C(F)(F)C(F)(F)C(F)(F)F)C=C1	InChI=1S/C14H5F15O3/c15-8(16,9(17,18)11(21,22)13(25,26)27)10(19,20)12(23,24)14(28,29)32-6-3-1-5(2-4-6)7(30)31/h1-4H,(H,30,31) AuxInfo=1/1/N:7,9,6,10,8,5,11,20,23,17,26,14,29,2,21,22,24,25,18,19,27,28,15,16,30,31,32,1,3,12,13,4/E:(1,2)(3,4)(15,16)(17,18)(19,20)(21,22)(23,24)(25,26,27)(28,29)(30,31)/rA:32FCFOCCCCCCCOOCFFCFFCFFCFFCFFCFFF/rB:s1;s2;s2;s4;d5;s6;d7;s8;s5d9;s8;d11;s11;s2;s14;s14;s14;s17;…	SCFGBURIURDZFF-UHFFFAOYSA-N	C14H5F15O3	506.167	unclassified	OC(=O)C1C=CC(=CC=1)OC(F)(F)C(F)(F)C(F)(F)C(F)(F)C(F)(F)C(F)(F)C(F)(F)F		Aromatic PFASs	gte7	7	IROQAHVXXUQBOS-UHFFFAOYSA-N	0.698795	('Aromatic PFASs', 'gte7', nan, nan)	0																	B
216	DTXSID30881344	Public_Low	4-Heptadecafluorooctanesulfonamidobenzenesulfonic acid sodium salt	172398-80-0	[Na+].[O-]S(=O)(=O)C1=CC=C(NS(=O)(=O)C(F)(F)C(F)(F)C(F)(F)C(F)(F)C(F)(F)C(F)(F)C(F)(F)C(F)(F)F)C=C1	InChI=1S/C14H6F17NO5S2.Na/c15-7(16,9(19,20)11(23,24)13(27,28)29)8(17,18)10(21,22)12(25,26)14(30,31)39(36,37)32-5-1-3-6(4-2-5)38(33,34)35;/h1-4,32H,(H,33,34,35);/q;+1/p-1 AuxInfo=1/1/N:14,18,15,17,13,16,4,5,3,6,2,7,35,8,31,32,29,30,33,34,27,28,1,39,25,26,36,37,38,23,24,12,20,21,22,10,11,19,9;40/E:(1,2)(3,4)(15,16)(17,18)(19,20)(21,22)(23,24)(25,26)(27,28,29)(30,31)(33,34,35)(36,37);/CRV:38.6,39.6;…	AVYIXHKQCYKHDI-UHFFFAOYSA-M	C14H5F17NNaO5S2	677.28	unclassified	OS(=O)(=O)C1=CC=C(C=C1)NS(=O)(=O)C(F)(F)C(F)(F)C(F)(F)C(F)(F)C(F)(F)C(F)(F)C(F)(F)C(F)(F)F		Aromatic PFASs	gte7	8	IROQAHVXXUQBOS-UHFFFAOYSA-N	0.758242	('Aromatic PFASs', 'gte7', nan, nan)	0																	B
217	DTXSID30880610	DSSTox_Low	Sodium 2-((pentadecafluoroheptylsulphonylamino)methyl)benzenesulphonate	68299-29-6	[Na+].[H]N(CC1=CC=CC=C1S([O-])(=O)=O)S(=O)(=O)C(F)(F)C(F)(F)C(F)(F)C(F)(F)C(F)(F)C(F)(F)C(F)(F)F	InChI=1S/C14H8F15NO5S2.Na/c15-8(16,9(17,18)11(21,22)13(25,26)27)10(19,20)12(23,24)14(28,29)37(34,35)30-5-6-3-1-2-4-7(6)36(31,32)33;/h1-4,30H,5H2,(H,31,32,33);/q;+1/p-1 AuxInfo=1/1/N:37,38,35,36,31,33,34,27,29,25,30,26,32,28,8,9,12,13,4,5,14,15,6,7,16,17,18,10,11,24,21,22,23,19,20,2,1;3/E:(15,16)(17,18)(19,20)(21,22)(23,24)(25,26,27)(28,29)(31,32,33)(34,35);/CRV:36.6,37.6;/rA:39SSNa+FFFFFFFFFFFFFF…	OYGLSOGXCCTKQB-UHFFFAOYSA-M	C14H7F15NNaO5S2	641.3	inactive	OS(=O)(=O)C1C=CC=CC=1CNS(=O)(=O)C(F)(F)C(F)(F)C(F)(F)C(F)(F)C(F)(F)C(F)(F)C(F)(F)F		Aromatic PFASs	gte7	7	IROQAHVXXUQBOS-UHFFFAOYSA-N	0.777778	('Aromatic PFASs', 'gte7', nan, nan)	0			DTXSID6071372		DTXSID6071372	DTXSID30880610	0.47619	0									B
218	DTXSID30880599	DSSTox_High	2-Propenoic acid, 2-methyl-, 2-[[[[5-[[[2-[ethyl[(heptadecafluorooctyl)sulfonyl]amino]ethoxy]carbonyl]amino]-2-methylphenyl]amino]carbonyl]oxy]propyl ester	68298-72-6	[H]N(C(=O)OCCN(CC)S(=O)(=O)C(F)(F)C(F)(F)C(F)(F)C(F)(F)C(F)(F)C(F)(F)C(F)(F)C(F)(F)F)C1=CC(N([H])C(=O)OC(C)COC(=O)C(C)=C)=C(C)C=C1	InChI=1/C28H28F17N3O8S/c1-6-48(9-10-54-19(50)46-16-8-7-14(4)17(11-16)47-20(51)56-15(5)12-55-18(49)13(2)3)57(52,53)28(44,45)26(39,40)24(35,36)22(31,32)21(29,30)23(33,34)25(37,38)27(41,42)43/h7-8,11,15H,2,6,9-10,12H2,1,3-5H3,(H,46,50)(H,47,51) AuxInfo=1/1/N:40,57,56,49,53,37,48,46,36,39,44,51,55,47,50,43,45,54,42,52,34,33,35,31,38,30,41,32,10,11,8,9,12,13,4,5,14,15,2,3,16,17,18,6,7,28,29,27,26,22,2…	WUGSPVXFVQZHFC-UHFFFAOYNA-N	C28H28F17N3O8S	889.58	unclassified	CCN(CCOC(=O)NC1C=CC(C)=C(C=1)NC(=O)OC(C)COC(=O)C(C)=C)S(=O)(=O)C(F)(F)C(F)(F)C(F)(F)C(F)(F)C(F)(F)C(F)(F)C(F)(F)C(F)(F)F		Aromatic PFASs	gte7	8	IROQAHVXXUQBOS-UHFFFAOYSA-N	0.724409	('Aromatic PFASs', 'gte7', nan, nan)	0																	B
219	DTXSID30866636	DSSTox_High	2,3,4,5-Tetrachloro-6-[[[3-[[(1,1,2,2,3,3,4,4,5,5,6,6,7,7,8,8,8-heptadecafluorooctyl)sulfonyl]oxy]phenyl]amino]carbonyl]benzoic acid	57589-83-0	OC(=O)C1=C(C(=O)NC2=CC(OS(=O)(=O)C(F)(F)C(F)(F)C(F)(F)C(F)(F)C(F)(F)C(F)(F)C(F)(F)C(F)(F)F)=CC=C2)C(Cl)=C(Cl)C(Cl)=C1Cl	InChI=1S/C22H6Cl4F17NO6S/c23-9-7(8(14(46)47)10(24)12(26)11(9)25)13(45)44-5-2-1-3-6(4-5)50-51(48,49)22(42,43)20(37,38)18(33,34)16(29,30)15(27,28)17(31,32)19(35,36)21(39,40)41/h1-4H,(H,44,45)(H,46,47) AuxInfo=1/1/N:21,22,20,18,17,19,5,4,6,12,8,10,14,2,39,36,42,33,45,30,48,27,7,13,9,11,40,41,37,38,43,44,34,35,46,47,31,32,49,50,51,28,29,16,15,1,3,25,26,23,24/E:(27,28)(29,30)(31,32)(33,34)(35,36)(37,3…	MHLSLBDGGOWEJB-UHFFFAOYSA-N	C22H6Cl4F17NO6S	877.12	unclassified	OC(=O)C1=C(C(Cl)=C(Cl)C(Cl)=C1Cl)C(=O)NC1=CC(=CC=C1)OS(=O)(=O)C(F)(F)C(F)(F)C(F)(F)C(F)(F)C(F)(F)C(F)(F)C(F)(F)C(F)(F)F	matches_tsca_degradate	Aromatic PFASs	gte7	8	IROQAHVXXUQBOS-UHFFFAOYSA-N	0.700935	('Aromatic PFASs', 'gte7', nan, nan)	0																	B
220	DTXSID30850393	Public_Low	1,3-Bis[(1,2,3,3,4,4,5,5,6,6,7,7,8,8,9,9,9-heptadecafluoronon-1-en-1-yl)oxy]benzene	55987-23-0	FC(OC1=CC(OC(F)=C(F)C(F)(F)C(F)(F)C(F)(F)C(F)(F)C(F)(F)C(F)(F)C(F)(F)F)=CC=C1)=C(F)C(F)(F)C(F)(F)C(F)(F)C(F)(F)C(F)(F)C(F)(F)C(F)(F)F	InChI=1S/C24H4F34O2/c25-7(11(29,30)13(33,34)15(37,38)17(41,42)19(45,46)21(49,50)23(53,54)55)9(27)59-5-2-1-3-6(4-5)60-10(28)8(26)12(31,32)14(35,36)16(39,40)18(43,44)20(47,48)22(51,52)24(56,57)58/h1-4H AuxInfo=1/0/N:60,58,59,57,55,56,51,52,53,54,47,48,43,44,39,40,37,38,41,42,45,46,49,50,31,32,33,34,21,22,23,24,13,14,15,16,5,6,7,8,1,2,3,4,9,10,11,12,17,18,19,20,25,26,27,28,29,30,35,36/E:(2,3)(5,6)(7…	NNHWSTQNUSWLHR-UHFFFAOYSA-N	C24H4F34O2	970.24	unclassified	FC(OC1C=C(C=CC=1)OC(F)=C(F)C(F)(F)C(F)(F)C(F)(F)C(F)(F)C(F)(F)C(F)(F)C(F)(F)F)=C(F)C(F)(F)C(F)(F)C(F)(F)C(F)(F)C(F)(F)C(F)(F)C(F)(F)F		Aromatic PFASs	gte7	7	IROQAHVXXUQBOS-UHFFFAOYSA-N	0.819149	('Aromatic PFASs', 'gte7', nan, nan)	0																	C
221	DTXSID30790861	Public_Low	3,4'-Bis(heptadecafluorooctyl)-2,2'-bithiophene	677033-16-8	FC(F)(F)C(F)(F)C(F)(F)C(F)(F)C(F)(F)C(F)(F)C(F)(F)C(F)(F)C1=CSC(=C1)C1=C(C=CS1)C(F)(F)C(F)(F)C(F)(F)C(F)(F)C(F)(F)C(F)(F)C(F)(F)C(F)(F)F	InChI=1S/C24H4F34S2/c25-9(26,11(29,30)13(33,34)15(37,38)17(41,42)19(45,46)21(49,50)23(53,54)55)5-3-7(60-4-5)8-6(1-2-59-8)10(27,28)12(31,32)14(35,36)16(39,40)18(43,44)20(47,48)22(51,52)24(56,57)58/h1-4H AuxInfo=1/0/N:56,60,55,57,50,49,54,53,46,45,43,41,39,37,40,38,44,42,48,47,52,51,59,58,21,22,19,20,15,16,11,12,7,8,3,4,9,10,5,6,17,18,13,14,25,26,23,24,29,30,27,28,34,35,36,31,32,33,2,1/E:(25,26)(27…	GBJKPRWYHVJDSX-UHFFFAOYSA-N	C24H4F34S2	1002.36	unclassified	FC(F)(C1C=CSC=1C1=CC(=CS1)C(F)(F)C(F)(F)C(F)(F)C(F)(F)C(F)(F)C(F)(F)C(F)(F)C(F)(F)F)C(F)(F)C(F)(F)C(F)(F)C(F)(F)C(F)(F)C(F)(F)C(F)(F)F		Aromatic PFASs	gte7	8	IROQAHVXXUQBOS-UHFFFAOYSA-N	0.825243	('Aromatic PFASs', 'gte7', nan, nan)	0																	C
222	DTXSID30785479	Public_Low	2-Bromo-4-(heptadecafluorooctyl)thiophene	426258-05-1	FC(F)(F)C(F)(F)C(F)(F)C(F)(F)C(F)(F)C(F)(F)C(F)(F)C(F)(F)C1=CSC(Br)=C1	InChI=1S/C12H2BrF17S/c13-4-1-3(2-31-4)5(14,15)6(16,17)7(18,19)8(20,21)9(22,23)10(24,25)11(26,27)12(28,29)30/h1-2H AuxInfo=1/0/N:29,30,27,31,26,24,22,20,21,23,25,28,1,15,16,11,12,7,8,3,4,5,6,9,10,13,14,17,18,19,2/E:(14,15)(16,17)(18,19)(20,21)(22,23)(24,25)(26,27)(28,29,30)/rA:31BrSFFFFFFFFFFFFFFFFFCCCCCCCCCCCC/rB:;;;;;;;;;;;;;;;;;;s3s4;s5s6s20;s7s8s20;s9s10s21;s11s12s22;s13s14s23;s15s16s24;s26;s1…	FQWJUMHWOSTWTK-UHFFFAOYSA-N	C12H2BrF17S	581.08	unclassified	FC(F)(F)C(F)(F)C(F)(F)C(F)(F)C(F)(F)C(F)(F)C(F)(F)C(F)(F)C1C=C(Br)SC=1		Aromatic PFASs	gte7	8	IROQAHVXXUQBOS-UHFFFAOYSA-N	0.844444	('Aromatic PFASs', 'gte7', nan, nan)	0																	A
223	DTXSID30750728	Public_Low	1-Methyl-4-(nonadecafluorononyl)benzene	88950-99-6	CC1=CC=C(C=C1)C(F)(F)C(F)(F)C(F)(F)C(F)(F)C(F)(F)C(F)(F)C(F)(F)C(F)(F)C(F)(F)F	InChI=1S/C16H7F19/c1-6-2-4-7(5-3-6)8(17,18)9(19,20)10(21,22)11(23,24)12(25,26)13(27,28)14(29,30)15(31,32)16(33,34)35/h2-5H,1H3 AuxInfo=1/0/N:35,32,33,30,31,34,28,26,24,22,20,21,23,25,27,29,13,14,9,10,5,6,3,4,1,2,7,8,11,12,15,16,17,18,19/E:(2,3)(4,5)(17,18)(19,20)(21,22)(23,24)(25,26)(27,28)(29,30)(31,32)(33,34,35)/rA:35FFFFFFFFFFFFFFFFFFFCCCCCCCCCCCCCCCC/rB:;;;;;;;;;;;;;;;;;;s3s4;s1s2s20;s5s6s20;…	BGLYOZNNLUAJCZ-UHFFFAOYSA-N	C16H7F19	560.202	unclassified	CC1=CC=C(C=C1)C(F)(F)C(F)(F)C(F)(F)C(F)(F)C(F)(F)C(F)(F)C(F)(F)C(F)(F)C(F)(F)F		Aromatic PFASs	gte7	9	IROQAHVXXUQBOS-UHFFFAOYSA-N	0.811765	('Aromatic PFASs', 'gte7', nan, nan)	0																	A
224	DTXSID30724661	Public_Low	[4-(Heptadecafluorooctyl)phenyl]methanol	163114-33-8	OCC1=CC=C(C=C1)C(F)(F)C(F)(F)C(F)(F)C(F)(F)C(F)(F)C(F)(F)C(F)(F)C(F)(F)F	InChI=1S/C15H7F17O/c16-8(17,7-3-1-6(5-33)2-4-7)9(18,19)10(20,21)11(22,23)12(24,25)13(26,27)14(28,29)15(30,31)32/h1-4,33H,5H2 AuxInfo=1/0/N:30,31,28,29,33,32,26,24,22,20,19,21,23,25,27,11,12,7,8,3,4,1,2,5,6,9,10,13,14,15,16,17,18/E:(1,2)(3,4)(16,17)(18,19)(20,21)(22,23)(24,25)(26,27)(28,29)(30,31,32)/rA:33FFFFFFFFFFFFFFFFFOCCCCCCCCCCCCCCC/rB:;;;;;;;;;;;;;;;;;s1s2;s3s4s19;s5s6s19;s7s8s20;s9s10s21;s…	XSCXGBGLEZMUEH-UHFFFAOYSA-N	C15H7F17O	526.193	unclassified	OCC1=CC=C(C=C1)C(F)(F)C(F)(F)C(F)(F)C(F)(F)C(F)(F)C(F)(F)C(F)(F)C(F)(F)F		Aromatic PFASs	gte7	8	IROQAHVXXUQBOS-UHFFFAOYSA-N	0.776471	('Aromatic PFASs', 'gte7', nan, nan)	0																	B
225	DTXSID30710923	Public_Low	4-[(1,2,3,3,4,4,5,5,6,6,7,7,8,8,9,9,9-Heptadecafluoronon-1-en-1-yl)oxy]benzoyl chloride	59432-83-6	FC(OC1=CC=C(C=C1)C(Cl)=O)=C(F)C(F)(F)C(F)(F)C(F)(F)C(F)(F)C(F)(F)C(F)(F)C(F)(F)F	InChI=1S/C16H4ClF17O2/c17-8(35)5-1-3-6(4-2-5)36-9(19)7(18)10(20,21)11(22,23)12(24,25)13(26,27)14(28,29)15(30,31)16(32,33)34/h1-4H AuxInfo=1/0/N:33,34,31,32,35,30,28,36,29,26,24,22,21,23,25,27,1,17,18,12,13,8,9,4,5,2,3,6,7,10,11,14,15,16,20,19/E:(1,2)(3,4)(20,21)(22,23)(24,25)(26,27)(28,29)(30,31)(32,33,34)/rA:36ClFFFFFFFFFFFFFFFFFOOCCCCCCCCCCCCCCCC/rB:;;;;;;;;;;;;;;;;;;;s2s3;s4s5s21;s6s7s21;s8s9s…	UVONTIRIRIODSR-UHFFFAOYSA-N	C16H4ClF17O2	586.63	unclassified	O=C(Cl)C1C=CC(=CC=1)OC(F)=C(F)C(F)(F)C(F)(F)C(F)(F)C(F)(F)C(F)(F)C(F)(F)C(F)(F)F		Aromatic PFASs	gte7	7	IROQAHVXXUQBOS-UHFFFAOYSA-N	0.765957	('Aromatic PFASs', 'gte7', nan, nan)	0																	A
226	DTXSID30706164	Public_Low	2-[(1,2,3,3,4,4,5,5,6,6,7,7,8,8,9,9,9-Heptadecafluoronon-1-en-1-yl)oxy]benzoic acid	144178-02-9	OC(=O)C1=CC=CC=C1OC(F)=C(F)C(F)(F)C(F)(F)C(F)(F)C(F)(F)C(F)(F)C(F)(F)C(F)(F)F	InChI=1S/C16H5F17O3/c17-7(8(18)36-6-4-2-1-3-5(6)9(34)35)10(19,20)11(21,22)12(23,24)13(25,26)14(27,28)15(29,30)16(31,32)33/h1-4H,(H,34,35) AuxInfo=1/1/N:35,34,33,32,31,30,28,29,36,26,24,22,21,23,25,27,16,17,11,12,7,8,3,4,1,2,5,6,9,10,13,14,15,19,20,18/E:(19,20)(21,22)(23,24)(25,26)(27,28)(29,30)(31,32,33)(34,35)/rA:36FFFFFFFFFFFFFFFFFOOOCCCCCCCCCCCCCCCC/rB:;;;;;;;;;;;;;;;;;;;s1s2;s3s4s21;s5s6s21;s…	CFDAVWBGPFCCTM-UHFFFAOYSA-N	C16H5F17O3	568.186	unclassified	OC(=O)C1=CC=CC=C1OC(F)=C(F)C(F)(F)C(F)(F)C(F)(F)C(F)(F)C(F)(F)C(F)(F)C(F)(F)F		Aromatic PFASs	gte7	7	IROQAHVXXUQBOS-UHFFFAOYSA-N	0.783505	('Aromatic PFASs', 'gte7', nan, nan)	0																	B
227	DTXSID30602213	Public_Low	3-[(2,2,3,3,4,4,5,5,6,6,7,7,8,8,8-Pentadecafluorooctyl)oxy]thiophene	142214-54-8	FC(F)(F)C(F)(F)C(F)(F)C(F)(F)C(F)(F)C(F)(F)C(F)(F)COC1=CSC=C1	InChI=1S/C12H5F15OS/c13-6(14,4-28-5-1-2-29-3-5)7(15,16)8(17,18)9(19,20)10(21,22)11(23,24)12(25,26)27/h1-3H,4H2 AuxInfo=1/0/N:27,29,28,24,26,22,20,18,19,21,23,25,10,11,6,7,2,3,4,5,8,9,12,13,14,15,16,17,1/E:(13,14)(15,16)(17,18)(19,20)(21,22)(23,24)(25,26,27)/rA:29SFFFFFFFFFFFFFFFOCCCCCCCCCCCC/rB:;;;;;;;;;;;;;;;;s2s3;s4s5s18;s6s7s18;s8s9s19;s10s11s20;s12s13s21;s17s22;s14s15s16s23;s17;s26;s1d26;s1d2…	FLVOSMPSNSEOOJ-UHFFFAOYSA-N	C12H5F15OS	482.21	unclassified	FC(F)(F)C(F)(F)C(F)(F)C(F)(F)C(F)(F)C(F)(F)C(F)(F)COC1=CSC=C1		Aromatic PFASs	gte7	7	IROQAHVXXUQBOS-UHFFFAOYSA-N	0.817204	('Aromatic PFASs', 'gte7', nan, nan)	0																	C
228	DTXSID30549356	Public_Low	(Pentadecafluoroheptyl)benzene	1548-88-5	FC(F)(F)C(F)(F)C(F)(F)C(F)(F)C(F)(F)C(F)(F)C(F)(F)C1=CC=CC=C1	InChI=1S/C13H5F15/c14-7(15,6-4-2-1-3-5-6)8(16,17)9(18,19)10(20,21)11(22,23)12(24,25)13(26,27)28/h1-5H AuxInfo=1/0/N:28,26,27,24,25,22,20,18,17,16,19,21,23,9,10,5,6,3,4,1,2,7,8,11,12,13,14,15/E:(2,3)(4,5)(14,15)(16,17)(18,19)(20,21)(22,23)(24,25)(26,27,28)/rA:28FFFFFFFFFFFFFFFCCCCCCCCCCCCC/rB:;;;;;;;;;;;;;;s1s2;s3s4s16;s5s6s17;s7s8s16;s9s10s18;s11s12s19;s20;s13s14s15s21;d22;s22;s24;d25;d26s27;/rC:…	BZWJFGUKLIXANG-UHFFFAOYSA-N	C13H5F15	446.159	unclassified	FC(F)(F)C(F)(F)C(F)(F)C(F)(F)C(F)(F)C(F)(F)C(F)(F)C1C=CC=CC=1		Aromatic PFASs	gte7	7	IROQAHVXXUQBOS-UHFFFAOYSA-N	0.821429	('Aromatic PFASs', 'gte7', nan, nan)	0																	A
229	DTXSID30478718	Public_Low	4-[3-(Perfluorooctyl)-1-propyloxy]benzaldehyde	494798-73-1	FC(F)(F)C(F)(F)C(F)(F)C(F)(F)C(F)(F)C(F)(F)C(F)(F)C(F)(F)CCCOC1=CC=C(C=O)C=C1	InChI=1S/C18H11F17O2/c19-11(20,6-1-7-37-10-4-2-9(8-36)3-5-10)12(21,22)13(23,24)14(25,26)15(27,28)16(29,30)17(31,32)18(33,34)35/h2-5,8H,1,6-7H2 AuxInfo=1/0/N:28,34,35,32,33,26,29,37,36,31,24,22,20,21,23,25,27,30,9,10,5,6,1,2,3,4,7,8,11,12,13,14,15,16,17,19,18/E:(2,3)(4,5)(19,20)(21,22)(23,24)(25,26)(27,28)(29,30)(31,32)(33,34,35)/rA:37FFFFFFFFFFFFFFFFFOOCCCCCCCCCCCCCCCCCC/rB:;;;;;;;;;;;;;;;;;;s1s2…	KOLANEVLEDPTQG-UHFFFAOYSA-N	C18H11F17O2	582.257	unclassified	O=CC1=CC=C(C=C1)OCCCC(F)(F)C(F)(F)C(F)(F)C(F)(F)C(F)(F)C(F)(F)C(F)(F)C(F)(F)F		Aromatic PFASs	gte7	8	IROQAHVXXUQBOS-UHFFFAOYSA-N	0.818182	('Aromatic PFASs', 'gte7', nan, nan)	0																	A
230	DTXSID30450690	Public_Low	4-Heptadecafluorooctyl-phenol	80804-82-6	OC1=CC=C(C=C1)C(F)(F)C(F)(F)C(F)(F)C(F)(F)C(F)(F)C(F)(F)C(F)(F)C(F)(F)F	InChI=1S/C14H5F17O/c15-7(16,5-1-3-6(32)4-2-5)8(17,18)9(19,20)10(21,22)11(23,24)12(25,26)13(27,28)14(29,30)31/h1-4,32H AuxInfo=1/0/N:28,29,30,31,26,32,24,22,21,19,20,23,25,27,11,12,9,10,5,6,1,2,3,4,7,8,13,14,15,16,17,18/E:(1,2)(3,4)(15,16)(17,18)(19,20)(21,22)(23,24)(25,26)(27,28)(29,30,31)/rA:32FFFFFFFFFFFFFFFFFOCCCCCCCCCCCCCC/rB:;;;;;;;;;;;;;;;;;s1s2;s3s4s19;s5s6s19;s9s10s21;s7s8s20;s11s12s22;s1…	NFBMVXZEDAQQOH-UHFFFAOYSA-N	C14H5F17O	512.166	unclassified	OC1=CC=C(C=C1)C(F)(F)C(F)(F)C(F)(F)C(F)(F)C(F)(F)C(F)(F)C(F)(F)C(F)(F)F		Aromatic PFASs	gte7	8	IROQAHVXXUQBOS-UHFFFAOYSA-N	0.811765	('Aromatic PFASs', 'gte7', nan, nan)	0																	B
231	DTXSID30412359	Public_Low	Tris[3-(perfluorooctyl)phenyl]phosphine	325459-91-4	FC(F)(F)C(F)(F)C(F)(F)C(F)(F)C(F)(F)C(F)(F)C(F)(F)C(F)(F)C1=CC(=CC=C1)P(C1=CC=CC(=C1)C(F)(F)C(F)(F)C(F)(F)C(F)(F)C(F)(F)C(F)(F)C(F)(F)C(F)(F)F)C1=CC=CC(=C1)C(F)(F)C(F)(F)C(F)(F)C(F)(F)C(F)(F)C(F)(F)C(F)(F)C(F)(F)F	InChI=1S/C42H12F51P/c43-19(44,22(49,50)25(55,56)28(61,62)31(67,68)34(73,74)37(79,80)40(85,86)87)13-4-1-7-16(10-13)94(17-8-2-5-14(11-17)20(45,46)23(51,52)26(57,58)29(63,64)32(69,70)35(75,76)38(81,82)41(88,89)90)18-9-3-6-15(12-18)21(47,48)24(53,54)27(59,60)30(65,66)33(71,72)36(77,78)39(83,84)42(91,92)93/h1-12H AuxInfo=1/0/N:89,90,91,83,84,85,88,86,87,77,78,79,73,72,71,74,75,76,65,66,67,59,60,61,55,…	VQWYSTZTOSMTTA-UHFFFAOYSA-N	C42H12F51P	1516.45	unclassified	FC(F)(F)C(F)(F)C(F)(F)C(F)(F)C(F)(F)C(F)(F)C(F)(F)C(F)(F)C1=CC(=CC=C1)P(C1C=C(C=CC=1)C(F)(F)C(F)(F)C(F)(F)C(F)(F)C(F)(F)C(F)(F)C(F)(F)C(F)(F)F)C1C=C(C=CC=1)C(F)(F)C(F)(F)C(F)(F)C(F)(F)C(F)(F)C(F)(F)C(F)(F)C(F)(F)F		Aromatic PFASs	gte7	8	IROQAHVXXUQBOS-UHFFFAOYSA-N	0.840426	('Aromatic PFASs', 'gte7', nan, nan)	0																	A
232	DTXSID30401167	Public_Low	3-(Heptadecafluorooctyl)aniline	119489-67-7	NC1=CC=CC(=C1)C(F)(F)C(F)(F)C(F)(F)C(F)(F)C(F)(F)C(F)(F)C(F)(F)C(F)(F)F	InChI=1S/C14H6F17N/c15-7(16,5-2-1-3-6(32)4-5)8(17,18)9(19,20)10(21,22)11(23,24)12(25,26)13(27,28)14(29,30)31/h1-4H,32H2 AuxInfo=1/0/N:31,29,32,28,26,30,24,22,20,19,21,23,25,27,11,12,7,8,3,4,1,2,5,6,9,10,13,14,15,16,17,18/E:(15,16)(17,18)(19,20)(21,22)(23,24)(25,26)(27,28)(29,30,31)/rA:32FFFFFFFFFFFFFFFFFNCCCCCCCCCCCCCC/rB:;;;;;;;;;;;;;;;;;s1s2;s3s4s19;s5s6s19;s7s8s20;s9s10s21;s11s12s22;s13s14s23;…	FQQMUCAKAYUZFS-UHFFFAOYSA-N	C14H6F17N	511.182	unclassified	NC1C=C(C=CC=1)C(F)(F)C(F)(F)C(F)(F)C(F)(F)C(F)(F)C(F)(F)C(F)(F)C(F)(F)F		Aromatic PFASs	gte7	8	IROQAHVXXUQBOS-UHFFFAOYSA-N	0.846154	('Aromatic PFASs', 'gte7', nan, nan)	0																	A
233	DTXSID30391554	Public_Low	1-Bromo-3-(heptadecafluorooctyl)benzene	325459-90-3	FC(F)(F)C(F)(F)C(F)(F)C(F)(F)C(F)(F)C(F)(F)C(F)(F)C(F)(F)C1=CC(Br)=CC=C1	InChI=1S/C14H4BrF17/c15-6-3-1-2-5(4-6)7(16,17)8(18,19)9(20,21)10(22,23)11(24,25)12(26,27)13(28,29)14(30,31)32/h1-4H AuxInfo=1/0/N:31,29,32,28,26,30,24,23,21,19,20,22,25,27,1,12,13,10,11,6,7,2,3,4,5,8,9,14,15,16,17,18/E:(16,17)(18,19)(20,21)(22,23)(24,25)(26,27)(28,29)(30,31,32)/rA:32BrFFFFFFFFFFFFFFFFFCCCCCCCCCCCCCC/rB:;;;;;;;;;;;;;;;;;s2s3;s4s5s19;s6s7s19;s8s9s20;s10s11s21;s12s13s23;s14s15s22;s2…	CCDZSLNFIBUPNY-UHFFFAOYSA-N	C14H4BrF17	575.063	unclassified	FC(F)(F)C(F)(F)C(F)(F)C(F)(F)C(F)(F)C(F)(F)C(F)(F)C(F)(F)C1C=CC=C(Br)C=1		Aromatic PFASs	gte7	8	IROQAHVXXUQBOS-UHFFFAOYSA-N	0.822222	('Aromatic PFASs', 'gte7', nan, nan)	0																	A
234	DTXSID30290775	Public_Low	3,5-bis(pentadecafluoroheptyl)-1,2,4-oxadiazole	4314-47-0	FC(F)(F)C(F)(F)C(F)(F)C(F)(F)C(F)(F)C(F)(F)C(F)(F)C1=NC(=NO1)C(F)(F)C(F)(F)C(F)(F)C(F)(F)C(F)(F)C(F)(F)C(F)(F)F	InChI=1S/C16F30N2O/c17-3(18,5(21,22)7(25,26)9(29,30)11(33,34)13(37,38)15(41,42)43)1-47-2(49-48-1)4(19,20)6(23,24)8(27,28)10(31,32)12(35,36)14(39,40)16(44,45)46 AuxInfo=1/0/N:47,46,43,42,39,38,35,34,37,36,41,40,45,44,49,48,19,20,17,18,11,12,9,10,3,4,1,2,7,8,5,6,15,16,13,14,23,24,21,22,28,29,30,25,26,27,32,33,31/E:(17,18)(19,20)(21,22)(23,24)(25,26)(27,28)(29,30)(31,32)(33,34)(35,36)(37,38)(39,40)(…	RQOQQUXPEGXUBM-UHFFFAOYSA-N	C16F30N2O	806.141	unclassified	FC(F)(C1N=C(ON=1)C(F)(F)C(F)(F)C(F)(F)C(F)(F)C(F)(F)C(F)(F)C(F)(F)F)C(F)(F)C(F)(F)C(F)(F)C(F)(F)C(F)(F)C(F)(F)F		Aromatic PFASs	gte7	7	IROQAHVXXUQBOS-UHFFFAOYSA-N	0.873684	('Aromatic PFASs', 'gte7', nan, nan)	1																	C
235	DTXSID30180102	Public_High_CAS	p-(Pentadecafluoroheptyl)benzenesulphonyl chloride	25444-35-3	FC(F)(F)C(F)(F)C(F)(F)C(F)(F)C(F)(F)C(F)(F)C(F)(F)C1=CC=C(C=C1)S(Cl)(=O)=O	InChI=1S/C13H4ClF15O2S/c14-32(30,31)6-3-1-5(2-4-6)7(15,16)8(17,18)9(19,20)10(21,22)11(23,24)12(25,26)13(27,28)29/h1-4H AuxInfo=1/0/N:28,29,30,31,26,32,24,22,20,21,23,25,27,1,11,12,7,8,3,4,5,6,9,10,13,14,15,16,17,18,19,2/E:(1,2)(3,4)(15,16)(17,18)(19,20)(21,22)(23,24)(25,26)(27,28,29)(30,31)/CRV:32.6/rA:32ClSFFFFFFFFFFFFFFFOOCCCCCCCCCCCCC/rB:s1;;;;;;;;;;;;;;;;d2;d2;s3s4;s5s6s20;s7s8s20;s9s10s21;s1…	PPKJGFABEANLHW-UHFFFAOYSA-N	C13H4ClF15O2S	544.66	unclassified	O=S(=O)(Cl)C1=CC=C(C=C1)C(F)(F)C(F)(F)C(F)(F)C(F)(F)C(F)(F)C(F)(F)C(F)(F)F		Aromatic PFASs	gte7	7	IROQAHVXXUQBOS-UHFFFAOYSA-N	0.781609	('Aromatic PFASs', 'gte7', nan, nan)	0																	A
236	DTXSID301353671	DSSTox_Low	2-Pentadecafluoroheptylimidazole	81769-49-5	FC(F)(F)C(F)(F)C(F)(F)C(F)(F)C(F)(F)C(F)(F)C(F)(F)C1=NC=CN1	InChI=1S/C10H3F15N2/c11-4(12,3-26-1-2-27-3)5(13,14)6(15,16)7(17,18)8(19,20)9(21,22)10(23,24)25/h1-2H,(H,26,27) AuxInfo=1/1/N:4,5,2,6,7,8,9,10,11,12,13,14,15,16,17,18,19,20,21,22,23,24,25,26,27,3,1/E:(1,2)(11,12)(13,14)(15,16)(17,18)(19,20)(21,22)(23,24,25)(26,27)/rA:27NCNCCCCCCCCCFFFFFFFFFFFFFFF/rB:s1;d2;s3;s1d4;s2;s6;s7;s8;s9;s10;s11;s6;s6;s7;s7;s8;s8;s9;s9;s10;s10;s11;s11;s12;s12;s12;/rC:5.8803…	LKDFGUUSAFQCTD-UHFFFAOYSA-N	C10H3F15N2	436.124	unclassified	FC(F)(F)C(F)(F)C(F)(F)C(F)(F)C(F)(F)C(F)(F)C(F)(F)C1NC=CN=1		Aromatic PFASs	gte7	7	IROQAHVXXUQBOS-UHFFFAOYSA-N	0.816092	('Aromatic PFASs', 'gte7', nan, nan)	0																	A
237	DTXSID301349242	DSSTox_High	N-[(Heptadecafluorooctyl)sulfonyl]-N-(2-nitrobenzyl)-L-alanine	351526-81-3	C[C@H](N(CC1=C(C=CC=C1)[N+]([O-])=O)S(=O)(=O)C(F)(F)C(F)(F)C(F)(F)C(F)(F)C(F)(F)C(F)(F)C(F)(F)C(F)(F)F)C(O)=O	InChI=1S/C18H11F17N2O6S/c1-7(10(38)39)36(6-8-4-2-3-5-9(8)37(40)41)44(42,43)18(34,35)16(29,30)14(25,26)12(21,22)11(19,20)13(23,24)15(27,28)17(31,32)33/h2-5,7H,6H2,1H3,(H,38,39)/t7-/m0/s1 AuxInfo=1/1/N:44,10,9,11,8,2,40,3,4,41,17,16,18,15,19,14,20,13,28,29,30,31,26,27,32,33,24,25,34,35,21,22,23,36,37,1,5,42,43,6,7,38,39,12/E:(19,20)(21,22)(23,24)(25,26)(27,28)(29,30)(31,32,33)(34,35)(38,39)(40,41)(…	ZTHBKYBLWSHQFX-ZETCQYMHSA-N	C18H11F17N2O6S	706.33	unclassified	CC(C(O)=O)N(CC1C=CC=CC=1[N+]([O-])=O)S(=O)(=O)C(F)(F)C(F)(F)C(F)(F)C(F)(F)C(F)(F)C(F)(F)C(F)(F)C(F)(F)F		Aromatic PFASs	gte7	8	IROQAHVXXUQBOS-UHFFFAOYSA-N	0.686275	('Aromatic PFASs', 'gte7', nan, nan)	0																	B
238	DTXSID301349230	DSSTox_High	Carbamic acid, [5-[[[(perfluorooctyl)(ethyl)oxy]carbonyl]amino]-2-methylphenyl]-, methyl ester	88439-27-4	COC(=O)NC1=CC(NC(=O)OCCC(F)(F)C(F)(F)C(F)(F)C(F)(F)C(F)(F)C(F)(F)C(F)(F)C(F)(F)F)=CC=C1C	InChI=1S/C20H15F17N2O4/c1-8-3-4-9(7-10(8)39-11(40)42-2)38-12(41)43-6-5-13(21,22)14(23,24)15(25,26)16(27,28)17(29,30)18(31,32)19(33,34)20(35,36)37/h3-4,7H,5-6H2,1-2H3,(H,38,41)(H,39,40) AuxInfo=1/1/N:6,5,42,43,12,11,39,40,41,38,2,8,13,14,17,20,23,26,29,32,15,16,18,19,21,22,24,25,27,28,30,31,33,34,35,36,37,7,1,4,10,3,9/E:(21,22)(23,24)(25,26)(27,28)(29,30)(31,32)(33,34)(35,36,37)/rA:43NCOOCCNCOOCCC…	RAYYCPOFRUWADU-UHFFFAOYSA-N	C20H15F17N2O4	670.323	unclassified	CC1=CC=C(C=C1NC(=O)OC)NC(=O)OCCC(F)(F)C(F)(F)C(F)(F)C(F)(F)C(F)(F)C(F)(F)C(F)(F)C(F)(F)F		Aromatic PFASs	gte7	8	IROQAHVXXUQBOS-UHFFFAOYSA-N	0.801802	('Aromatic PFASs', 'gte7', nan, nan)	0																	B
239	DTXSID301349204	DSSTox_High	1-Ethenyl-4-[(perfluorononyl)oxy]benzene	140936-53-4	FC(F)(F)C(F)(F)C(F)(F)C(F)(F)C(F)(F)C(F)(F)C(F)(F)C(F)(F)C(F)(F)OC1=CC=C(C=C)C=C1	InChI=1S/C17H7F19O/c1-2-7-3-5-8(6-4-7)37-17(35,36)15(30,31)13(26,27)11(22,23)9(18,19)10(20,21)12(24,25)14(28,29)16(32,33)34/h2-6H,1H2 AuxInfo=1/0/N:37,1,32,33,34,35,31,36,13,16,10,19,7,22,4,25,3,17,18,20,21,14,15,23,24,11,12,26,27,8,9,28,29,30,5,6,2/E:(3,4)(5,6)(18,19)(20,21)(22,23)(24,25)(26,27)(28,29)(30,31)(32,33,34)(35,36)/rA:37COCCFFCFFCFFCFFCFFCFFCFFCFFFFFCCCCCCC/rB:;s2;s3;s3;s3;s4;s4;s4;s7…	YNKONPKDOAQREQ-UHFFFAOYSA-N	C17H7F19O	588.212	unclassified	C=CC1=CC=C(C=C1)OC(F)(F)C(F)(F)C(F)(F)C(F)(F)C(F)(F)C(F)(F)C(F)(F)C(F)(F)C(F)(F)F		Aromatic PFASs	gte7	9	IROQAHVXXUQBOS-UHFFFAOYSA-N	0.83871	('Aromatic PFASs', 'gte7', nan, nan)	0																	A
240	DTXSID301348844	DSSTox_Low	N-[3-[(7-Chloroquinolin-4-yl)amino]propyl]perfluorooctanamide	NOCAS_1348844	FC(F)(F)C(F)(F)C(F)(F)C(F)(F)C(F)(F)C(F)(F)C(F)(F)C(=O)NCCCNC1=C2C=CC(Cl)=CC2=NC=C1	InChI=1S/C20H13ClF15N3O/c21-9-2-3-10-11(4-7-38-12(10)8-9)37-5-1-6-39-13(40)14(22,23)15(24,25)16(26,27)17(28,29)18(30,31)19(32,33)20(34,35)36/h2-4,7-8H,1,5-6H2,(H,37,38)(H,39,40) AuxInfo=1/1/N:27,35,34,37,28,26,38,31,30,33,36,32,1,2,3,4,5,6,7,8,40,11,12,13,14,15,16,17,18,19,20,21,22,23,24,25,29,39,10,9/E:(22,23)(24,25)(26,27)(28,29)(30,31)(32,33)(34,35,36)/rA:40CCCCCCCCONFFFFFFFFFFFFFFFCCCNCCCCCCC…	DGNZYTNYLZILFU-UHFFFAOYSA-N	C20H13ClF15N3O	631.77	unclassified	O=C(NCCCNC1C=CN=C2C=C(Cl)C=CC=12)C(F)(F)C(F)(F)C(F)(F)C(F)(F)C(F)(F)C(F)(F)C(F)(F)F		Aromatic PFASs	gte7	7	IROQAHVXXUQBOS-UHFFFAOYSA-N	0.782609	('Aromatic PFASs', 'gte7', nan, nan)	0																	B
241	DTXSID301348525	DSSTox_Low	N-(2-Sulfamoyl-1,3-benzothiazol-6-yl)perfluorononanamide	NOCAS_1348525	NS(=O)(=O)C1=NC2=CC=C(NC(=O)C(F)(F)C(F)(F)C(F)(F)C(F)(F)C(F)(F)C(F)(F)C(F)(F)C(F)(F)F)C=C2S1	InChI=1S/C16H6F17N3O3S2/c17-9(18,7(37)35-4-1-2-5-6(3-4)40-8(36-5)41(34,38)39)10(19,20)11(21,22)12(23,24)13(25,26)14(27,28)15(29,30)16(31,32)33/h1-3H,(H,35,37)(H2,34,38,39) AuxInfo=1/1/N:18,17,20,19,16,12,1,14,2,3,4,5,6,7,8,9,25,26,27,28,29,30,31,32,33,34,35,36,37,38,39,40,41,23,11,15,10,21,24,13,22/E:(17,18)(19,20)(21,22)(23,24)(25,26)(27,28)(29,30)(31,32,33)(38,39)/CRV:41.6/rA:41CCCCCCCCCONCSCNC…	UONOEOTYMVCADB-UHFFFAOYSA-N	C16H6F17N3O3S2	675.33	unclassified	NS(=O)(=O)C1=NC2=CC=C(C=C2S1)NC(=O)C(F)(F)C(F)(F)C(F)(F)C(F)(F)C(F)(F)C(F)(F)C(F)(F)C(F)(F)F		Aromatic PFASs	gte7	8	IROQAHVXXUQBOS-UHFFFAOYSA-N	0.807339	('Aromatic PFASs', 'gte7', nan, nan)	0																	B
242	DTXSID301348501	DSSTox_Low	N-(2-Fluoro-4-sulfamoylphenyl)perfluorononanamide	NOCAS_1348501	NS(=O)(=O)C1=CC(F)=C(NC(=O)C(F)(F)C(F)(F)C(F)(F)C(F)(F)C(F)(F)C(F)(F)C(F)(F)C(F)(F)F)C=C1	InChI=1S/C15H6F18N2O3S/c16-5-3-4(39(34,37)38)1-2-6(5)35-7(36)8(17,18)9(19,20)10(21,22)11(23,24)12(25,26)13(27,28)14(29,30)15(31,32)33/h1-3H,(H,35,36)(H2,34,37,38) AuxInfo=1/1/N:16,17,14,15,13,12,1,2,3,4,5,6,7,8,9,22,23,24,25,26,27,28,29,30,31,32,33,34,35,36,37,38,39,20,11,10,18,21,19/E:(17,18)(19,20)(21,22)(23,24)(25,26)(27,28)(29,30)(31,32,33)(37,38)/CRV:39.6/rA:39CCCCCCCCCONCCCCCCOSNOFFFFFFFFFF…	POCJXXHQXGILLN-UHFFFAOYSA-N	C15H6F18N2O3S	636.26	unclassified	NS(=O)(=O)C1=CC(F)=C(C=C1)NC(=O)C(F)(F)C(F)(F)C(F)(F)C(F)(F)C(F)(F)C(F)(F)C(F)(F)C(F)(F)F		Aromatic PFASs	gte7	8	IROQAHVXXUQBOS-UHFFFAOYSA-N	0.787879	('Aromatic PFASs', 'gte7', nan, nan)	0																	B
243	DTXSID301348494	DSSTox_Low	N-(2-Sulfamoylphenyl)perfluorononanamide	NOCAS_1348494	NS(=O)(=O)C1=C(NC(=O)C(F)(F)C(F)(F)C(F)(F)C(F)(F)C(F)(F)C(F)(F)C(F)(F)C(F)(F)F)C=CC=C1	InChI=1S/C15H7F17N2O3S/c16-8(17,7(35)34-5-3-1-2-4-6(5)38(33,36)37)9(18,19)10(20,21)11(22,23)12(24,25)13(26,27)14(28,29)15(30,31)32/h1-4H,(H,34,35)(H2,33,36,37) AuxInfo=1/1/N:16,15,17,14,12,13,1,2,3,4,5,6,7,8,9,22,23,24,25,26,27,28,29,30,31,32,33,34,35,36,37,38,20,11,10,18,21,19/E:(16,17)(18,19)(20,21)(22,23)(24,25)(26,27)(28,29)(30,31,32)(36,37)/CRV:38.6/rA:38CCCCCCCCCONCCCCCCOSNOFFFFFFFFFFFFFFFF…	CMMCECAKOTWPQY-UHFFFAOYSA-N	C15H7F17N2O3S	618.26	unclassified	NS(=O)(=O)C1C=CC=CC=1NC(=O)C(F)(F)C(F)(F)C(F)(F)C(F)(F)C(F)(F)C(F)(F)C(F)(F)C(F)(F)F		Aromatic PFASs	gte7	8	IROQAHVXXUQBOS-UHFFFAOYSA-N	0.770833	('Aromatic PFASs', 'gte7', nan, nan)	0																	B
244	DTXSID301348418	DSSTox_Low	3-Bromo-4-[(perfluorooctane-1-sulfonyl)amino]-benzenesulfonamide	NOCAS_1348418	NS(=O)(=O)C1=CC(Br)=C(NS(=O)(=O)C(F)(F)C(F)(F)C(F)(F)C(F)(F)C(F)(F)C(F)(F)C(F)(F)C(F)(F)F)C=C1	InChI=1S/C14H6BrF17N2O4S2/c15-5-3-4(39(33,35)36)1-2-6(5)34-40(37,38)14(31,32)12(26,27)10(22,23)8(18,19)7(16,17)9(20,21)11(24,25)13(28,29)30/h1-3,34H,(H2,33,35,36) AuxInfo=1/1/N:6,5,2,1,3,4,16,15,17,14,18,13,19,12,40,31,32,29,30,33,34,27,28,35,36,25,26,37,38,39,23,24,10,11,8,9,21,22,7,20/E:(16,17)(18,19)(20,21)(22,23)(24,25)(26,27)(28,29,30)(31,32)(35,36)(37,38)/CRV:39.6,40.6/rA:40CCCCCCSOONNCCCCC…	QXJAFOBRTVEIKF-UHFFFAOYSA-N	C14H6BrF17N2O4S2	733.21	unclassified	NS(=O)(=O)C1C=CC(NS(=O)(=O)C(F)(F)C(F)(F)C(F)(F)C(F)(F)C(F)(F)C(F)(F)C(F)(F)C(F)(F)F)=C(Br)C=1		Aromatic PFASs	gte7	8	IROQAHVXXUQBOS-UHFFFAOYSA-N	0.765957	('Aromatic PFASs', 'gte7', nan, nan)	0																	B
245	DTXSID301348282	DSSTox_Low	N-[3-[(2H-Tetrazol-5-yl)methyl]phenyl]-perfluorooctanamide	NOCAS_1348282	FC(F)(F)C(F)(F)C(F)(F)C(F)(F)C(F)(F)C(F)(F)C(F)(F)C(=O)NC1=CC(CC2=NNN=N2)=CC=C1	InChI=1S/C16H8F15N5O/c17-10(18,9(37)32-7-3-1-2-6(4-7)5-8-33-35-36-34-8)11(19,20)12(21,22)13(23,24)14(25,26)15(27,28)16(29,30)31/h1-4H,5H2,(H,32,37)(H,33,34,35,36) AuxInfo=1/1/N:30,29,31,27,32,28,26,37,1,2,3,4,5,6,7,8,11,12,13,14,15,16,17,18,19,20,21,22,23,24,25,10,33,36,34,35,9/E:(17,18)(19,20)(21,22)(23,24)(25,26)(27,28)(29,30,31)(33,34)(35,36)/rA:37CCCCCCCCONFFFFFFFFFFFFFFFCCCCCCCNNNNC/rB:s1;s2…	QHEKADKXLZBVIH-UHFFFAOYSA-N	C16H8F15N5O	571.25	unclassified	O=C(NC1C=CC=C(CC2N=NNN=2)C=1)C(F)(F)C(F)(F)C(F)(F)C(F)(F)C(F)(F)C(F)(F)C(F)(F)F		Aromatic PFASs	gte7	7	IROQAHVXXUQBOS-UHFFFAOYSA-N	0.788991	('Aromatic PFASs', 'gte7', nan, nan)	0																	A
246	DTXSID301348094	DSSTox_Low	Perfluorooctane-1-sulfonic acid 4-sulfamoyl-benzyl ester	NOCAS_1348094	NS(=O)(=O)C1=CC=C(COS(=O)(=O)C(F)(F)C(F)(F)C(F)(F)C(F)(F)C(F)(F)C(F)(F)C(F)(F)C(F)(F)F)C=C1	InChI=1S/C15H8F17NO5S2/c16-8(17,10(20,21)12(24,25)14(28,29)30)9(18,19)11(22,23)13(26,27)15(31,32)40(36,37)38-5-6-1-3-7(4-2-6)39(33,34)35/h1-4H,5H2,(H2,33,34,35) AuxInfo=1/1/N:32,36,33,35,30,31,34,5,4,6,3,7,2,8,1,21,22,19,20,23,24,17,18,25,26,15,16,27,28,29,13,14,39,37,40,11,12,10,38,9/E:(1,2)(3,4)(16,17)(18,19)(20,21)(22,23)(24,25)(26,27)(28,29,30)(31,32)(34,35)(36,37)/CRV:39.6,40.6/rA:40CCCCCCCC…	SXRDAZRGQNDIGS-UHFFFAOYSA-N	C15H8F17NO5S2	669.32	unclassified	NS(=O)(=O)C1=CC=C(COS(=O)(=O)C(F)(F)C(F)(F)C(F)(F)C(F)(F)C(F)(F)C(F)(F)C(F)(F)C(F)(F)F)C=C1		Aromatic PFASs	gte7	8	IROQAHVXXUQBOS-UHFFFAOYSA-N	0.725275	('Aromatic PFASs', 'gte7', nan, nan)	0																	B
247	DTXSID301348082	DSSTox_Low	2-(4-Sulfamoylphenyl)ethyl perfluoro-1-octanesulfonate	NOCAS_1348082	NS(=O)(=O)C1=CC=C(CCOS(=O)(=O)C(F)(F)C(F)(F)C(F)(F)C(F)(F)C(F)(F)C(F)(F)C(F)(F)C(F)(F)F)C=C1	InChI=1S/C16H10F17NO5S2/c17-9(18,11(21,22)13(25,26)15(29,30)31)10(19,20)12(23,24)14(27,28)16(32,33)41(37,38)39-6-5-7-1-3-8(4-2-7)40(34,35)36/h1-4H,5-6H2,(H2,34,35,36) AuxInfo=1/1/N:33,37,34,36,31,30,32,35,5,4,6,3,7,2,8,1,21,22,19,20,23,24,17,18,25,26,15,16,27,28,29,13,14,40,38,41,11,12,10,39,9/E:(1,2)(3,4)(17,18)(19,20)(21,22)(23,24)(25,26)(27,28)(29,30,31)(32,33)(35,36)(37,38)/CRV:40.6,41.6/rA:4…	JAOOOLNFCYSKHW-UHFFFAOYSA-N	C16H10F17NO5S2	683.35	unclassified	NS(=O)(=O)C1=CC=C(CCOS(=O)(=O)C(F)(F)C(F)(F)C(F)(F)C(F)(F)C(F)(F)C(F)(F)C(F)(F)C(F)(F)F)C=C1		Aromatic PFASs	gte7	8	IROQAHVXXUQBOS-UHFFFAOYSA-N	0.736842	('Aromatic PFASs', 'gte7', nan, nan)	0																	B
248	DTXSID301334803	DSSTox_Low	Sodium hydrogen (4-{[(1E)-1,2,3,3,4,4,5,5,6,6,7,7,8,8,9,9,9-heptadecafluoronon-1-en-1-yl]oxy}benzyl)phosphonate	NOCAS_1334803	[Na+].OP([O-])(=O)CC1=CC=C(O\C(F)=C(/F)C(F)(F)C(F)(F)C(F)(F)C(F)(F)C(F)(F)C(F)(F)C(F)(F)F)C=C1	InChI=1S/C16H8F17O4P.Na/c17-8(9(18)37-7-3-1-6(2-4-7)5-38(34,35)36)10(19,20)11(21,22)12(23,24)13(25,26)14(27,28)15(29,30)16(31,32)33;/h1-4H,5H2,(H2,34,35,36);/q;+1/p-1/b9-8-; AuxInfo=1/1/N:13,15,12,16,17,14,11,8,9,7,6,5,4,3,2,34,23,22,24,25,26,27,28,29,30,31,32,33,1,38,35,36,37,19,20,21,10,18;39/E:(1,2)(3,4)(19,20)(21,22)(23,24)(25,26)(27,28)(29,30)(31,32,33)(34,35,36);/rA:39FCCCCCCCCOCCCCCCCPO-OO…	FEHZEDPXNRZXCE-UOQXYWCXSA-M	C16H7F17NaO4P	640.164	unclassified	OP(O)(=O)CC1=CC=C(C=C1)OC(F)=C(F)C(F)(F)C(F)(F)C(F)(F)C(F)(F)C(F)(F)C(F)(F)C(F)(F)F		Aromatic PFASs	gte7	7	IROQAHVXXUQBOS-UHFFFAOYSA-N	0.782178	('Aromatic PFASs', 'gte7', nan, nan)	0																	B
249	DTXSID301041127	Public_Low	Nonanamide, N,N'-[4-(phenylazo)-1,3-phenylene]bis[2,2,3,3,4,4,5,5,6,6,7,7,8,8,9,9-hexadecafluoro- (9CI)	547748-28-7	FC(F)C(F)(F)C(F)(F)C(F)(F)C(F)(F)C(F)(F)C(F)(F)C(F)(F)C(=O)NC1=CC(NC(=O)C(F)(F)C(F)(F)C(F)(F)C(F)(F)C(F)(F)C(F)(F)C(F)(F)C(F)F)=C(C=C1)N=NC1=CC=CC=C1	InChI=1S/C30H12F32N4O2/c31-13(32)17(35,36)21(43,44)25(51,52)29(59,60)27(55,56)23(47,48)19(39,40)15(67)63-10-6-7-11(66-65-9-4-2-1-3-5-9)12(8-10)64-16(68)20(41,42)24(49,50)28(57,58)30(61,62)26(53,54)22(45,46)18(37,38)14(33)34/h1-8,13-14H,(H,63,67)(H,64,68) AuxInfo=1/1/N:6,5,7,4,8,40,41,38,3,39,9,10,51,20,43,12,50,19,44,13,49,18,45,14,48,17,46,15,47,16,52,53,21,22,54,55,23,24,66,67,35,36,56,57,25,26…	YJTBOQDYJOFWAC-UHFFFAOYSA-N	C30H12F32N4O2	1068.4	unclassified	O=C(NC1=CC(NC(=O)C(F)(F)C(F)(F)C(F)(F)C(F)(F)C(F)(F)C(F)(F)C(F)(F)C(F)F)=C(C=C1)N=NC1C=CC=CC=1)C(F)(F)C(F)(F)C(F)(F)C(F)(F)C(F)(F)C(F)(F)C(F)(F)C(F)F		Aromatic PFASs	gte7	8	IROQAHVXXUQBOS-UHFFFAOYSA-N	0.869919	('Aromatic PFASs', 'gte7', nan, nan)	1																	A
250	DTXSID301039920	Public_Low	Nonanamide, 2,2,3,3,4,4,5,5,6,6,7,7,8,8,9,9-hexadecafluoro-N-[4-(2-phenyldiazenyl)phenyl]-	573996-67-5	FC(F)C(F)(F)C(F)(F)C(F)(F)C(F)(F)C(F)(F)C(F)(F)C(F)(F)C(=O)NC1=CC=C(C=C1)N=NC1=CC=CC=C1	InChI=1S/C21H11F16N3O/c22-13(23)15(24,25)17(28,29)19(32,33)21(36,37)20(34,35)18(30,31)16(26,27)14(41)38-10-6-8-12(9-7-10)40-39-11-4-2-1-3-5-11/h1-9,13H,(H,38,41) AuxInfo=1/1/N:39,38,40,37,41,29,33,30,32,28,36,31,10,2,9,3,8,4,7,5,6,11,12,13,14,25,26,15,16,23,24,17,18,21,22,19,20,1,35,34,27/E:(2,3)(4,5)(6,7)(8,9)(22,23)(24,25)(26,27)(28,29)(30,31)(32,33)(34,35)(36,37)/rA:41NCCCCCCCCCFFFFFFFFFFFFFFF…	PQPRYKADCSLOSS-UHFFFAOYSA-N	C21H11F16N3O	625.313	unclassified	O=C(NC1C=CC(=CC=1)N=NC1C=CC=CC=1)C(F)(F)C(F)(F)C(F)(F)C(F)(F)C(F)(F)C(F)(F)C(F)(F)C(F)F		Aromatic PFASs	gte7	8	IROQAHVXXUQBOS-UHFFFAOYSA-N	0.863636	('Aromatic PFASs', 'gte7', nan, nan)	0																	A
251	DTXSID301035104	DSSTox_Low	4-[(1,2,3,3,4,4,5,5,6,6,7,7,8,8,9,9,10,10,10-Nonadecafluoro-1-decen-1-yl)oxy]benzenesulfonic acid	NOCAS_1035104	OS(=O)(=O)C1=CC=C(OC(F)=C(F)C(F)(F)C(F)(F)C(F)(F)C(F)(F)C(F)(F)C(F)(F)C(F)(F)C(F)(F)F)C=C1	InChI=1S/C16H5F19O4S/c17-7(8(18)39-5-1-3-6(4-2-5)40(36,37)38)9(19,20)10(21,22)11(23,24)12(25,26)13(27,28)14(29,30)15(31,32)16(33,34)35/h1-4H,(H,36,37,38) AuxInfo=1/1/N:1,2,3,4,5,6,7,8,9,10,11,12,13,14,15,16,17,18,19,20,21,22,23,24,25,26,27,28,29,30,31,32,33,34,35,36,37,38,39,40/E:(1,2)(3,4)(19,20)(21,22)(23,24)(25,26)(27,28)(29,30)(31,32)(33,34,35)(36,37,38)/CRV:40.6/rA:40CCCCCCCCCCCCCCCCFFFFFFFF…	TXAJEEKJLZMUEO-UHFFFAOYSA-N	C16H5F19O4S	654.24	unclassified	OS(=O)(=O)C1=CC=C(C=C1)OC(F)=C(F)C(F)(F)C(F)(F)C(F)(F)C(F)(F)C(F)(F)C(F)(F)C(F)(F)C(F)(F)F		Aromatic PFASs	gte7	8	IROQAHVXXUQBOS-UHFFFAOYSA-N	0.778947	('Aromatic PFASs', 'gte7', nan, nan)	0																	B
252	DTXSID301034063	DSSTox_Low	Bis[2-[[(perfluorooctyl)sulfonyl]amino]ethyl] (4-methyl-1,3-phenylene)bis-carbamate	89946-29-2	CC1=C(NC(=O)OCCNS(=O)(=O)C(F)(F)C(F)(F)C(F)(F)C(F)(F)C(F)(F)C(F)(F)C(F)(F)C(F)(F)F)C=C(NC(=O)OCCNS(=O)(=O)C(F)(F)C(F)(F)C(F)(F)C(F)(F)C(F)(F)C(F)(F)C(F)(F)C(F)(F)F)C=C1	InChI=1S/C29H18F34N4O8S2/c1-9-2-3-10(66-12(68)74-6-4-64-76(70,71)28(60,61)24(50,51)20(42,43)16(34,35)14(30,31)18(38,39)22(46,47)26(54,55)56)8-11(9)67-13(69)75-7-5-65-77(72,73)29(62,63)25(52,53)21(44,45)17(36,37)15(32,33)19(40,41)23(48,49)27(57,58)59/h2-3,8,64-65H,4-7H2,1H3,(H,66,68)(H,67,69) AuxInfo=1/1/N:24,22,23,13,29,14,28,19,21,18,20,16,26,4,38,5,37,3,39,6,36,2,40,7,35,73,41,8,34,69,70,49,50,…	OBQMYAQFHAMILX-UHFFFAOYSA-N	C29H18F34N4O8S2	1260.55	unclassified	CC1C=CC(=CC=1NC(=O)OCCNS(=O)(=O)C(F)(F)C(F)(F)C(F)(F)C(F)(F)C(F)(F)C(F)(F)C(F)(F)C(F)(F)F)NC(=O)OCCNS(=O)(=O)C(F)(F)C(F)(F)C(F)(F)C(F)(F)C(F)(F)C(F)(F)C(F)(F)C(F)(F)F		Aromatic PFASs	gte7	8	IROQAHVXXUQBOS-UHFFFAOYSA-N	0.754545	('Aromatic PFASs', 'gte7', nan, nan)	0																	B
253	DTXSID301033027	DSSTox_Low	N-[3-[[(Perfluorooctyl)sulfonyl]amino]propyl]-N,N-dimethylbenzenemethanaminium chloride	53517-99-0	[Cl-].C[N+](C)(CCCNS(=O)(=O)C(F)(F)C(F)(F)C(F)(F)C(F)(F)C(F)(F)C(F)(F)C(F)(F)C(F)(F)F)CC1=CC=CC=C1	InChI=1S/C20H20F17N2O2S.ClH/c1-39(2,11-12-7-4-3-5-8-12)10-6-9-38-42(40,41)20(36,37)18(31,32)16(27,28)14(23,24)13(21,22)15(25,26)17(29,30)19(33,34)35;/h3-5,7-8,38H,6,9-11H2,1-2H3;1H/q+1;/p-1 AuxInfo=1/1/N:42,43,39,38,40,32,37,41,31,33,35,36,7,6,8,5,9,4,10,3,18,19,20,21,16,17,22,23,14,15,24,25,11,12,13,2,26,30,34,28,29,27;1/E:(1,2)(4,5)(7,8)(21,22)(23,24)(25,26)(27,28)(29,30)(31,32)(33,34,35)(36,37…	DXIGXVACZWIOMW-UHFFFAOYSA-M	C20H20ClF17N2O2S	710.87	unclassified	C[N+](C)(CCCNS(=O)(=O)C(F)(F)C(F)(F)C(F)(F)C(F)(F)C(F)(F)C(F)(F)C(F)(F)C(F)(F)F)CC1C=CC=CC=1		Aromatic PFASs	gte7	8	IROQAHVXXUQBOS-UHFFFAOYSA-N	0.735294	('Aromatic PFASs', 'gte7', nan, nan)	0																	B
254	DTXSID301026832	DSSTox_Low	4-(2,2,3,3,4,4,5,5,6,6,7,7,8,8,8-Pentadecafluorooctanoylamino)benzenesulfonic acid	NOCAS_1026832	OS(=O)(=O)C1=CC=C(NC(=O)C(F)(F)C(F)(F)C(F)(F)C(F)(F)C(F)(F)C(F)(F)C(F)(F)F)C=C1	InChI=1S/C14H6F15NO4S/c15-8(16,7(31)30-5-1-3-6(4-2-5)35(32,33)34)9(17,18)10(19,20)11(21,22)12(23,24)13(25,26)14(27,28)29/h1-4H,(H,30,31)(H,32,33,34) AuxInfo=1/1/N:1,5,2,4,6,3,8,10,11,12,13,14,15,16,30,31,28,29,26,27,24,25,22,23,20,21,17,18,19,7,9,33,34,35,32/E:(1,2)(3,4)(15,16)(17,18)(19,20)(21,22)(23,24)(25,26)(27,28,29)(32,33,34)/CRV:35.6/rA:35CCCCCCNCOCCCCCCCFFFFFFFFFFFFFFFSOOO/rB:d1;s2;d3;s4;…	VDIDFTGDTSFTGT-UHFFFAOYSA-N	C14H6F15NO4S	569.24	unclassified	OS(=O)(=O)C1=CC=C(C=C1)NC(=O)C(F)(F)C(F)(F)C(F)(F)C(F)(F)C(F)(F)C(F)(F)C(F)(F)F		Aromatic PFASs	gte7	7	IROQAHVXXUQBOS-UHFFFAOYSA-N	0.769231	('Aromatic PFASs', 'gte7', nan, nan)	0																	B
255	DTXSID301026751	DSSTox_Low	4-Bromo-5-(1,2,3,3,4,4,5,5,6,6,7,7,8,8,9,9,9-heptadecafluoronon-1-enoxy)benzene-1,2-diamine	NOCAS_1026751	NC1=CC(Br)=C(OC(F)=C(F)C(F)(F)C(F)(F)C(F)(F)C(F)(F)C(F)(F)C(F)(F)C(F)(F)F)C=C1N	InChI=1S/C15H6BrF17N2O/c16-3-1-4(34)5(35)2-6(3)36-8(18)7(17)9(19,20)10(21,22)11(23,24)12(25,26)13(27,28)14(29,30)15(31,32)33/h1-2H,34-35H2 AuxInfo=1/0/N:4,1,5,3,2,6,9,8,10,11,12,13,14,15,16,34,32,33,30,31,28,29,26,27,24,25,22,23,20,21,17,18,19,35,36,7/E:(19,20)(21,22)(23,24)(25,26)(27,28)(29,30)(31,32,33)/rA:36CCCCCCOCCCCCCCCCFFFFFFFFFFFFFFFFFBrNN/rB:d1;s2;d3;s4;s1d5;s6;s7;w?8;s9;s10;s11;s12;s13;…	MZRBACMCZHVRKQ-UHFFFAOYSA-N	C15H6BrF17N2O	633.103	unclassified	NC1=CC(OC(F)=C(F)C(F)(F)C(F)(F)C(F)(F)C(F)(F)C(F)(F)C(F)(F)C(F)(F)F)=C(Br)C=C1N		Aromatic PFASs	gte7	7	IROQAHVXXUQBOS-UHFFFAOYSA-N	0.831683	('Aromatic PFASs', 'gte7', nan, nan)	0																	A
256	DTXSID301026725	DSSTox_Low	(Heptadecafluorooctyl)phenyliodonium	NOCAS_1026725	FC(F)(F)C(F)(F)C(F)(F)C(F)(F)C(F)(F)C(F)(F)C(F)(F)C(F)(F)[I+]C1=CC=CC=C1	InChI=1S/C14H5F17I/c15-7(16,9(19,20)11(23,24)13(27,28)29)8(17,18)10(21,22)12(25,26)14(30,31)32-6-4-2-1-3-5-6/h1-5H/q+1 AuxInfo=1/0/N:1,2,6,3,5,4,12,11,13,10,14,9,15,8,23,24,25,26,21,22,27,28,19,20,29,30,16,17,18,31,32,7/E:(2,3)(4,5)(15,16)(17,18)(19,20)(21,22)(23,24)(25,26)(27,28,29)(30,31)/CRV:32+1/rA:32CCCCCCI+CCCCCCCCFFFFFFFFFFFFFFFFF/rB:d1;s2;d3;s4;s1d5;s4;s7;s8;s9;s10;s11;s12;s13;s14;s15;s15…	PUNFPOQUHDQGLC-UHFFFAOYSA-N	C14H5F17I	623.071	unclassified	FC(F)(F)C(F)(F)C(F)(F)C(F)(F)C(F)(F)C(F)(F)C(F)(F)C(F)(F)[I+]C1C=CC=CC=1		Aromatic PFASs	gte7	8	IROQAHVXXUQBOS-UHFFFAOYSA-N	0.829545	('Aromatic PFASs', 'gte7', nan, nan)	0																	A
257	DTXSID301021606	DSSTox_High	N-Perfluoropelargonoyldopamine	105988-39-4	OC1=CC=C(CCNC(=O)C(F)(F)C(F)(F)C(F)(F)C(F)(F)C(F)(F)C(F)(F)C(F)(F)C(F)(F)F)C=C1O	InChI=1S/C17H10F17NO3/c18-10(19,9(38)35-4-3-6-1-2-7(36)8(37)5-6)11(20,21)12(22,23)13(24,25)14(26,27)15(28,29)16(30,31)17(32,33)34/h1-2,5,36-37H,3-4H2,(H,35,38) AuxInfo=1/1/N:17,16,13,12,19,18,15,14,1,2,3,4,5,6,7,8,9,22,23,24,25,26,27,28,29,30,31,32,33,34,35,36,37,38,11,21,20,10/E:(18,19)(20,21)(22,23)(24,25)(26,27)(28,29)(30,31)(32,33,34)/rA:38CCCCCCCCCONCCCCCCCCOOFFFFFFFFFFFFFFFFF/rB:s1;s2;s3;s4…	KBXCDKNSADMWLR-UHFFFAOYSA-N	C17H10F17NO3	599.244	unclassified	OC1=CC(CCNC(=O)C(F)(F)C(F)(F)C(F)(F)C(F)(F)C(F)(F)C(F)(F)C(F)(F)C(F)(F)F)=CC=C1O		Aromatic PFASs	gte7	8	IROQAHVXXUQBOS-UHFFFAOYSA-N	0.736842	('Aromatic PFASs', 'gte7', nan, nan)	0																	B
258	DTXSID301020696	DSSTox_High	3-[({4-[(1,1,2,2,3,3,4,4,5,5,6,6,7,7,8,9,9-Heptadecafluoro-8-nonen-1-yl)oxy]phenyl}sulfonyl)amino]-N,N,N-trimethyl-1-propanaminium iodide	2780369-95-9	[I-].C[N+](C)(C)CCCNS(=O)(=O)C1=CC=C(OC(F)(F)C(F)(F)C(F)(F)C(F)(F)C(F)(F)C(F)(F)C(F)(F)C(F)=C(F)F)C=C1	InChI=1S/C21H20F17N2O3S.HI/c1-40(2,3)10-4-9-39-44(41,42)12-7-5-11(6-8-12)43-21(37,38)20(35,36)19(33,34)18(31,32)17(29,30)16(27,28)15(25,26)13(22)14(23)24;/h5-8,39H,4,9-10H2,1-3H3;1H/q+1;/p-1 AuxInfo=1/1/N:42,43,44,2,9,11,14,12,3,1,10,13,23,24,22,21,20,19,18,17,16,39,40,41,37,38,35,36,33,34,31,32,29,30,27,28,25,26,5,4,7,8,15,6;45/E:(1,2,3)(5,6)(7,8)(23,24)(25,26)(27,28)(29,30)(31,32)(33,34)(35,36)…	MLUQGXPGKHUADB-UHFFFAOYSA-M	C21H20F17IN2O3S	830.34	unclassified	C[N+](C)(C)CCCNS(=O)(=O)C1=CC=C(C=C1)OC(F)(F)C(F)(F)C(F)(F)C(F)(F)C(F)(F)C(F)(F)C(F)(F)C(F)=C(F)F		Aromatic PFASs	gte7	7	IROQAHVXXUQBOS-UHFFFAOYSA-N	0.824561	('Aromatic PFASs', 'gte7', nan, nan)	0																	B
259	DTXSID301020672	DSSTox_High	5-((Perfluoro-1-nonen-1-yl)oxy)isophthalic acid	NOCAS_1020672	OC(=O)C1=CC(=CC(OC(F)=C(F)C(F)(F)C(F)(F)C(F)(F)C(F)(F)C(F)(F)C(F)(F)C(F)(F)F)=C1)C(O)=O	InChI=1S/C17H5F17O5/c18-7(8(19)39-6-2-4(9(35)36)1-5(3-6)10(37)38)11(20,21)12(22,23)13(24,25)14(26,27)15(28,29)16(30,31)17(32,33)34/h1-3H,(H,35,36)(H,37,38) AuxInfo=1/1/N:6,2,4,1,5,3,15,14,7,10,16,17,18,19,20,21,29,37,22,38,39,23,24,30,31,25,26,27,28,33,36,32,34,35,8,9,11,12,13/E:(2,3)(4,5)(9,10)(20,21)(22,23)(24,25)(26,27)(28,29)(30,31)(32,33,34)(35,36,37,38)/gE:(1,2)/rA:39CCCCCCCOOCOOOCCCCCCCCFF…	ULSMOZVJXVYNDX-UHFFFAOYSA-N	C17H5F17O5	612.195	unclassified	OC(=O)C1C=C(C=C(C=1)C(O)=O)OC(F)=C(F)C(F)(F)C(F)(F)C(F)(F)C(F)(F)C(F)(F)C(F)(F)C(F)(F)F		Aromatic PFASs	gte7	7	IROQAHVXXUQBOS-UHFFFAOYSA-N	0.774194	('Aromatic PFASs', 'gte7', nan, nan)	0																	B
260	DTXSID20897090	DSSTox_High	N-Benzoyl-3'-O-{(2-cyanoethoxy)[di(propan-2-yl)amino]phosphanyl}-2'-deoxy-5'-O-{[4-(3,3,4,4,5,5,6,6,7,7,8,8,9,9,10,10,10-heptadecafluorodecyl)phenyl]bis(4-methoxyphenyl)methyl}cytidine	1401422-19-2	COC1=CC=C(C=C1)C(OC[C@H]1O[C@H](C[C@@H]1OP(OCCC#N)N(C(C)C)C(C)C)N1C=CC(NC(=O)C2=CC=CC=C2)=NC1=O)(C1=CC=C(CCC(F)(F)C(F)(F)C(F)(F)C(F)(F)C(F)(F)C(F)(F)C(F)(F)C(F)(F)F)C=C1)C1=CC=C(OC)C=C1	InChI=1S/C56H55F17N5O8P/c1-33(2)78(34(3)4)87(84-30-10-28-74)86-42-31-45(77-29-26-44(76-47(77)80)75-46(79)36-11-8-7-9-12-36)85-43(42)32-83-49(38-17-21-40(81-5)22-18-38,39-19-23-41(82-6)24-20-39)37-15-13-35(14-16-37)25-27-48(57,58)50(59,60)51(61,62)52(63,64)53(65,66)54(67,68)55(69,70)56(71,72)73/h7-9,11-24,26,29,33-34,42-43,45H,10,25,27,30-32H2,1-6H3,(H,75,76,79,80)/t42-,43+,45+,87?/m0/s1 AuxInfo=1…	TXKZBRQFTAORHN-PXGSZKCMSA-N	C56H55F17N5O8P	1280.03	unclassified	CC(C)N(C(C)C)P(OC1CC(OC1COC(C1C=CC(CCC(F)(F)C(F)(F)C(F)(F)C(F)(F)C(F)(F)C(F)(F)C(F)(F)C(F)(F)F)=CC=1)(C1C=CC(=CC=1)OC)C1C=CC(=CC=1)OC)N1C=CC(NC(=O)C2C=CC=CC=2)=NC1=O)OCCC#N		Aromatic PFASs	gte7	8	IROQAHVXXUQBOS-UHFFFAOYSA-N	0.80117	('Aromatic PFASs', 'gte7', nan, nan)	0																	A
261	DTXSID20896265	Public_High_CAS	Bis(2,2,3,3,4,4,5,5,6,6,7,7,8,8,8-pentadecafluorooctyl) 3,4,5,6-tetrachlorobenzene-1,2-dicarboxylate	2212-77-3	FC(F)(F)C(F)(F)C(F)(F)C(F)(F)C(F)(F)C(F)(F)C(F)(F)COC(=O)C1=C(Cl)C(Cl)=C(Cl)C(Cl)=C1C(=O)OCC(F)(F)C(F)(F)C(F)(F)C(F)(F)C(F)(F)C(F)(F)C(F)(F)F	InChI=1S/C24H4Cl4F30O4/c25-5-3(9(59)61-1-11(29,30)13(33,34)15(37,38)17(41,42)19(45,46)21(49,50)23(53,54)55)4(6(26)8(28)7(5)27)10(60)62-2-12(31,32)14(35,36)16(39,40)18(43,44)20(47,48)22(51,52)24(56,57)58/h1-2H2 AuxInfo=1/0/N:14,40,4,3,5,2,7,9,11,37,15,41,18,44,21,47,24,50,27,53,30,56,33,59,6,1,8,10,16,17,42,43,19,20,45,46,22,23,48,49,25,26,51,52,28,29,54,55,31,32,57,58,34,35,36,60,61,62,12,38,13,3…	MYYIQTVLQVKKEC-UHFFFAOYSA-N	C24H4Cl4F30O4	1068.04	unclassified	O=C(OCC(F)(F)C(F)(F)C(F)(F)C(F)(F)C(F)(F)C(F)(F)C(F)(F)F)C1C(=C(Cl)C(Cl)=C(Cl)C=1Cl)C(=O)OCC(F)(F)C(F)(F)C(F)(F)C(F)(F)C(F)(F)C(F)(F)C(F)(F)F		Aromatic PFASs	gte7	7	IROQAHVXXUQBOS-UHFFFAOYSA-N	0.791209	('Aromatic PFASs', 'gte7', nan, nan)	0																	C
262	DTXSID20882800	DSSTox_Low	Carbamic acid, [2-methyl-5-[[[2-[[(heptadecafluorooctyl)sulfonyl]methylamino]ethoxy]carbonyl]amino]phenyl]-, 2-[[(heptadecafluorooctyl)sulfonyl]propylamino]ethyl ester	99908-28-8	CC1=C(C=C(C=C1)\N=C(/O)OCCNCS(=O)(=O)C(F)(F)C(F)(F)C(F)(F)C(F)(F)C(F)(F)C(F)(F)C(F)(F)C(F)(F)F)\N=C(/O)OCCNCCCS(=O)(=O)C(F)(F)C(F)(F)C(F)(F)C(F)(F)C(F)(F)C(F)(F)C(F)(F)C(F)(F)F	InChI=1S/C33H26F34N4O8S2/c1-13-3-4-14(70-16(72)78-9-7-69-12-81(76,77)33(66,67)29(56,57)25(48,49)21(40,41)19(36,37)23(44,45)27(52,53)31(61,62)63)11-15(13)71-17(73)79-8-6-68-5-2-10-80(74,75)32(64,65)28(54,55)24(46,47)20(38,39)18(34,35)22(42,43)26(50,51)30(58,59)60/h3-4,11,68-69H,2,5-10,12H2,1H3,(H,70,72)(H,71,73) AuxInfo=1/1/N:1,2,3,4,5,6,7,8,9,10,11,12,13,14,15,16,17,18,19,20,21,22,23,24,25,26,27,…	NGYIEYPBDASQSD-UHFFFAOYSA-N	C33H26F34N4O8S2	1316.66	unclassified	CC1C=CC(=CC=1N=C(O)OCCNCCCS(=O)(=O)C(F)(F)C(F)(F)C(F)(F)C(F)(F)C(F)(F)C(F)(F)C(F)(F)C(F)(F)F)N=C(O)OCCNCS(=O)(=O)C(F)(F)C(F)(F)C(F)(F)C(F)(F)C(F)(F)C(F)(F)C(F)(F)C(F)(F)F		Aromatic PFASs	gte7	8	IROQAHVXXUQBOS-UHFFFAOYSA-N	0.776	('Aromatic PFASs', 'gte7', nan, nan)	0																	B
263	DTXSID20880427	DSSTox_Low	2-((Perfluorooctyl)sulfonylaminomethyl)benzenesulfonate sodium	51032-47-4	[Na+].[H]N(CC1=CC=CC=C1S([O-])(=O)=O)S(=O)(=O)C(F)(F)C(F)(F)C(F)(F)C(F)(F)C(F)(F)C(F)(F)C(F)(F)C(F)(F)F	InChI=1S/C15H8F17NO5S2.Na/c16-8(17,10(20,21)12(24,25)14(28,29)30)9(18,19)11(22,23)13(26,27)15(31,32)40(37,38)33-5-6-3-1-2-4-7(6)39(34,35)36;/h1-4,33H,5H2,(H,34,35,36);/q;+1/p-1 AuxInfo=1/1/N:40,41,38,39,34,36,37,30,28,32,27,33,29,35,31,10,11,6,7,14,15,4,5,16,17,8,9,18,19,20,12,13,26,23,24,25,21,22,2,1;3/E:(16,17)(18,19)(20,21)(22,23)(24,25)(26,27)(28,29,30)(31,32)(34,35,36)(37,38);/CRV:39.6,40.6;…	UZYQQZDQGZFHEK-UHFFFAOYSA-M	C15H7F17NNaO5S2	691.31	inactive	OS(=O)(=O)C1C=CC=CC=1CNS(=O)(=O)C(F)(F)C(F)(F)C(F)(F)C(F)(F)C(F)(F)C(F)(F)C(F)(F)C(F)(F)F		Aromatic PFASs	gte7	8	IROQAHVXXUQBOS-UHFFFAOYSA-N	0.777778	('Aromatic PFASs', 'gte7', nan, nan)	0			DTXSID6071372		DTXSID6071372	DTXSID20880427	0.47619	0									B
264	DTXSID20827670	Public_Low	4'-(Heptadecafluorooctyl)-3-octyl-2,2'-bithiophene	844436-13-1	CCCCCCCCC1=C(SC=C1)C1=CC(=CS1)C(F)(F)C(F)(F)C(F)(F)C(F)(F)C(F)(F)C(F)(F)C(F)(F)C(F)(F)F	InChI=1S/C24H21F17S2/c1-2-3-4-5-6-7-8-13-9-10-42-16(13)15-11-14(12-43-15)17(25,26)18(27,28)19(29,30)20(31,32)21(33,34)22(35,36)23(37,38)24(39,40)41/h9-12H,2-8H2,1H3 AuxInfo=1/0/N:43,40,34,32,28,26,27,30,41,42,37,38,33,29,36,35,24,22,20,21,23,25,31,39,11,12,7,8,5,6,3,4,9,10,13,14,15,16,17,18,19,2,1/E:(25,26)(27,28)(29,30)(31,32)(33,34)(35,36)(37,38)(39,40,41)/rA:43SSFFFFFFFFFFFFFFFFFCCCCCCCCCCCCCC…	UJFDOKUOWUTTEW-UHFFFAOYSA-N	C24H21F17S2	696.52	unclassified	CCCCCCCCC1C=CSC=1C1=CC(=CS1)C(F)(F)C(F)(F)C(F)(F)C(F)(F)C(F)(F)C(F)(F)C(F)(F)C(F)(F)F		Aromatic PFASs	gte7	8	IROQAHVXXUQBOS-UHFFFAOYSA-N	0.826087	('Aromatic PFASs', 'gte7', nan, nan)	0																	A
265	DTXSID20800382	Public_Low	2-[4-(Heptadecafluorooctyl)phenoxy]ethyl prop-2-enoate	649721-92-6	FC(F)(F)C(F)(F)C(F)(F)C(F)(F)C(F)(F)C(F)(F)C(F)(F)C(F)(F)C1=CC=C(OCCOC(=O)C=C)C=C1	InChI=1S/C19H11F17O3/c1-2-11(37)39-8-7-38-10-5-3-9(4-6-10)12(20,21)13(22,23)14(24,25)15(26,27)16(28,29)17(30,31)18(32,33)19(34,35)36/h2-6H,1,7-8H2 AuxInfo=1/0/N:39,38,30,31,32,33,35,36,28,34,37,26,24,22,21,23,25,27,29,11,12,7,8,3,4,1,2,5,6,9,10,13,14,15,16,17,20,18,19/E:(3,4)(5,6)(20,21)(22,23)(24,25)(26,27)(28,29)(30,31)(32,33)(34,35,36)/rA:39FFFFFFFFFFFFFFFFFOOOCCCCCCCCCCCCCCCCCCC/rB:;;;;;;;;;;…	FFEYJOWMXWNIKJ-UHFFFAOYSA-N	C19H11F17O3	610.267	unclassified	C=CC(=O)OCCOC1C=CC(=CC=1)C(F)(F)C(F)(F)C(F)(F)C(F)(F)C(F)(F)C(F)(F)C(F)(F)C(F)(F)F		Aromatic PFASs	gte7	8	IROQAHVXXUQBOS-UHFFFAOYSA-N	0.782178	('Aromatic PFASs', 'gte7', nan, nan)	0																	A
266	DTXSID20771664	Public_Low	4-[(1,2,3,3,4,4,5,5,6,6,7,7,8,8,9,9,9-Heptadecafluoronon-1-en-1-yl)oxy]-N-(prop-2-en-1-yl)benzamide	143906-91-6	FC(OC1=CC=C(C=C1)C(=O)NCC=C)=C(F)C(F)(F)C(F)(F)C(F)(F)C(F)(F)C(F)(F)C(F)(F)C(F)(F)F	InChI=1S/C19H10F17NO2/c1-2-7-37-12(38)8-3-5-9(6-4-8)39-11(21)10(20)13(22,23)14(24,25)15(26,27)16(28,29)17(30,31)18(32,33)19(34,35)36/h2-6H,1,7H2,(H,37,38) AuxInfo=1/1/N:39,38,34,35,31,32,37,33,30,28,29,36,26,24,22,21,23,25,27,16,17,11,12,7,8,3,4,1,2,5,6,9,10,13,14,15,20,19,18/E:(3,4)(5,6)(22,23)(24,25)(26,27)(28,29)(30,31)(32,33)(34,35,36)/rA:39FFFFFFFFFFFFFFFFFOONCCCCCCCCCCCCCCCCCCC/rB:;;;;;;;;;…	PYHPJBMXSPWEGG-UHFFFAOYSA-N	C19H10F17NO2	607.267	unclassified	C=CCNC(=O)C1C=CC(=CC=1)OC(F)=C(F)C(F)(F)C(F)(F)C(F)(F)C(F)(F)C(F)(F)C(F)(F)C(F)(F)F		Aromatic PFASs	gte7	7	IROQAHVXXUQBOS-UHFFFAOYSA-N	0.707071	('Aromatic PFASs', 'gte7', nan, nan)	0																	A
267	DTXSID20750732	Public_Low	Methyl 4-(nonadecafluorononyl)benzoate	88951-04-6	COC(=O)C1=CC=C(C=C1)C(F)(F)C(F)(F)C(F)(F)C(F)(F)C(F)(F)C(F)(F)C(F)(F)C(F)(F)C(F)(F)F	InChI=1S/C17H7F19O2/c1-38-8(37)6-2-4-7(5-3-6)9(18,19)10(20,21)11(22,23)12(24,25)13(26,27)14(28,29)15(30,31)16(32,33)17(34,35)36/h2-5H,1H3 AuxInfo=1/0/N:38,34,35,32,33,36,30,37,28,26,24,22,23,25,27,29,31,13,14,9,10,5,6,1,2,3,4,7,8,11,12,15,16,17,18,19,21,20/E:(2,3)(4,5)(18,19)(20,21)(22,23)(24,25)(26,27)(28,29)(30,31)(32,33)(34,35,36)/rA:38FFFFFFFFFFFFFFFFFFFOOCCCCCCCCCCCCCCCCC/rB:;;;;;;;;;;;;;;;;…	XKRMXMQQULASKI-UHFFFAOYSA-N	C17H7F19O2	604.211	unclassified	COC(=O)C1C=CC(=CC=1)C(F)(F)C(F)(F)C(F)(F)C(F)(F)C(F)(F)C(F)(F)C(F)(F)C(F)(F)C(F)(F)F		Aromatic PFASs	gte7	9	IROQAHVXXUQBOS-UHFFFAOYSA-N	0.735632	('Aromatic PFASs', 'gte7', nan, nan)	0																	A
268	DTXSID20710295	Public_Low	5-[(1,2,3,3,4,4,5,5,6,6,7,7,8,8,9,9,9-Heptadecafluoronon-1-en-1-yl)oxy]benzene-1,3-dicarbonyl dichloride	121699-18-1	FC(OC1=CC(=CC(=C1)C(Cl)=O)C(Cl)=O)=C(F)C(F)(F)C(F)(F)C(F)(F)C(F)(F)C(F)(F)C(F)(F)C(F)(F)F	InChI=1S/C17H3Cl2F17O3/c18-8(37)4-1-5(9(19)38)3-6(2-4)39-10(21)7(20)11(22,23)12(24,25)13(26,27)14(28,29)15(30,31)16(32,33)17(34,35)36/h1-3H AuxInfo=1/0/N:37,33,34,35,36,32,30,39,38,31,28,26,24,23,25,27,29,2,1,18,19,13,14,9,10,5,6,3,4,7,8,11,12,15,16,17,22,21,20/E:(2,3)(4,5)(8,9)(18,19)(22,23)(24,25)(26,27)(28,29)(30,31)(32,33)(34,35,36)(37,38)/rA:39ClClFFFFFFFFFFFFFFFFFOOOCCCCCCCCCCCCCCCCC/rB:;;;…	RRPVUVFTFFPAND-UHFFFAOYSA-N	C17H3Cl2F17O3	649.08	unclassified	O=C(Cl)C1C=C(C=C(C=1)C(=O)Cl)OC(F)=C(F)C(F)(F)C(F)(F)C(F)(F)C(F)(F)C(F)(F)C(F)(F)C(F)(F)F		Aromatic PFASs	gte7	7	IROQAHVXXUQBOS-UHFFFAOYSA-N	0.778947	('Aromatic PFASs', 'gte7', nan, nan)	0																	A
269	DTXSID2068557	DSSTox_High	N-Benzylheptadecafluorooctane-1-sulphonamide	50598-29-3	FC(F)(F)C(F)(F)C(F)(F)C(F)(F)C(F)(F)C(F)(F)C(F)(F)C(F)(F)S(=O)(=O)NCC1=CC=CC=C1	InChI=1S/C15H8F17NO2S/c16-8(17,10(20,21)12(24,25)14(28,29)30)9(18,19)11(22,23)13(26,27)15(31,32)36(34,35)33-6-7-4-2-1-3-5-7/h1-5,33H,6H2 AuxInfo=1/0/N:36,34,35,32,33,30,31,5,4,6,3,7,2,8,1,20,21,18,19,22,23,16,17,24,25,14,15,26,27,28,12,13,29,10,11,9/E:(2,3)(4,5)(16,17)(18,19)(20,21)(22,23)(24,25)(26,27)(28,29,30)(31,32)(34,35)/CRV:36.6/rA:36CCCCCCCCSOOFFFFFFFFFFFFFFFFFNCCCCCCC/rB:s1;s2;s3;s4;s5;s…	GRXIBAUTCQPULC-UHFFFAOYSA-N	C15H8F17NO2S	589.27	inactive	O=S(=O)(NCC1C=CC=CC=1)C(F)(F)C(F)(F)C(F)(F)C(F)(F)C(F)(F)C(F)(F)C(F)(F)C(F)(F)F		Aromatic PFASs	gte7	8	IROQAHVXXUQBOS-UHFFFAOYSA-N	0.701149	('Aromatic PFASs', 'gte7', nan, nan)	0			DTXSID6071372		DTXSID6071372	DTXSID2068557	0	0									A
270	DTXSID20379987	Public_High_CAS	3-(heptadecafluorooctyl)-5-methyl-1H-pyrazole	243659-12-3	CC1=CC(=NN1)C(F)(F)C(F)(F)C(F)(F)C(F)(F)C(F)(F)C(F)(F)C(F)(F)C(F)(F)F	InChI=1S/C12H5F17N2/c1-3-2-4(31-30-3)5(13,14)6(15,16)7(17,18)8(19,20)9(21,22)10(23,24)11(25,26)12(27,28)29/h2H,1H3,(H,30,31) AuxInfo=1/1/N:31,29,30,27,25,24,22,20,21,23,26,28,11,12,9,10,5,6,1,2,3,4,7,8,13,14,15,16,17,19,18/E:(13,14)(15,16)(17,18)(19,20)(21,22)(23,24)(25,26)(27,28,29)/rA:31FFFFFFFFFFFFFFFFFNNCCCCCCCCCCCC/rB:;;;;;;;;;;;;;;;;;s18;s1s2;s3s4s20;s5s6s20;s7s8s21;s9s10s22;s11s12s24;s13s1…	ZZAFDXWUOUYUMN-UHFFFAOYSA-N	C12H5F17N2	500.159	unclassified	CC1=CC(=NN1)C(F)(F)C(F)(F)C(F)(F)C(F)(F)C(F)(F)C(F)(F)C(F)(F)C(F)(F)F		Aromatic PFASs	gte7	8	IROQAHVXXUQBOS-UHFFFAOYSA-N	0.833333	('Aromatic PFASs', 'gte7', nan, nan)	0																	A
271	DTXSID20204487	DSSTox_High	Heptadecafluoro-N-phenyl-1-octanesulfonamide	559-05-7	FC(F)(F)C(F)(F)C(F)(F)C(F)(F)C(F)(F)C(F)(F)C(F)(F)C(F)(F)S(=O)(=O)NC1=CC=CC=C1	InChI=1S/C14H6F17NO2S/c15-7(16,9(19,20)11(23,24)13(27,28)29)8(17,18)10(21,22)12(25,26)14(30,31)35(33,34)32-6-4-2-1-3-5-6/h1-5,32H AuxInfo=1/0/N:35,33,34,31,32,30,24,22,26,23,28,25,29,27,6,7,2,3,10,11,4,5,14,15,8,9,16,17,18,12,13,21,19,20,1/E:(2,3)(4,5)(15,16)(17,18)(19,20)(21,22)(23,24)(25,26)(27,28,29)(30,31)(33,34)/CRV:35.6/rA:35SFFFFFFFFFFFFFFFFFOONCCCCCCCCCCCCCC/rB:;;;;;;;;;;;;;;;;;d1;d1;s1;s…	URBBAHQFHYXVEH-UHFFFAOYSA-N	C14H6F17NO2S	575.24	unclassified	O=S(=O)(NC1C=CC=CC=1)C(F)(F)C(F)(F)C(F)(F)C(F)(F)C(F)(F)C(F)(F)C(F)(F)C(F)(F)F		Aromatic PFASs	gte7	8	IROQAHVXXUQBOS-UHFFFAOYSA-N	0.747126	('Aromatic PFASs', 'gte7', nan, nan)	0																	A
272	DTXSID20178912	DSSTox_High	3,4-Bis((perfluoro-1-oxooctyl)amino)benzenesulfonyl chloride	24216-05-5	FC(F)(F)C(F)(F)C(F)(F)C(F)(F)C(F)(F)C(F)(F)C(F)(F)C(=O)NC1=C(NC(=O)C(F)(F)C(F)(F)C(F)(F)C(F)(F)C(F)(F)C(F)(F)C(F)(F)F)C=C(C=C1)S(Cl)(=O)=O	InChI=1S/C22H5ClF30N2O4S/c23-60(58,59)4-1-2-5(54-7(56)9(24,25)11(28,29)13(32,33)15(36,37)17(40,41)19(44,45)21(48,49)50)6(3-4)55-8(57)10(26,27)12(30,31)14(34,35)16(38,39)18(42,43)20(46,47)22(51,52)53/h1-3H,(H,54,56)(H,55,57) AuxInfo=1/1/N:60,58,57,59,56,55,52,51,48,47,44,43,40,39,42,41,46,45,50,49,54,53,1,21,22,19,20,13,14,11,12,5,6,3,4,9,10,7,8,17,18,15,16,25,26,23,24,30,31,32,27,28,29,38,37,34,3…	PEVCFUGKAIGEMQ-UHFFFAOYSA-N	C22H5ClF30N2O4S	998.75	unclassified	O=C(NC1C=C(C=CC=1NC(=O)C(F)(F)C(F)(F)C(F)(F)C(F)(F)C(F)(F)C(F)(F)C(F)(F)F)S(=O)(=O)Cl)C(F)(F)C(F)(F)C(F)(F)C(F)(F)C(F)(F)C(F)(F)C(F)(F)F		Aromatic PFASs	gte7	7	IROQAHVXXUQBOS-UHFFFAOYSA-N	0.773196	('Aromatic PFASs', 'gte7', nan, nan)	0																	A
273	DTXSID20176059	Public_High_CAS	2,4,6-Tris(pentadecafluoroheptyl)-1,3,5-triazine	21674-38-4	FC(F)(F)C(F)(F)C(F)(F)C(F)(F)C(F)(F)C(F)(F)C(F)(F)C1=NC(=NC(=N1)C(F)(F)C(F)(F)C(F)(F)C(F)(F)C(F)(F)C(F)(F)C(F)(F)F)C(F)(F)C(F)(F)C(F)(F)C(F)(F)C(F)(F)C(F)(F)C(F)(F)F	InChI=1S/C24F45N3/c25-4(26,7(31,32)10(37,38)13(43,44)16(49,50)19(55,56)22(61,62)63)1-70-2(5(27,28)8(33,34)11(39,40)14(45,46)17(51,52)20(57,58)23(64,65)66)72-3(71-1)6(29,30)9(35,36)12(41,42)15(47,48)18(53,54)21(59,60)24(67,68)69 AuxInfo=1/0/N:64,65,66,58,59,60,54,53,52,49,50,51,55,56,57,63,62,61,67,68,69,70,71,72,19,20,21,22,23,24,7,8,9,10,11,12,5,6,3,4,1,2,13,14,15,16,17,18,29,30,27,28,25,26,35,3…	BFAUAMWYFFXWLX-UHFFFAOYSA-N	C24F45N3	1185.21	unclassified	FC(F)(F)C(F)(F)C(F)(F)C(F)(F)C(F)(F)C(F)(F)C(F)(F)C1N=C(N=C(N=1)C(F)(F)C(F)(F)C(F)(F)C(F)(F)C(F)(F)C(F)(F)C(F)(F)F)C(F)(F)C(F)(F)C(F)(F)C(F)(F)C(F)(F)C(F)(F)C(F)(F)F		Aromatic PFASs	gte7	7	IROQAHVXXUQBOS-UHFFFAOYSA-N	0.8375	('Aromatic PFASs', 'gte7', nan, nan)	0																	C
274	DTXSID201353509	DSSTox_Low	1,4-Bis(5-pentadecafluoro-heptyl-1,2,4-oxadiazol-3-yl)-benzene	57697-77-5	FC(F)(F)C(F)(F)C(F)(F)C(F)(F)C(F)(F)C(F)(F)C(F)(F)C1=NC(=NO1)C1=CC=C(C=C1)C1=NOC(=N1)C(F)(F)C(F)(F)C(F)(F)C(F)(F)C(F)(F)C(F)(F)C(F)(F)F	InChI=1S/C24H4F30N4O2/c25-11(26,13(29,30)15(33,34)17(37,38)19(41,42)21(45,46)23(49,50)51)9-55-7(57-59-9)5-1-2-6(4-3-5)8-56-10(60-58-8)12(27,28)14(31,32)16(35,36)18(39,40)20(43,44)22(47,48)24(52,53)54/h1-4H AuxInfo=1/0/N:2,3,6,5,1,4,9,36,11,38,12,39,13,40,14,41,15,42,16,43,17,44,18,45,19,20,46,47,21,22,48,49,23,24,50,51,25,26,52,53,27,28,54,55,29,30,56,57,31,32,33,58,59,60,10,37,8,35,7,34/E:(1,2,3…	NOVJHBCLJNPMDA-UHFFFAOYSA-N	C24H4F30N4O2	950.274	unclassified	FC(F)(F)C(F)(F)C(F)(F)C(F)(F)C(F)(F)C(F)(F)C(F)(F)C1=NC(=NO1)C1C=CC(=CC=1)C1N=C(ON=1)C(F)(F)C(F)(F)C(F)(F)C(F)(F)C(F)(F)C(F)(F)C(F)(F)F		Aromatic PFASs	gte7	7	IROQAHVXXUQBOS-UHFFFAOYSA-N	0.840426	('Aromatic PFASs', 'gte7', nan, nan)	0																	C
275	DTXSID201349201	DSSTox_High	1-Methyl-4-[(perfluorononyl)oxy]benzene	NOCAS_1349201	CC1=CC=C(OC(F)(F)C(F)(F)C(F)(F)C(F)(F)C(F)(F)C(F)(F)C(F)(F)C(F)(F)C(F)(F)F)C=C1	InChI=1S/C16H7F19O/c1-6-2-4-7(5-3-6)36-16(34,35)14(29,30)12(25,26)10(21,22)8(17,18)9(19,20)11(23,24)13(27,28)15(31,32)33/h2-5H,1H3 AuxInfo=1/0/N:1,32,33,34,35,31,36,13,16,10,19,7,22,4,25,3,17,18,20,21,14,15,23,24,11,12,26,27,8,9,28,29,30,5,6,2/E:(2,3)(4,5)(17,18)(19,20)(21,22)(23,24)(25,26)(27,28)(29,30)(31,32,33)(34,35)/rA:36COCCFFCFFCFFCFFCFFCFFCFFCFFFFFCCCCCC/rB:;s2;s3;s3;s3;s4;s4;s4;s7;s7;s7;…	NLYMHEDTMLOTAJ-UHFFFAOYSA-N	C16H7F19O	576.201	unclassified	CC1=CC=C(C=C1)OC(F)(F)C(F)(F)C(F)(F)C(F)(F)C(F)(F)C(F)(F)C(F)(F)C(F)(F)C(F)(F)F		Aromatic PFASs	gte7	9	IROQAHVXXUQBOS-UHFFFAOYSA-N	0.820225	('Aromatic PFASs', 'gte7', nan, nan)	0																	A
276	DTXSID201348772	DSSTox_Low	2-[(Heptadecafluorooctane-1-sulfonyl)-(2-nitro-benzyl)-amino]-propionic acid	NOCAS_1348772	CC(N(CC1=C(C=CC=C1)[N+]([O-])=O)S(=O)(=O)C(F)(F)C(F)(F)C(F)(F)C(F)(F)C(F)(F)C(F)(F)C(F)(F)C(F)(F)F)C(O)=O	InChI=1/C18H11F17N2O6S/c1-7(10(38)39)36(6-8-4-2-3-5-9(8)37(40)41)44(42,43)18(34,35)16(29,30)14(25,26)12(21,22)11(19,20)13(23,24)15(27,28)17(31,32)33/h2-5,7H,6H2,1H3,(H,38,39) AuxInfo=1/1/N:3,12,11,13,10,7,2,8,9,1,21,20,22,19,23,18,24,17,36,37,34,35,38,39,32,33,40,41,30,31,42,43,44,28,29,6,14,4,5,15,16,26,27,25/E:(19,20)(21,22)(23,24)(25,26)(27,28)(29,30)(31,32,33)(34,35)(38,39)(40,41)(42,43)/CRV:…	ZTHBKYBLWSHQFX-UHFFFAOYNA-N	C18H11F17N2O6S	706.33	unclassified	CC(C(O)=O)N(CC1C=CC=CC=1[N+]([O-])=O)S(=O)(=O)C(F)(F)C(F)(F)C(F)(F)C(F)(F)C(F)(F)C(F)(F)C(F)(F)C(F)(F)F		Aromatic PFASs	gte7	8	IROQAHVXXUQBOS-UHFFFAOYSA-N	0.686275	('Aromatic PFASs', 'gte7', nan, nan)	0																	B
277	DTXSID201348508	DSSTox_Low	3-[[4-[(Perfluorooctylsulfonyl)amino]phenyl]sulfonylamino]benzenesulfonamide	NOCAS_1348508	NS(=O)(=O)C1=CC(NS(=O)(=O)C2=CC=C(NS(=O)(=O)C(F)(F)C(F)(F)C(F)(F)C(F)(F)C(F)(F)C(F)(F)C(F)(F)C(F)(F)F)C=C2)=CC=C1	InChI=1S/C20H12F17N3O6S3/c21-13(22,15(25,26)17(29,30)19(33,34)35)14(23,24)16(27,28)18(31,32)20(36,37)49(45,46)40-9-4-6-11(7-5-9)48(43,44)39-10-2-1-3-12(8-10)47(38,41)42/h1-8,39-40H,(H2,38,41,42) AuxInfo=1/1/N:5,4,6,17,19,16,20,2,18,3,15,1,29,28,30,27,31,26,32,25,41,42,39,40,43,44,37,38,45,46,35,36,47,48,49,33,34,10,11,21,8,9,13,14,23,24,7,12,22/E:(4,5)(6,7)(21,22)(23,24)(25,26)(27,28)(29,30)(31,3…	OYDCOEVYSWUKEJ-UHFFFAOYSA-N	C20H12F17N3O6S3	809.48	unclassified	NS(=O)(=O)C1=CC(=CC=C1)NS(=O)(=O)C1C=CC(=CC=1)NS(=O)(=O)C(F)(F)C(F)(F)C(F)(F)C(F)(F)C(F)(F)C(F)(F)C(F)(F)C(F)(F)F		Aromatic PFASs	gte7	8	IROQAHVXXUQBOS-UHFFFAOYSA-N	0.807339	('Aromatic PFASs', 'gte7', nan, nan)	0																	B
278	DTXSID201348384	DSSTox_Low	2-[(Perfluorooctane-1-sulfonyl)-(4-nitro-benzyl)-amino]-N-hydroxy-acetamide	NOCAS_1348384	ONC(=O)CN(CC1=CC=C(C=C1)[N+]([O-])=O)S(=O)(=O)C(F)(F)C(F)(F)C(F)(F)C(F)(F)C(F)(F)C(F)(F)C(F)(F)C(F)(F)F	InChI=1S/C17H10F17N3O6S/c18-10(19,12(22,23)14(26,27)16(30,31)32)11(20,21)13(24,25)15(28,29)17(33,34)44(42,43)36(6-9(38)35-39)5-7-1-3-8(4-2-7)37(40)41/h1-4,39H,5-6H2,(H,35,38) AuxInfo=1/1/N:9,13,10,12,7,1,8,11,2,21,20,22,19,23,18,24,17,36,37,34,35,38,39,32,33,40,41,30,31,42,43,44,28,29,3,6,14,4,5,15,16,26,27,25/E:(1,2)(3,4)(18,19)(20,21)(22,23)(24,25)(26,27)(28,29)(30,31,32)(33,34)(40,41)(42,43)/C…	GHHVNOZFZMDYFQ-UHFFFAOYSA-N	C17H10F17N3O6S	707.31	unclassified	[O-][N+](=O)C1C=CC(CN(CC(=O)NO)S(=O)(=O)C(F)(F)C(F)(F)C(F)(F)C(F)(F)C(F)(F)C(F)(F)C(F)(F)C(F)(F)F)=CC=1		Aromatic PFASs	gte7	8	IROQAHVXXUQBOS-UHFFFAOYSA-N	0.65625	('Aromatic PFASs', 'gte7', nan, nan)	0																	B
279	DTXSID201348184	DSSTox_Low	1-[2-(Heptadecafluorooctyl)ethyl]pyridinium	NOCAS_1348184	FC(F)(F)C(F)(F)C(F)(F)C(F)(F)C(F)(F)C(F)(F)C(F)(F)C(F)(F)CC[N+]1=CC=CC=C1	InChI=1S/C15H9F17N/c16-8(17,4-7-33-5-2-1-3-6-33)9(18,19)10(20,21)11(22,23)12(24,25)13(26,27)14(28,29)15(30,31)32/h1-3,5-6H,4,7H2/q+1 AuxInfo=1/0/N:4,3,5,8,2,6,7,9,10,11,12,13,14,15,16,17,18,19,20,21,22,23,24,25,26,27,28,29,30,31,32,33,1/E:(2,3)(5,6)(16,17)(18,19)(20,21)(22,23)(24,25)(26,27)(28,29)(30,31,32)/CRV:33+1/rA:33N+CCCCCCCCCCCCCCCFFFFFFFFFFFFFFFFF/rB:d1;s2;d3;s4;s1d5;s1;s7;s8;s9;s10;s11;s…	OKKXTBAGCBQRJU-UHFFFAOYSA-N	C15H9F17N	526.216	unclassified	FC(F)(F)C(F)(F)C(F)(F)C(F)(F)C(F)(F)C(F)(F)C(F)(F)C(F)(F)CC[N+]1C=CC=CC=1	matches_tsca_degradate	Aromatic PFASs	gte7	8	IROQAHVXXUQBOS-UHFFFAOYSA-N	0.847826	('Aromatic PFASs', 'gte7', nan, nan)	0																	A
280	DTXSID201347231	DSSTox_Low	5-({[(Perfluorooctyl)methoxy]carbonyl}amino)-2-methylphenylcarbamic acid	NOCAS_1347231	CC1=C(NC(O)=O)C=C(NC(=O)OCC(F)(F)C(F)(F)C(F)(F)C(F)(F)C(F)(F)C(F)(F)C(F)(F)C(F)(F)F)C=C1	InChI=1S/C18H11F17N2O4/c1-6-2-3-7(4-8(6)37-9(38)39)36-10(40)41-5-11(19,20)12(21,22)13(23,24)14(25,26)15(27,28)16(29,30)17(31,32)18(33,34)35/h2-4,37H,5H2,1H3,(H,36,40)(H,38,39) AuxInfo=1/1/N:11,7,8,10,16,6,9,5,2,13,17,18,19,20,21,22,23,24,25,26,27,28,29,30,31,32,33,34,35,36,37,38,39,40,41,12,1,3,4,14,15/E:(19,20)(21,22)(23,24)(25,26)(27,28)(29,30)(31,32)(33,34,35)(38,39)/rA:41NCOOCCCCCCCNCOOCCCCCC…	VFSSQWWTRRAPHC-UHFFFAOYSA-N	C18H11F17N2O4	642.269	unclassified	CC1C=CC(=CC=1NC(O)=O)NC(=O)OCC(F)(F)C(F)(F)C(F)(F)C(F)(F)C(F)(F)C(F)(F)C(F)(F)C(F)(F)F		Aromatic PFASs	gte7	8	IROQAHVXXUQBOS-UHFFFAOYSA-N	0.778846	('Aromatic PFASs', 'gte7', nan, nan)	0																	B
281	DTXSID201334800	DSSTox_Low	(4-{[(1E)-1,2,3,3,4,4,5,5,6,6,7,7,8,8,9,9,9-Heptadecafluoronon-1-en-1-yl]oxy}benzyl)phosphonic acid	NOCAS_1334800	OP(O)(=O)CC1=CC=C(O\C(F)=C(/F)C(F)(F)C(F)(F)C(F)(F)C(F)(F)C(F)(F)C(F)(F)C(F)(F)F)C=C1	InChI=1S/C16H8F17O4P/c17-8(9(18)37-7-3-1-6(2-4-7)5-38(34,35)36)10(19,20)11(21,22)12(23,24)13(25,26)14(27,28)15(29,30)16(31,32)33/h1-4H,5H2,(H2,34,35,36)/b9-8- AuxInfo=1/1/N:13,15,12,16,17,14,11,8,9,7,6,5,4,3,2,34,23,22,24,25,26,27,28,29,30,31,32,33,1,38,35,36,37,19,20,21,10,18/E:(1,2)(3,4)(19,20)(21,22)(23,24)(25,26)(27,28)(29,30)(31,32,33)(34,35,36)/rA:38FCCCCCCCCOCCCCCCCPOOOFFFFFFFFFFFFCFFFF/rB…	AIOYDPRIRKONCK-HJWRWDBZSA-N	C16H8F17O4P	618.183	unclassified	OP(O)(=O)CC1=CC=C(C=C1)OC(F)=C(F)C(F)(F)C(F)(F)C(F)(F)C(F)(F)C(F)(F)C(F)(F)C(F)(F)F		Aromatic PFASs	gte7	7	IROQAHVXXUQBOS-UHFFFAOYSA-N	0.762887	('Aromatic PFASs', 'gte7', nan, nan)	0																	B
282	DTXSID201334074	DSSTox_Low	1,2,4,5-Benzenetetracarboxylic acid 1,5-bis(3-chloro-2-hydroxypropyl)2,4-bis[2-[[(heptadecafluorooctyl)sulfonyl]propylamino]ethyl] ester	86952-85-4	CCCN(CCOC(=O)C1=CC(C(=O)OCCN(CCC)S(=O)(=O)C(F)(F)C(F)(F)C(F)(F)C(F)(F)C(F)(F)C(F)(F)C(F)(F)C(F)(F)F)=C(C=C1C(=O)OCC(O)CCl)C(=O)OCC(O)CCl)S(=O)(=O)C(F)(F)C(F)(F)C(F)(F)C(F)(F)C(F)(F)C(F)(F)C(F)(F)C(F)(F)F	InChI=1/C42H36Cl2F34N2O14S2/c1-3-5-79(95(87,88)41(75,76)37(65,66)33(57,58)29(49,50)27(45,46)31(53,54)35(61,62)39(69,70)71)7-9-91-23(83)19-11-20(22(26(86)94-16-18(82)14-44)12-21(19)25(85)93-15-17(81)13-43)24(84)92-10-8-80(6-4-2)96(89,90)42(77,78)38(67,68)34(59,60)30(51,52)28(47,48)32(55,56)36(63,64)40(72,73)74/h11-12,17-18,81-82H,3-10,13-16H2,1-2H3 AuxInfo=1/0/N:1,40,2,39,3,38,5,36,6,35,11,14,21,2…	RUGRIGLACAEKTP-UHFFFAOYNA-N	C42H36Cl2F34N2O14S2	1573.72	unclassified	CCCN(CCOC(=O)C1=CC(=C(C=C1C(=O)OCC(O)CCl)C(=O)OCC(O)CCl)C(=O)OCCN(CCC)S(=O)(=O)C(F)(F)C(F)(F)C(F)(F)C(F)(F)C(F)(F)C(F)(F)C(F)(F)C(F)(F)F)S(=O)(=O)C(F)(F)C(F)(F)C(F)(F)C(F)(F)C(F)(F)C(F)(F)C(F)(F)C(F)(F)F		Aromatic PFASs	gte7	8	IROQAHVXXUQBOS-UHFFFAOYSA-N	0.6	('Aromatic PFASs', 'gte7', nan, nan)	0																	C
283	DTXSID201149560	Public_High_CAS	Ethyl 4-(1,1,2,2,3,3,4,4,5,5,6,6,7,7,8,8,8-heptadecafluorooctyl)benzoate	83766-59-0	CCOC(=O)C1=CC=C(C=C1)C(F)(F)C(F)(F)C(F)(F)C(F)(F)C(F)(F)C(F)(F)C(F)(F)C(F)(F)F	InChI=1S/C17H9F17O2/c1-2-36-9(35)7-3-5-8(6-4-7)10(18,19)11(20,21)12(22,23)13(24,25)14(26,27)15(28,29)16(30,31)17(32,33)34/h3-6H,2H2,1H3 AuxInfo=1/0/N:1,2,7,11,8,10,6,9,4,12,13,14,15,16,17,18,19,35,36,33,34,31,32,29,30,27,28,25,26,23,24,20,21,22,5,3/E:(3,4)(5,6)(18,19)(20,21)(22,23)(24,25)(26,27)(28,29)(30,31)(32,33,34)/rA:36CCOCOCCCCCCCCCCCCCCFFFFFFFFFFFFFFFFF/rB:s1;s2;s3;d4;s4;d6;s7;d8;s9;s6d10;…	XSSBQMGLZFMFOH-UHFFFAOYSA-N	C17H9F17O2	568.23	unclassified	CCOC(=O)C1C=CC(=CC=1)C(F)(F)C(F)(F)C(F)(F)C(F)(F)C(F)(F)C(F)(F)C(F)(F)C(F)(F)F		Aromatic PFASs	gte7	8	IROQAHVXXUQBOS-UHFFFAOYSA-N	0.733333	('Aromatic PFASs', 'gte7', nan, nan)	0																	A
284	DTXSID201140182	Public_High_CAS	3,5-Dimethylphenyl 2,2,3,3,4,4,5,5,6,6,7,7,8,8,9,9,9-heptadecafluorononanoate	344280-35-9	CC1=CC(OC(=O)C(F)(F)C(F)(F)C(F)(F)C(F)(F)C(F)(F)C(F)(F)C(F)(F)C(F)(F)F)=CC(C)=C1	InChI=1S/C17H9F17O2/c1-6-3-7(2)5-8(4-6)36-9(35)10(18,19)11(20,21)12(22,23)13(24,25)14(26,27)15(28,29)16(30,31)17(32,33)34/h3-5H,1-2H3 AuxInfo=1/0/N:1,36,3,7,5,2,4,6,9,11,12,13,14,15,16,17,18,34,35,32,33,30,31,28,29,26,27,24,25,22,23,19,20,21,10,8/E:(1,2)(4,5)(6,7)(18,19)(20,21)(22,23)(24,25)(26,27)(28,29)(30,31)(32,33,34)/rA:36CCCCCCCOCOCCCCCCCCFFFFFFFFFFFFFFFFFC/rB:s1;d2;s3;d4;s5;s2d6;s6;s8;d9;s…	RGBXZXVRLDTIJB-UHFFFAOYSA-N	C17H9F17O2	568.23	unclassified	CC1=CC(=CC(C)=C1)OC(=O)C(F)(F)C(F)(F)C(F)(F)C(F)(F)C(F)(F)C(F)(F)C(F)(F)C(F)(F)F		Aromatic PFASs	gte7	8	IROQAHVXXUQBOS-UHFFFAOYSA-N	0.793478	('Aromatic PFASs', 'gte7', nan, nan)	0																	A
285	DTXSID201132749	Public_High_CAS	4-(1,1,2,2,3,3,4,4,5,5,6,6,7,7,7-Pentadecafluoroheptyl)-1,2-benzenedicarbonitrile	69518-18-9	FC(F)(F)C(F)(F)C(F)(F)C(F)(F)C(F)(F)C(F)(F)C(F)(F)C1=CC(C#N)=C(C=C1)C#N	InChI=1S/C15H3F15N2/c16-9(17,8-2-1-6(4-31)7(3-8)5-32)10(18,19)11(20,21)12(22,23)13(24,25)14(26,27)15(28,29)30/h1-3H AuxInfo=1/0/N:2,1,5,31,29,3,4,6,7,8,9,10,11,12,13,27,28,25,26,23,24,21,22,19,20,17,18,14,15,16,32,30/E:(16,17)(18,19)(20,21)(22,23)(24,25)(26,27)(28,29,30)/rA:32CCCCCCCCCCCCCFFFFFFFFFFFFFFFCNCN/rB:d1;s2;d3;s4;s1d5;s6;s7;s8;s9;s10;s11;s12;s13;s13;s13;s12;s12;s11;s11;s10;s10;s9;s9;s8;…	VPSCLPLLRLFYTI-UHFFFAOYSA-N	C15H3F15N2	496.179	unclassified	N#CC1C=CC(=CC=1C#N)C(F)(F)C(F)(F)C(F)(F)C(F)(F)C(F)(F)C(F)(F)C(F)(F)F		Aromatic PFASs	gte7	7	IROQAHVXXUQBOS-UHFFFAOYSA-N	0.826087	('Aromatic PFASs', 'gte7', nan, nan)	0																	A
286	DTXSID201128027	Public_High_CAS	2,2,3,3,4,4,5,5,6,6,7,7,8,8,9,9,9-Heptadecafluoro-N-(3,4,5-trimethylphenyl)nonanamide	344282-27-5	CC1=CC(NC(=O)C(F)(F)C(F)(F)C(F)(F)C(F)(F)C(F)(F)C(F)(F)C(F)(F)C(F)(F)F)=CC(C)=C1C	InChI=1S/C18H12F17NO/c1-6-4-9(5-7(2)8(6)3)36-10(37)11(19,20)12(21,22)13(23,24)14(25,26)15(27,28)16(29,30)17(31,32)18(33,34)35/h4-5H,1-3H3,(H,36,37) AuxInfo=1/1/N:1,9,8,3,5,2,6,7,4,11,13,14,15,16,17,18,19,20,36,37,34,35,32,33,30,31,28,29,26,27,24,25,21,22,23,10,12/E:(1,2)(4,5)(6,7)(19,20)(21,22)(23,24)(25,26)(27,28)(29,30)(31,32)(33,34,35)/rA:37CCCCCCCCCNCOCCCCCCCCFFFFFFFFFFFFFFFFF/rB:s1;d2;s3;d4;…	UNDVYWWJPYGIPO-UHFFFAOYSA-N	C18H12F17NO	581.273	unclassified	CC1C=C(C=C(C)C=1C)NC(=O)C(F)(F)C(F)(F)C(F)(F)C(F)(F)C(F)(F)C(F)(F)C(F)(F)C(F)(F)F		Aromatic PFASs	gte7	8	IROQAHVXXUQBOS-UHFFFAOYSA-N	0.775281	('Aromatic PFASs', 'gte7', nan, nan)	0																	A
287	DTXSID201125861	Public_High_CAS	N-(4-Chloro-2-nitrophenyl)-2,2,3,3,4,4,5,5,6,6,7,7,8,8,9,9,9-heptadecafluorononanamide	344281-78-3	FC(F)(F)C(F)(F)C(F)(F)C(F)(F)C(F)(F)C(F)(F)C(F)(F)C(F)(F)C(=O)NC1=C(C=C(Cl)C=C1)N(=O)=O	InChI=1S/C15H4ClF17N2O3/c16-4-1-2-5(6(3-4)35(37)38)34-7(36)8(17,18)9(19,20)10(21,22)11(23,24)12(25,26)13(27,28)14(29,30)15(31,32)33/h1-3H,(H,34,36) AuxInfo=1/1/N:1,2,5,6,3,4,12,14,15,16,17,18,19,20,21,7,37,38,35,36,33,34,31,32,29,30,27,28,25,26,22,23,24,11,8,13,9,10/E:(17,18)(19,20)(21,22)(23,24)(25,26)(27,28)(29,30)(31,32,33)(37,38)/CRV:35.5/rA:38CCCCCCClNOONCOCCCCCCCCFFFFFFFFFFFFFFFFF/rB:d1;s2;…	NLFAAMJKRNAQAP-UHFFFAOYSA-N	C15H4ClF17N2O3	618.63	unclassified	[O-][N+](=O)C1C=C(Cl)C=CC=1NC(=O)C(F)(F)C(F)(F)C(F)(F)C(F)(F)C(F)(F)C(F)(F)C(F)(F)C(F)(F)F		Aromatic PFASs	gte7	8	IROQAHVXXUQBOS-UHFFFAOYSA-N	0.794118	('Aromatic PFASs', 'gte7', nan, nan)	0																	A
288	DTXSID201037688	Public_Low	Nonanamide, N,N'-[4-(phenylazo)-1,3-phenylene]bis[2,2,3,3,4,4,5,5,6,6,7,7,8,8,9,9,9-heptadecafluoro- (9CI)	548478-86-0	FC(F)(F)C(F)(F)C(F)(F)C(F)(F)C(F)(F)C(F)(F)C(F)(F)C(F)(F)C(=O)NC1=CC(NC(=O)C(F)(F)C(F)(F)C(F)(F)C(F)(F)C(F)(F)C(F)(F)C(F)(F)C(F)(F)F)=C(C=C1)N=NC1=CC=CC=C1	InChI=1S/C30H10F34N4O2/c31-15(32,17(35,36)19(39,40)21(43,44)23(47,48)25(51,52)27(55,56)29(59,60)61)13(69)65-10-6-7-11(68-67-9-4-2-1-3-5-9)12(8-10)66-14(70)16(33,34)18(37,38)20(41,42)22(45,46)24(49,50)26(53,54)28(57,58)30(62,63)64/h1-8H,(H,65,69)(H,66,70) AuxInfo=1/1/N:6,5,7,4,8,41,42,39,3,40,9,10,44,12,45,13,46,14,47,15,48,16,49,17,50,18,51,19,52,20,68,69,36,37,66,67,34,35,64,65,32,33,62,63,30,31…	AUPOJGODYCCEHH-UHFFFAOYSA-N	C30H10F34N4O2	1104.38	unclassified	O=C(NC1=CC(NC(=O)C(F)(F)C(F)(F)C(F)(F)C(F)(F)C(F)(F)C(F)(F)C(F)(F)C(F)(F)F)=C(C=C1)N=NC1C=CC=CC=1)C(F)(F)C(F)(F)C(F)(F)C(F)(F)C(F)(F)C(F)(F)C(F)(F)C(F)(F)F		Aromatic PFASs	gte7	8	IROQAHVXXUQBOS-UHFFFAOYSA-N	0.814159	('Aromatic PFASs', 'gte7', nan, nan)	0																	A
289	DTXSID201035125	DSSTox_High	Dichloro(2-(perfluorooctyl)ethyl)(pentafluorophenyl)silane	2400991-07-1	FC1=C(F)C(F)=C(C(F)=C1F)[Si](Cl)(Cl)CCC(F)(F)C(F)(F)C(F)(F)C(F)(F)C(F)(F)C(F)(F)C(F)(F)C(F)(F)F	InChI=1S/C16H4Cl2F22Si/c17-41(18,8-6(22)4(20)3(19)5(21)7(8)23)2-1-9(24,25)10(26,27)11(28,29)12(30,31)13(32,33)14(34,35)15(36,37)16(38,39)40/h1-2H2 AuxInfo=1/0/N:11,10,4,3,5,2,6,1,12,13,14,15,16,17,30,36,8,9,33,34,32,35,31,18,19,20,21,22,23,24,25,26,27,28,29,40,41,37,38,39,7/E:(4,5)(6,7)(17,18)(20,21)(22,23)(24,25)(26,27)(28,29)(30,31)(32,33)(34,35)(36,37)(38,39,40)/rA:41CCCCCCSiClClCCCCCCCCFFFFFF…	NTKGEXLPURZLFE-UHFFFAOYSA-N	C16H4Cl2F22Si	713.16	unclassified	FC(F)(F)C(F)(F)C(F)(F)C(F)(F)C(F)(F)C(F)(F)C(F)(F)C(F)(F)CC[Si](Cl)(Cl)C1C(F)=C(F)C(F)=C(F)C=1F		Aromatic PFASs	gte7	8	IROQAHVXXUQBOS-UHFFFAOYSA-N	0.840426	('Aromatic PFASs', 'gte7', nan, nan)	0																	C
290	DTXSID201034060	DSSTox_Low	N-(Carboxylatomethyl)-3-[[[4-[(perfluorooctyl)oxy]phenyl]sulfonyl]amino]-N,N-dimethyl-1-propanaminium	89932-75-2	C[N+](C)(CCCNS(=O)(=O)C1=CC=C(OC(F)(F)C(F)(F)C(F)(F)C(F)(F)C(F)(F)C(F)(F)C(F)(F)C(F)(F)F)C=C1)CC([O-])=O	InChI=1S/C21H19F17N2O5S/c1-40(2,10-13(41)42)9-3-8-39-46(43,44)12-6-4-11(5-7-12)45-21(37,38)19(32,33)17(28,29)15(24,25)14(22,23)16(26,27)18(30,31)20(34,35)36/h4-7,39H,3,8-10H2,1-2H3 AuxInfo=1/0/N:45,46,7,15,17,14,18,8,6,4,16,13,1,24,23,25,22,26,21,27,20,35,36,37,38,33,34,39,40,31,32,41,42,28,29,30,43,44,9,5,2,3,11,12,19,10/E:(1,2)(4,5)(6,7)(22,23)(24,25)(26,27)(28,29)(30,31)(32,33)(34,35,36)(37,38…	CMWZJADJVXUKDL-UHFFFAOYSA-N	C21H19F17N2O5S	734.42	unclassified	C[N+](C)(CCCNS(=O)(=O)C1=CC=C(C=C1)OC(F)(F)C(F)(F)C(F)(F)C(F)(F)C(F)(F)C(F)(F)C(F)(F)C(F)(F)F)CC([O-])=O		Aromatic PFASs	gte7	8	IROQAHVXXUQBOS-UHFFFAOYSA-N	0.781818	('Aromatic PFASs', 'gte7', nan, nan)	0																	B
291	DTXSID201033379	DSSTox_Low	2-[[(Perfluorooctyl)sulfonyl]oxy]-1H-benz[de]isoquinoline-1,3(2H)-dione	639827-02-4	FC(F)(F)C(F)(F)C(F)(F)C(F)(F)C(F)(F)C(F)(F)C(F)(F)C(F)(F)S(=O)(=O)ON1C(=O)C2=CC=CC3=CC=CC(C1=O)=C23	InChI=1S/C20H6F17NO5S/c21-13(22,15(25,26)17(29,30)19(33,34)35)14(23,24)16(27,28)18(31,32)20(36,37)44(41,42)43-38-11(39)8-5-1-3-7-4-2-6-9(10(7)8)12(38)40/h1-6H AuxInfo=1/0/N:17,25,18,26,16,24,19,15,21,20,14,22,4,5,3,6,2,7,40,8,36,37,34,35,38,39,32,33,1,44,30,31,41,42,43,28,29,13,27,23,10,11,12,9/E:(1,2)(3,4)(5,6)(8,9)(11,12)(21,22)(23,24)(25,26)(27,28)(29,30)(31,32)(33,34,35)(36,37)(39,40)(41,42)/…	JVIAEJHTCBUELU-UHFFFAOYSA-N	C20H6F17NO5S	695.3	unclassified	O=S(=O)(ON1C(=O)C2C=CC=C3C=CC=C(C3=2)C1=O)C(F)(F)C(F)(F)C(F)(F)C(F)(F)C(F)(F)C(F)(F)C(F)(F)C(F)(F)F		Aromatic PFASs	gte7	8	IROQAHVXXUQBOS-UHFFFAOYSA-N	0.767677	('Aromatic PFASs', 'gte7', nan, nan)	0																	B
292	DTXSID201032688	DSSTox_Low	Ammonium 4-(perfluorooctyloxy)benzenesulfonic acid	138473-77-5	[NH4+].[O-]S(=O)(=O)C1=CC=C(OC(F)(F)C(F)(F)C(F)(F)C(F)(F)C(F)(F)C(F)(F)C(F)(F)C(F)(F)F)C=C1	InChI=1S/C14H5F17O4S.H3N/c15-7(16,9(19,20)11(23,24)13(27,28)29)8(17,18)10(21,22)12(25,26)14(30,31)35-5-1-3-6(4-2-5)36(32,33)34;/h1-4H,(H,32,33,34);1H3 AuxInfo=1/1/N:1,5,2,4,6,3,13,12,14,11,15,10,16,9,28,29,26,27,30,31,24,25,32,33,22,23,34,35,36,20,21,17,18,19,8,7;37/E:(1,2)(3,4)(15,16)(17,18)(19,20)(21,22)(23,24)(25,26)(27,28,29)(30,31)(32,33,34);/CRV:36.6;/rA:37CCCCCCSOCCCCCCCCOO-OFFFFFFFFFFFFFF…	AICRNBSLCZQMSI-UHFFFAOYSA-N	C14H8F17NO4S	609.25	unclassified	OS(=O)(=O)C1=CC=C(C=C1)OC(F)(F)C(F)(F)C(F)(F)C(F)(F)C(F)(F)C(F)(F)C(F)(F)C(F)(F)F		Aromatic PFASs	gte7	8	IROQAHVXXUQBOS-UHFFFAOYSA-N	0.788889	('Aromatic PFASs', 'gte7', nan, nan)	0																	B
293	DTXSID201026996	DSSTox_Low	4-(1,1,2,2,3,3,4,4,5,5,6,6,7,7,8,8,9,9,10,10,11,11,12,12,13,13,14,14,15,15,15-Hentriacontafluoropentadecoxy)phenol	NOCAS_1026996	OC1=CC=C(OC(F)(F)C(F)(F)C(F)(F)C(F)(F)C(F)(F)C(F)(F)C(F)(F)C(F)(F)C(F)(F)C(F)(F)C(F)(F)C(F)(F)C(F)(F)C(F)(F)C(F)(F)F)C=C1	InChI=1S/C21H5F31O2/c22-7(23,8(24,25)10(28,29)12(32,33)14(36,37)16(40,41)18(44,45)20(48,49)50)9(26,27)11(30,31)13(34,35)15(38,39)17(42,43)19(46,47)21(51,52)54-6-3-1-5(53)2-4-6/h1-4,53H AuxInfo=1/0/N:1,5,2,4,6,3,16,17,15,18,14,19,13,20,12,21,11,22,10,23,9,39,40,37,38,41,42,35,36,43,44,33,34,45,46,31,32,47,48,29,30,49,50,27,28,51,52,24,25,26,53,54,7,8/E:(1,2)(3,4)(22,23)(24,25)(26,27)(28,29)(30,31)…	CTBTYWOLKBZTES-UHFFFAOYSA-N	C21H5F31O2	878.219	unclassified	OC1=CC=C(C=C1)OC(F)(F)C(F)(F)C(F)(F)C(F)(F)C(F)(F)C(F)(F)C(F)(F)C(F)(F)C(F)(F)C(F)(F)C(F)(F)C(F)(F)C(F)(F)C(F)(F)C(F)(F)F		Aromatic PFASs	gte7	15	IROQAHVXXUQBOS-UHFFFAOYSA-N	0.820225	('Aromatic PFASs', 'gte7', nan, nan)	0																	A
294	DTXSID201026734	DSSTox_Low	5-(1,2,3,3,4,4,5,5,6,6,7,7,8,8,9,9,9-Heptadecafluoronon-1-enoxy)-4-methylbenzene-1,3-diamine	NOCAS_1026734	CC1=C(N)C=C(N)C=C1OC(F)=C(F)C(F)(F)C(F)(F)C(F)(F)C(F)(F)C(F)(F)C(F)(F)C(F)(F)F	InChI=1S/C16H9F17N2O/c1-4-6(35)2-5(34)3-7(4)36-9(18)8(17)10(19,20)11(21,22)12(23,24)13(25,26)14(27,28)15(29,30)16(31,32)33/h2-3H,34-35H2,1H3 AuxInfo=1/0/N:1,4,6,2,5,3,7,10,9,11,12,13,14,15,16,17,33,34,31,32,29,30,27,28,25,26,23,24,21,22,18,19,20,35,36,8/E:(19,20)(21,22)(23,24)(25,26)(27,28)(29,30)(31,32,33)/rA:36CCCCCCCOCCCCCCCCCFFFFFFFFFFFFFFFFFNN/rB:s1;d2;s3;d4;s5;s2d6;s7;s8;w?9;s10;s11;s12;s13…	KMZSFMWKWRYADP-UHFFFAOYSA-N	C16H9F17N2O	568.234	unclassified	CC1C(=CC(N)=CC=1N)OC(F)=C(F)C(F)(F)C(F)(F)C(F)(F)C(F)(F)C(F)(F)C(F)(F)C(F)(F)F		Aromatic PFASs	gte7	7	IROQAHVXXUQBOS-UHFFFAOYSA-N	0.79798	('Aromatic PFASs', 'gte7', nan, nan)	0																	A
295	DTXSID201023211	DSSTox_Low	4-[(3,3,4,4,5,5,6,6,7,7,8,8,9,9,10,10,10-Heptadecafluorodecyl)oxy]phenol	193529-93-0	OC1=CC=C(OCCC(F)(F)C(F)(F)C(F)(F)C(F)(F)C(F)(F)C(F)(F)C(F)(F)C(F)(F)F)C=C1	InChI=1S/C16H9F17O2/c17-9(18,5-6-35-8-3-1-7(34)2-4-8)10(19,20)11(21,22)12(23,24)13(25,26)14(27,28)15(29,30)16(31,32)33/h1-4,34H,5-6H2 AuxInfo=1/0/N:1,5,2,4,10,9,6,3,11,12,13,14,15,16,17,18,34,35,32,33,30,31,28,29,26,27,24,25,22,23,19,20,21,7,8/E:(1,2)(3,4)(17,18)(19,20)(21,22)(23,24)(25,26)(27,28)(29,30)(31,32,33)/rA:35CCCCCCOOCCCCCCCCCCFFFFFFFFFFFFFFFFF/rB:s1;d2;s3;d4;d1s5;s6;s3;s8;s9;s10;s11;s1…	FXVACLJOZCHIIG-UHFFFAOYSA-N	C16H9F17O2	556.219	unclassified	OC1=CC=C(C=C1)OCCC(F)(F)C(F)(F)C(F)(F)C(F)(F)C(F)(F)C(F)(F)C(F)(F)C(F)(F)F		Aromatic PFASs	gte7	8	IROQAHVXXUQBOS-UHFFFAOYSA-N	0.821053	('Aromatic PFASs', 'gte7', nan, nan)	0																	B
296	DTXSID201020693	DSSTox_High	3-(4-(8-Fluoromethylperfluorooctyloxy)phenylsulfonylamino)-N,N,N-trimethyl-1-propanaminium	NOCAS_1020693	C[N+](C)(C)CCCNS(=O)(=O)C1=CC=C(OC(F)(F)C(F)(F)C(F)(F)C(F)(F)C(F)(F)C(F)(F)C(F)(F)C(F)(F)CF)C=C1	InChI=1S/C21H22F17N2O3S/c1-40(2,3)10-4-9-39-44(41,42)13-7-5-12(6-8-13)43-21(37,38)20(35,36)19(33,34)18(31,32)17(29,30)16(27,28)15(25,26)14(23,24)11-22/h5-8,39H,4,9-11H2,1-3H3/q+1 AuxInfo=1/0/N:42,43,44,2,9,11,14,12,3,1,24,10,13,23,22,21,20,19,18,17,16,41,39,40,37,38,35,36,33,34,31,32,29,30,27,28,25,26,5,4,7,8,15,6/E:(1,2,3)(5,6)(7,8)(23,24)(25,26)(27,28)(29,30)(31,32)(33,34)(35,36)(37,38)(41,42)/…	VMDOGVMJLDZKBE-UHFFFAOYSA-N	C21H22F17N2O3S	705.45	unclassified	C[N+](C)(C)CCCNS(=O)(=O)C1C=CC(=CC=1)OC(F)(F)C(F)(F)C(F)(F)C(F)(F)C(F)(F)C(F)(F)C(F)(F)C(F)(F)CF		Aromatic PFASs	gte7	8	IROQAHVXXUQBOS-UHFFFAOYSA-N	0.846847	('Aromatic PFASs', 'gte7', nan, nan)	0																	B
297	DTXSID201020681	DSSTox_High	Sodium (((4-((8-fluoromethyl-perfluorooctyl)oxy)phenyl)sulfonyl)(methyl)amino)acetate	NOCAS_1020681	[Na+].CN(CC([O-])=O)S(=O)(=O)C1=CC=C(OC(F)(F)C(F)(F)C(F)(F)C(F)(F)C(F)(F)C(F)(F)C(F)(F)C(F)(F)CF)C=C1	InChI=1S/C18H12F17NO5S.Na/c1-36(6-10(37)38)42(39,40)9-4-2-8(3-5-9)41-18(34,35)17(32,33)16(30,31)15(28,29)14(26,27)13(24,25)12(22,23)11(20,21)7-19;/h2-5H,6-7H2,1H3,(H,37,38);/q;+1/p-1 AuxInfo=1/1/N:19,4,5,2,3,20,17,6,1,21,16,15,14,13,12,11,10,9,42,28,29,30,31,32,33,34,41,35,40,36,39,37,38,26,27,18,22,23,24,25,8,7;43/E:(2,3)(4,5)(20,21)(22,23)(24,25)(26,27)(28,29)(30,31)(32,33)(34,35)(37,38)(39,40)…	NHFJXAPRNFSDMK-UHFFFAOYSA-M	C18H11F17NNaO5S	699.31	unclassified	CN(CC(O)=O)S(=O)(=O)C1C=CC(=CC=1)OC(F)(F)C(F)(F)C(F)(F)C(F)(F)C(F)(F)C(F)(F)C(F)(F)C(F)(F)CF		Aromatic PFASs	gte7	8	IROQAHVXXUQBOS-UHFFFAOYSA-N	0.824074	('Aromatic PFASs', 'gte7', nan, nan)	0																	B
298	DTXSID10897504	DSSTox_Low	N-[9-[(4S,5R)-4-[2-cyanoethoxy-[di(propan-2-yl)amino]phosphanyl]oxy-5-[[[4-(3,3,4,4,5,5,6,6,7,7,8,8,9,9,10,10,10-heptadecafluorodecyl)phenyl]-bis(4-methoxyphenyl)methoxy]methyl]oxolan-2-yl]-6-oxo-1H-purin-2-yl]-2-methylpropanamide	1401422-21-6	COC1=CC=C(C=C1)C(OC[C@H]1OC(C[C@@H]1OP(OCCC#N)N(C(C)C)C(C)C)N1C=NC2=C1N=C(NC(=O)C(C)C)NC2=O)(C1=CC=C(CCC(F)(F)C(F)(F)C(F)(F)C(F)(F)C(F)(F)C(F)(F)C(F)(F)C(F)(F)F)C=C1)C1=CC=C(OC)C=C1	InChI=1S/C54H57F17N7O8P/c1-29(2)43(79)75-45-74-42-41(44(80)76-45)73-28-77(42)40-26-38(86-87(84-25-9-24-72)78(30(3)4)31(5)6)39(85-40)27-83-47(34-14-18-36(81-7)19-15-34,35-16-20-37(82-8)21-17-35)33-12-10-32(11-13-33)22-23-46(55,56)48(57,58)49(59,60)50(61,62)51(63,64)52(65,66)53(67,68)54(69,70)71/h10-21,28-31,38-40H,9,22-23,25-27H2,1-8H3,(H2,74,75,76,79,80)/t38-,39+,40?,87?/m0/s1 AuxInfo=1/1/N:85,86…	VTRKCHXDEIVAGQ-VSVFBYLCSA-N	C54H57F17N7O8P	1286.04	unclassified	COC1C=CC(=CC=1)C(OCC1OC(CC1OP(OCCC#N)N(C(C)C)C(C)C)N1C=NC2=C1N=C(NC(=O)C(C)C)NC2=O)(C1C=CC(CCC(F)(F)C(F)(F)C(F)(F)C(F)(F)C(F)(F)C(F)(F)C(F)(F)C(F)(F)F)=CC=1)C1C=CC(=CC=1)OC		Aromatic PFASs	gte7	8	IROQAHVXXUQBOS-UHFFFAOYSA-N	0.834286	('Aromatic PFASs', 'gte7', nan, nan)	0																	A
299	DTXSID10897483	DSSTox_High	Dichloropalladium bis(tris[4‐ (1,1,2,2,3,3,4,4,5,5,6,6,7,7,8,8,8‐ heptadecafluorooctyl)phenyl]phosphane)	326475-44-9	Cl[Pd]Cl.FC(F)(F)C(F)(F)C(F)(F)C(F)(F)C(F)(F)C(F)(F)C(F)(F)C(F)(F)C1=CC=C(C=C1)P(C1=CC=C(C=C1)C(F)(F)C(F)(F)C(F)(F)C(F)(F)C(F)(F)C(F)(F)C(F)(F)C(F)(F)F)C1=CC=C(C=C1)C(F)(F)C(F)(F)C(F)(F)C(F)(F)C(F)(F)C(F)(F)C(F)(F)C(F)(F)F.FC(F)(F)C(F)(F)C(F)(F)C(F)(F)C(F)(F)C(F)(F)C(F)(F)C(F)(F)C1=CC=C(C=C1)P(C1=CC=C(C=C1)C(F)(F)C(F)(F)C(F)(F)C(F)(F)C(F)(F)C(F)(F)C(F)(F)C(F)(F)F)C1=CC=C(C=C1)C(F)(F)C(F)(F)C(F)(F…	InChI=1S/2C42H12F51P.2ClH.Pd/c2*43-19(44,22(49,50)25(55,56)28(61,62)31(67,68)34(73,74)37(79,80)40(85,86)87)13-1-7-16(8-2-13)94(17-9-3-14(4-10-17)20(45,46)23(51,52)26(57,58)29(63,64)32(69,70)35(75,76)38(81,82)41(88,89)90)18-11-5-15(6-12-18)21(47,48)24(53,54)27(59,60)30(65,66)33(71,72)36(77,78)39(83,84)42(91,92)93;;;/h2*1-12H;2*1H;/q;;;;+2/p-2 AuxInfo=1/1/N:1,2,3,4,5,6,7,8,9,10,11,12,13,14,15,16,17…	LLLJYNXNBVELLA-UHFFFAOYSA-L	C84H24Cl2F102P2Pd	3210.22	unclassified	FC(F)(F)C(F)(F)C(F)(F)C(F)(F)C(F)(F)C(F)(F)C(F)(F)C(F)(F)C1C=CC(=CC=1)P(C1C=CC(=CC=1)C(F)(F)C(F)(F)C(F)(F)C(F)(F)C(F)(F)C(F)(F)C(F)(F)C(F)(F)F)C1C=CC(=CC=1)C(F)(F)C(F)(F)C(F)(F)C(F)(F)C(F)(F)C(F)(F)C(F)(F)C(F)(F)F		Aromatic PFASs	gte7	8	IROQAHVXXUQBOS-UHFFFAOYSA-N	0.824176	('Aromatic PFASs', 'gte7', nan, nan)	0																	A
300	DTXSID10896239	Public_Low	N'-[(2Z)-5,5,6,6,7,7,8,8,9,9,10,10,11,11,12,12,12-Heptadecafluoro-4-oxododec-2-en-2-yl]benzohydrazide	203200-82-2	C\C(NNC(=O)C1=CC=CC=C1)=C\C(=O)C(F)(F)C(F)(F)C(F)(F)C(F)(F)C(F)(F)C(F)(F)C(F)(F)C(F)(F)F	InChI=1S/C19H11F17N2O2/c1-8(37-38-11(40)9-5-3-2-4-6-9)7-10(39)12(20,21)13(22,23)14(24,25)15(26,27)16(28,29)17(30,31)18(32,33)19(34,35)36/h2-7,37H,1H3,(H,38,40)/b8-7- AuxInfo=1/1/N:6,38,37,39,36,40,7,5,35,8,2,10,13,16,19,22,25,28,31,11,12,14,15,17,18,20,21,23,24,26,27,29,30,32,33,34,4,3,9,1/E:(3,4)(5,6)(20,21)(22,23)(24,25)(26,27)(28,29)(30,31)(32,33)(34,35,36)/rA:40OCNNCCCCOCFFCFFCFFCFFCFFCFFCFFC…	GTEXASFKPWBCFJ-FPLPWBNLSA-N	C19H11F17N2O2	622.282	unclassified	CC(CC(=O)C(F)(F)C(F)(F)C(F)(F)C(F)(F)C(F)(F)C(F)(F)C(F)(F)C(F)(F)F)N=NC(=O)C1C=CC=CC=1		Aromatic PFASs	gte7	8	IROQAHVXXUQBOS-UHFFFAOYSA-N	0.744898	('Aromatic PFASs', 'gte7', nan, nan)	0																	A
301	DTXSID10896234	Public_Low	4-[(4,4,5,5,6,6,7,7,8,8,9,9,10,10,11,11,11-Heptadecafluoroundecyl)oxy]-5-methoxy-2-nitrobenzaldehyde	853928-88-8	COC1=CC(C=O)=C(C=C1OCCCC(F)(F)C(F)(F)C(F)(F)C(F)(F)C(F)(F)C(F)(F)C(F)(F)C(F)(F)F)[N+]([O-])=O	InChI=1S/C19H12F17NO5/c1-41-10-5-8(7-38)9(37(39)40)6-11(10)42-4-2-3-12(20,21)13(22,23)14(24,25)15(26,27)16(28,29)17(30,31)18(32,33)19(34,35)36/h5-7H,2-4H2,1H3 AuxInfo=1/0/N:37,27,26,28,34,31,38,33,32,35,30,23,20,17,14,11,8,5,2,24,25,21,22,18,19,15,16,12,13,9,10,6,7,1,3,4,40,39,41,42,36,29/E:(20,21)(22,23)(24,25)(26,27)(28,29)(30,31)(32,33)(34,35,36)(39,40)/CRV:37.5/rA:42FCFFCFFCFFCFFCFFCFFCFFCFFC…	VRIWOBCDHBKITR-UHFFFAOYSA-N	C19H12F17NO5	657.28	unclassified	COC1=CC(C=O)=C(C=C1OCCCC(F)(F)C(F)(F)C(F)(F)C(F)(F)C(F)(F)C(F)(F)C(F)(F)C(F)(F)F)[N+]([O-])=O		Aromatic PFASs	gte7	8	IROQAHVXXUQBOS-UHFFFAOYSA-N	0.830357	('Aromatic PFASs', 'gte7', nan, nan)	0																	A
302	DTXSID10896214	Public_Low	2,2,3,3,4,4,5,5,6,6,7,7,8,8,9,9,9-Heptadecafluoro-N-(4-nitrophenyl)nonanamide	164796-46-7	[O-][N+](=O)C1=CC=C(NC(=O)C(F)(F)C(F)(F)C(F)(F)C(F)(F)C(F)(F)C(F)(F)C(F)(F)C(F)(F)F)C=C1	InChI=1S/C15H5F17N2O3/c16-8(17,7(35)33-5-1-3-6(4-2-5)34(36)37)9(18,19)10(20,21)11(22,23)12(24,25)13(26,27)14(28,29)15(30,31)32/h1-4H,(H,33,35) AuxInfo=1/1/N:5,9,6,8,4,7,2,13,16,19,22,25,28,31,34,14,15,17,18,20,21,23,24,26,27,29,30,32,33,35,36,37,3,10,1,11,12/E:(1,2)(3,4)(16,17)(18,19)(20,21)(22,23)(24,25)(26,27)(28,29)(30,31,32)(36,37)/CRV:34.5/rA:37OCNCCCCCCN+O-OCFFCFFCFFCFFCFFCFFCFFCFFF/rB:d1;s…	CUOUHXHRFRMHRU-UHFFFAOYSA-N	C15H5F17N2O3	584.189	unclassified	[O-][N+](=O)C1C=CC(=CC=1)NC(=O)C(F)(F)C(F)(F)C(F)(F)C(F)(F)C(F)(F)C(F)(F)C(F)(F)C(F)(F)F		Aromatic PFASs	gte7	8	IROQAHVXXUQBOS-UHFFFAOYSA-N	0.8	('Aromatic PFASs', 'gte7', nan, nan)	0																	A
303	DTXSID10896173	Public_Low	5-Chloro-2-(2-chloro-4,4,5,5,6,6,7,7,8,8,9,9,10,10,11,11,11-heptadecafluoroundecyl)phenyl acetate	38506-72-8	CC(=O)OC1=C(CC(Cl)CC(F)(F)C(F)(F)C(F)(F)C(F)(F)C(F)(F)C(F)(F)C(F)(F)C(F)(F)F)C=CC(Cl)=C1	InChI=1/C19H11Cl2F17O2/c1-7(39)40-11-5-9(20)3-2-8(11)4-10(21)6-12(22,23)13(24,25)14(26,27)15(28,29)16(30,31)17(32,33)18(34,35)19(36,37)38/h2-3,5,10H,4,6H2,1H3 AuxInfo=1/0/N:7,39,40,10,3,13,6,9,2,11,4,14,17,20,23,26,29,32,35,1,12,15,16,18,19,21,22,24,25,27,28,30,31,33,34,36,37,38,8,5/E:(22,23)(24,25)(26,27)(28,29)(30,31)(32,33)(34,35)(36,37,38)/rA:40ClCCCOCCOCCCClCCFFCFFCFFCFFCFFCFFCFFCFFFCC/rB:s1…	ZHZVFKZCPDCNHG-UHFFFAOYNA-N	C19H11Cl2F17O2	665.17	unclassified	CC(=O)OC1C=C(Cl)C=CC=1CC(Cl)CC(F)(F)C(F)(F)C(F)(F)C(F)(F)C(F)(F)C(F)(F)C(F)(F)C(F)(F)F		Aromatic PFASs	gte7	8	IROQAHVXXUQBOS-UHFFFAOYSA-N	0.794393	('Aromatic PFASs', 'gte7', nan, nan)	0																	A
304	DTXSID10896158	Public_Low	1-(3,3,4,4,5,5,6,6,7,7,8,8,9,9,10,10,11,11,12,12,12-Henicosafluorododecane-1-sulfonyl)-4-(hexyloxy)benzene	1161917-33-4	CCCCCCOC1=CC=C(C=C1)S(=O)(=O)CCC(F)(F)C(F)(F)C(F)(F)C(F)(F)C(F)(F)C(F)(F)C(F)(F)C(F)(F)C(F)(F)C(F)(F)F	InChI=1S/C24H21F21O3S/c1-2-3-4-5-11-48-13-6-8-14(9-7-13)49(46,47)12-10-15(25,26)16(27,28)17(29,30)18(31,32)19(33,34)20(35,36)21(37,38)22(39,40)23(41,42)24(43,44)45/h6-9H,2-5,10-12H2,1H3 AuxInfo=1/0/N:47,46,45,44,43,39,48,38,49,5,42,4,40,37,6,9,12,15,18,21,24,27,30,33,7,8,10,11,13,14,16,17,19,20,22,23,25,26,28,29,31,32,34,35,36,1,3,41,2/E:(6,7)(8,9)(25,26)(27,28)(29,30)(31,32)(33,34)(35,36)(37,38)…	VQOJLJBNCWMMCA-UHFFFAOYSA-N	C24H21F21O3S	788.46	unclassified	CCCCCCOC1C=CC(=CC=1)S(=O)(=O)CCC(F)(F)C(F)(F)C(F)(F)C(F)(F)C(F)(F)C(F)(F)C(F)(F)C(F)(F)C(F)(F)C(F)(F)F		Aromatic PFASs	gte7	10	IROQAHVXXUQBOS-UHFFFAOYSA-N	0.792453	('Aromatic PFASs', 'gte7', nan, nan)	0																	A
305	DTXSID10896133	Public_Low	3,3,4,4,5,5,6,6,7,7,8,8,9,9,10,10,10-Heptadecafluorodecyl pyridine-3-carboxylate	331716-84-8	FC(F)(F)C(F)(F)C(F)(F)C(F)(F)C(F)(F)C(F)(F)C(F)(F)C(F)(F)CCOC(=O)C1=CC=CN=C1	InChI=1S/C16H8F17NO2/c17-9(18,3-5-36-8(35)7-2-1-4-34-6-7)10(19,20)11(21,22)12(23,24)13(25,26)14(27,28)15(29,30)16(31,32)33/h1-2,4,6H,3,5H2 AuxInfo=1/0/N:33,32,26,34,27,36,31,29,23,20,17,14,11,8,5,2,24,25,21,22,18,19,15,16,12,13,9,10,6,7,1,3,4,35,30,28/E:(17,18)(19,20)(21,22)(23,24)(25,26)(27,28)(29,30)(31,32,33)/rA:36FCFFCFFCFFCFFCFFCFFCFFCFFCCOCOCCCCNC/rB:s1;s2;s2;s2;s5;s5;s5;s8;s8;s8;s11;s11;s1…	VPYYGEWLNDRXQW-UHFFFAOYSA-N	C16H8F17NO2	569.218	unclassified	O=C(OCCC(F)(F)C(F)(F)C(F)(F)C(F)(F)C(F)(F)C(F)(F)C(F)(F)C(F)(F)F)C1C=NC=CC=1		Aromatic PFASs	gte7	8	IROQAHVXXUQBOS-UHFFFAOYSA-N	0.78	('Aromatic PFASs', 'gte7', nan, nan)	0																	A
306	DTXSID10893283	DSSTox_High	2-(((5-(((4-(((Heptadecafluorooctyl)sulfonyl)(methyl)amino)butoxy)carbonyl)amino)-2-methylphenyl)carbamoyl)oxy)propyl methacrylate	70900-34-4	CC(COC(=O)C(C)=C)OC(=O)NC1=C(C)C=CC(NC(=O)OCCCCN(C)S(=O)(=O)C(F)(F)C(F)(F)C(F)(F)C(F)(F)C(F)(F)C(F)(F)C(F)(F)C(F)(F)F)=C1	InChI=1/C29H30F17N3O8S/c1-14(2)19(50)56-13-16(4)57-21(52)48-18-12-17(9-8-15(18)3)47-20(51)55-11-7-6-10-49(5)58(53,54)29(45,46)27(40,41)25(36,37)23(32,33)22(30,31)24(34,35)26(38,39)28(42,43)44/h8-9,12,16H,1,6-7,10-11,13H2,2-5H3,(H,47,51)(H,48,52) AuxInfo=1/1/N:1,2,3,4,5,6,7,8,9,10,11,12,13,14,15,16,17,18,19,20,21,32,24,49,22,52,23,55,25,47,48,30,31,50,51,26,27,53,54,28,29,56,57,58,33,34,35,36,37,3…	UJJKZLHNWMZYJC-UHFFFAOYNA-N	C29H30F17N3O8S	903.6	unclassified	CC1C=CC(=CC=1NC(=O)OC(C)COC(=O)C(C)=C)NC(=O)OCCCCN(C)S(=O)(=O)C(F)(F)C(F)(F)C(F)(F)C(F)(F)C(F)(F)C(F)(F)C(F)(F)C(F)(F)F		Aromatic PFASs	gte7	8	IROQAHVXXUQBOS-UHFFFAOYSA-N	0.744361	('Aromatic PFASs', 'gte7', nan, nan)	0																	B
307	DTXSID10881165	DSSTox_High	3-(Perfluorooctyl)-1-phenoxypropan-2-ol	94159-91-8	OC(COC1=CC=CC=C1)CC(F)(F)C(F)(F)C(F)(F)C(F)(F)C(F)(F)C(F)(F)C(F)(F)C(F)(F)F	InChI=1/C17H11F17O2/c18-10(19,6-8(35)7-36-9-4-2-1-3-5-9)11(20,21)12(22,23)13(24,25)14(26,27)15(28,29)16(30,31)17(32,33)34/h1-5,8,35H,6-7H2 AuxInfo=1/0/N:17,16,18,15,19,3,1,2,14,4,5,6,7,8,9,10,11,35,36,33,34,31,32,29,30,27,28,25,26,23,24,20,21,22,12,13/E:(2,3)(4,5)(18,19)(20,21)(22,23)(24,25)(26,27)(28,29)(30,31)(32,33,34)/rA:36CCCCCCCCCCCOOCCCCCCFFFFFFFFFFFFFFFFF/rB:s1;s2;s3;s4;s5;s6;s7;s8;s9;s10…	LXBFURBCWJWTTM-UHFFFAOYNA-N	C17H11F17O2	570.246	unclassified	OC(CC(F)(F)C(F)(F)C(F)(F)C(F)(F)C(F)(F)C(F)(F)C(F)(F)C(F)(F)F)COC1C=CC=CC=1		Aromatic PFASs	gte7	8	IROQAHVXXUQBOS-UHFFFAOYSA-N	0.789474	('Aromatic PFASs', 'gte7', nan, nan)	0																	B
308	DTXSID10814392	Public_Low	4-[(1,1,2,2,3,3,4,4,5,5,6,6,7,7,8,8,8-Heptadecafluorooctane-1-sulfonyl)oxy]-2-hydroxybenzoic acid	61753-99-9	OC(=O)C1=C(O)C=C(OS(=O)(=O)C(F)(F)C(F)(F)C(F)(F)C(F)(F)C(F)(F)C(F)(F)C(F)(F)C(F)(F)F)C=C1	InChI=1S/C15H5F17O6S/c16-8(17,10(20,21)12(24,25)14(28,29)30)9(18,19)11(22,23)13(26,27)15(31,32)39(36,37)38-4-1-2-5(7(34)35)6(33)3-4/h1-3,33H,(H,34,35) AuxInfo=1/1/N:35,37,34,33,38,36,39,27,25,29,26,31,28,32,30,6,7,2,3,10,11,4,5,14,15,8,9,16,17,18,12,13,22,23,24,20,21,19,1/E:(16,17)(18,19)(20,21)(22,23)(24,25)(26,27)(28,29,30)(31,32)(34,35)(36,37)/CRV:39.6/rA:39SFFFFFFFFFFFFFFFFFOOOOOOCCCCCCCCCCCC…	KDZOBZCZHHPJGM-UHFFFAOYSA-N	C15H5F17O6S	636.23	unclassified	OC(=O)C1C=CC(=CC=1O)OS(=O)(=O)C(F)(F)C(F)(F)C(F)(F)C(F)(F)C(F)(F)C(F)(F)C(F)(F)C(F)(F)F		Aromatic PFASs	gte7	8	IROQAHVXXUQBOS-UHFFFAOYSA-N	0.717391	('Aromatic PFASs', 'gte7', nan, nan)	0																	B
309	DTXSID10806712	Public_Low	{4-[(1,2,3,3,4,4,5,5,6,6,7,7,8,8,9,9,9-Heptadecafluoronon-1-en-1-yl)oxy]phenyl}methanol	62623-09-0	OCC1=CC=C(OC(F)=C(F)C(F)(F)C(F)(F)C(F)(F)C(F)(F)C(F)(F)C(F)(F)C(F)(F)F)C=C1	InChI=1S/C16H7F17O2/c17-8(9(18)35-7-3-1-6(5-34)2-4-7)10(19,20)11(21,22)12(23,24)13(25,26)14(27,28)15(29,30)16(31,32)33/h1-4,34H,5H2 AuxInfo=1/0/N:33,34,30,31,35,32,29,27,28,25,23,21,20,22,24,26,16,17,11,12,7,8,3,4,1,2,5,6,9,10,13,14,15,19,18/E:(1,2)(3,4)(19,20)(21,22)(23,24)(25,26)(27,28)(29,30)(31,32,33)/rA:35FFFFFFFFFFFFFFFFFOOCCCCCCCCCCCCCCCC/rB:;;;;;;;;;;;;;;;;;;s1s2;s3s4s20;s5s6s20;s7s8s21;s…	ODYWAZVDAGVFQQ-UHFFFAOYSA-N	C16H7F17O2	554.203	unclassified	OCC1=CC=C(C=C1)OC(F)=C(F)C(F)(F)C(F)(F)C(F)(F)C(F)(F)C(F)(F)C(F)(F)C(F)(F)F		Aromatic PFASs	gte7	7	IROQAHVXXUQBOS-UHFFFAOYSA-N	0.787234	('Aromatic PFASs', 'gte7', nan, nan)	0																	B
310	DTXSID10782406	Public_Low	Benzyl pentadecafluorooctanoate	208663-34-7	FC(F)(F)C(F)(F)C(F)(F)C(F)(F)C(F)(F)C(F)(F)C(F)(F)C(=O)OCC1=CC=CC=C1	InChI=1S/C15H7F15O2/c16-9(17,8(31)32-6-7-4-2-1-3-5-7)10(18,19)11(20,21)12(22,23)13(24,25)14(26,27)15(28,29)30/h1-5H,6H2 AuxInfo=1/0/N:32,30,31,28,29,26,27,25,23,21,19,18,20,22,24,11,12,7,8,3,4,1,2,5,6,9,10,13,14,15,17,16/E:(2,3)(4,5)(16,17)(18,19)(20,21)(22,23)(24,25)(26,27)(28,29,30)/rA:32FFFFFFFFFFFFFFFOOCCCCCCCCCCCCCCC/rB:;;;;;;;;;;;;;;;;s1s2;s3s4s18;s5s6s18;s7s8s19;s9s10s20;s11s12s21;s13s14s1…	GTOYQMRWLDFWMS-UHFFFAOYSA-N	C15H7F15O2	504.195	unclassified	O=C(OCC1C=CC=CC=1)C(F)(F)C(F)(F)C(F)(F)C(F)(F)C(F)(F)C(F)(F)C(F)(F)F		Aromatic PFASs	gte7	7	IROQAHVXXUQBOS-UHFFFAOYSA-N	0.769231	('Aromatic PFASs', 'gte7', nan, nan)	0																	A
311	DTXSID10720565	Public_Low	4-[(1,2,3,3,4,4,5,5,6,6,7,7,8,8,9,9,9-Heptadecafluoronon-1-en-1-yl)oxy]benzene-1-sulfonic acid	71212-45-8	OS(=O)(=O)C1=CC=C(OC(F)=C(F)C(F)(F)C(F)(F)C(F)(F)C(F)(F)C(F)(F)C(F)(F)C(F)(F)F)C=C1	InChI=1S/C15H5F17O4S/c16-7(8(17)36-5-1-3-6(4-2-5)37(33,34)35)9(18,19)10(20,21)11(22,23)12(24,25)13(26,27)14(28,29)15(30,31)32/h1-4H,(H,33,34,35) AuxInfo=1/1/N:34,35,36,37,32,33,30,31,28,26,24,23,25,27,29,17,18,12,13,8,9,4,5,2,3,6,7,10,11,14,15,16,20,21,22,19,1/E:(1,2)(3,4)(18,19)(20,21)(22,23)(24,25)(26,27)(28,29)(30,31,32)(33,34,35)/CRV:37.6/rA:37SFFFFFFFFFFFFFFFFFOOOOCCCCCCCCCCCCCCC/rB:;;;;;;;;…	MXVJGEPVYRNBBE-UHFFFAOYSA-N	C15H5F17O4S	604.23	unclassified	OS(=O)(=O)C1=CC=C(C=C1)OC(F)=C(F)C(F)(F)C(F)(F)C(F)(F)C(F)(F)C(F)(F)C(F)(F)C(F)(F)F		Aromatic PFASs	gte7	7	IROQAHVXXUQBOS-UHFFFAOYSA-N	0.778947	('Aromatic PFASs', 'gte7', nan, nan)	0																	B
312	DTXSID10705670	Public_Low	1-[(1,2,3,3,4,4,5,5,6,6,7,7,8,8,9,9,9-Heptadecafluoronon-1-en-1-yl)oxy]-4-methylbenzene	55937-43-4	CC1=CC=C(OC(F)=C(F)C(F)(F)C(F)(F)C(F)(F)C(F)(F)C(F)(F)C(F)(F)C(F)(F)F)C=C1	InChI=1S/C16H7F17O/c1-6-2-4-7(5-3-6)34-9(18)8(17)10(19,20)11(21,22)12(23,24)13(25,26)14(27,28)15(29,30)16(31,32)33/h2-5H,1H3 AuxInfo=1/0/N:34,32,33,29,30,31,28,26,27,24,22,20,19,21,23,25,16,17,11,12,7,8,3,4,1,2,5,6,9,10,13,14,15,18/E:(2,3)(4,5)(19,20)(21,22)(23,24)(25,26)(27,28)(29,30)(31,32,33)/rA:34FFFFFFFFFFFFFFFFFOCCCCCCCCCCCCCCCC/rB:;;;;;;;;;;;;;;;;;s1s2;s3s4s19;s5s6s19;s7s8s20;s9s10s21;s11s…	GDVZXSISEWKQKY-UHFFFAOYSA-N	C16H7F17O	538.204	unclassified	CC1C=CC(=CC=1)OC(F)=C(F)C(F)(F)C(F)(F)C(F)(F)C(F)(F)C(F)(F)C(F)(F)C(F)(F)F		Aromatic PFASs	gte7	7	IROQAHVXXUQBOS-UHFFFAOYSA-N	0.808511	('Aromatic PFASs', 'gte7', nan, nan)	0																	A
313	DTXSID10699808	Public_Low	2,2,3,3,4,4,5,5,6,6,7,7,8,8-Tetradecafluoro-1-phenyloctan-1-one	1427-89-0	FC(F)C(F)(F)C(F)(F)C(F)(F)C(F)(F)C(F)(F)C(F)(F)C(=O)C1=CC=CC=C1	InChI=1S/C14H6F14O/c15-8(16)10(19,20)12(23,24)14(27,28)13(25,26)11(21,22)9(17,18)7(29)6-4-2-1-3-5-6/h1-5,8H AuxInfo=1/0/N:29,27,28,25,26,24,23,22,21,20,19,18,17,16,13,14,11,12,9,10,7,8,5,6,3,4,1,2,15/E:(2,3)(4,5)(15,16)(17,18)(19,20)(21,22)(23,24)(25,26)(27,28)/rA:29FFFFFFFFFFFFFFOCCCCCCCCCCCCCC/rB:;;;;;;;;;;;;;;s1s2;s3s4s16;s5s6s16;s7s8s17;s9s10s18;s11s12s19;s13s14s20;d15s21;s23;d24;s24;s25;d26;…	YKPDENKQKRPNPA-UHFFFAOYSA-N	C14H6F14O	456.179	unclassified	O=C(C1C=CC=CC=1)C(F)(F)C(F)(F)C(F)(F)C(F)(F)C(F)(F)C(F)(F)C(F)F		Aromatic PFASs	gte7	7	IROQAHVXXUQBOS-UHFFFAOYSA-N	0.840426	('Aromatic PFASs', 'gte7', nan, nan)	0																	C
314	DTXSID10631142	Public_Low	6,13-Bis(heptadecafluorooctyl)pentacene	876517-48-5	FC(F)(F)C(F)(F)C(F)(F)C(F)(F)C(F)(F)C(F)(F)C(F)(F)C(F)(F)C1=C2C=C3C=CC=CC3=CC2=C(C2=CC3=CC=CC=C3C=C12)C(F)(F)C(F)(F)C(F)(F)C(F)(F)C(F)(F)C(F)(F)C(F)(F)C(F)(F)F	InChI=1S/C38H12F34/c39-23(40,25(43,44)27(47,48)29(51,52)31(55,56)33(59,60)35(63,64)37(67,68)69)21-17-9-13-5-1-2-6-14(13)10-18(17)22(20-12-16-8-4-3-7-15(16)11-19(20)21)24(41,42)26(45,46)28(49,50)30(53,54)32(57,58)34(61,62)36(65,66)38(70,71)72/h1-12H AuxInfo=1/0/N:67,68,69,70,61,62,64,63,47,48,49,50,53,54,55,56,38,37,40,39,35,36,41,42,43,44,46,45,51,52,57,58,59,60,65,66,71,72,1,2,3,4,5,6,7,8,9,10,1…	YGVIQVBVNUVZBV-UHFFFAOYSA-N	C38H12F34	1114.46	unclassified	FC(F)(F)C(F)(F)C(F)(F)C(F)(F)C(F)(F)C(F)(F)C(F)(F)C(F)(F)C1C2=CC3=CC=CC=C3C=C2C(=C2C=C3C=CC=CC3=CC2=1)C(F)(F)C(F)(F)C(F)(F)C(F)(F)C(F)(F)C(F)(F)C(F)(F)C(F)(F)F		Aromatic PFASs	gte7	8	IROQAHVXXUQBOS-UHFFFAOYSA-N	0.847826	('Aromatic PFASs', 'gte7', nan, nan)	0																	B
315	DTXSID10611520	Public_Low	Methyl 4-(pentadecafluoroheptyl)benzoate	88951-03-5	COC(=O)C1=CC=C(C=C1)C(F)(F)C(F)(F)C(F)(F)C(F)(F)C(F)(F)C(F)(F)C(F)(F)F	InChI=1S/C15H7F15O2/c1-32-8(31)6-2-4-7(5-3-6)9(16,17)10(18,19)11(20,21)12(22,23)13(24,25)14(26,27)15(28,29)30/h2-5H,1H3 AuxInfo=1/0/N:32,28,29,26,27,30,24,31,22,20,18,19,21,23,25,9,10,5,6,1,2,3,4,7,8,11,12,13,14,15,17,16/E:(2,3)(4,5)(16,17)(18,19)(20,21)(22,23)(24,25)(26,27)(28,29,30)/rA:32FFFFFFFFFFFFFFFOOCCCCCCCCCCCCCCC/rB:;;;;;;;;;;;;;;;;s1s2;s3s4s18;s5s6s18;s7s8s19;s9s10s20;s11s12s21;s22;s13s…	QIMVLTPRRRGNSA-UHFFFAOYSA-N	C15H7F15O2	504.195	unclassified	COC(=O)C1C=CC(=CC=1)C(F)(F)C(F)(F)C(F)(F)C(F)(F)C(F)(F)C(F)(F)C(F)(F)F		Aromatic PFASs	gte7	7	IROQAHVXXUQBOS-UHFFFAOYSA-N	0.735632	('Aromatic PFASs', 'gte7', nan, nan)	0																	A
316	DTXSID10584841	Public_Low	[4-(3,3,4,4,5,5,6,6,7,7,8,8,9,9,10,10,10-Heptadecafluorodecyl)phenyl]bis(4-methoxyphenyl)methanol	865758-47-0	COC1=CC=C(C=C1)C(O)(C1=CC=C(CCC(F)(F)C(F)(F)C(F)(F)C(F)(F)C(F)(F)C(F)(F)C(F)(F)C(F)(F)F)C=C1)C1=CC=C(OC)C=C1	InChI=1S/C31H23F17O3/c1-50-21-11-7-19(8-12-21)24(49,20-9-13-22(51-2)14-10-20)18-5-3-17(4-6-18)15-16-23(32,33)25(34,35)26(36,37)27(38,39)28(40,41)29(42,43)30(44,45)31(46,47)48/h3-14,49H,15-16H2,1-2H3 AuxInfo=1/0/N:50,51,33,34,37,38,40,42,41,43,45,47,44,46,27,25,30,31,36,35,49,48,23,29,21,22,24,26,28,32,39,5,6,1,2,3,4,7,8,9,10,11,12,13,14,15,16,17,18,20,19/E:(1,2)(3,4)(5,6)(7,8,9,10)(11,12,13,14)(1…	WKTBNLMPYCYJER-UHFFFAOYSA-N	C31H23F17O3	766.495	unclassified	COC1C=CC(=CC=1)C(O)(C1C=CC(CCC(F)(F)C(F)(F)C(F)(F)C(F)(F)C(F)(F)C(F)(F)C(F)(F)C(F)(F)F)=CC=1)C1C=CC(=CC=1)OC		Aromatic PFASs	gte7	8	IROQAHVXXUQBOS-UHFFFAOYSA-N	0.765306	('Aromatic PFASs', 'gte7', nan, nan)	0																	A
317	DTXSID10528482	Public_Low	[(Heptadecafluorooctyl)sulfanyl]benzene	89883-19-2	FC(F)(F)C(F)(F)C(F)(F)C(F)(F)C(F)(F)C(F)(F)C(F)(F)C(F)(F)SC1=CC=CC=C1	InChI=1S/C14H5F17S/c15-7(16,9(19,20)11(23,24)13(27,28)29)8(17,18)10(21,22)12(25,26)14(30,31)32-6-4-2-1-3-5-6/h1-5H AuxInfo=1/0/N:32,30,31,28,29,27,20,19,22,21,24,23,26,25,4,5,2,3,8,9,6,7,12,13,10,11,16,17,18,14,15,1/E:(2,3)(4,5)(15,16)(17,18)(19,20)(21,22)(23,24)(25,26)(27,28,29)(30,31)/rA:32SFFFFFFFFFFFFFFFFFCCCCCCCCCCCCCC/rB:;;;;;;;;;;;;;;;;;s2s3;s4s5s19;s6s7s19;s8s9s20;s10s11s21;s12s13s22;s1s1…	UKCJRZQDXCSGDW-UHFFFAOYSA-N	C14H5F17S	528.23	unclassified	FC(F)(F)C(F)(F)C(F)(F)C(F)(F)C(F)(F)C(F)(F)C(F)(F)C(F)(F)SC1C=CC=CC=1		Aromatic PFASs	gte7	8	IROQAHVXXUQBOS-UHFFFAOYSA-N	0.813953	('Aromatic PFASs', 'gte7', nan, nan)	0																	A
318	DTXSID10392660	Public_Low	4-(Perfluorooctyl)aniline	83766-52-3	NC1=CC=C(C=C1)C(F)(F)C(F)(F)C(F)(F)C(F)(F)C(F)(F)C(F)(F)C(F)(F)C(F)(F)F	InChI=1S/C14H6F17N/c15-7(16,5-1-3-6(32)4-2-5)8(17,18)9(19,20)10(21,22)11(23,24)12(25,26)13(27,28)14(29,30)31/h1-4H,32H2 AuxInfo=1/0/N:28,29,30,31,26,32,24,22,20,19,21,23,25,27,11,12,7,8,3,4,1,2,5,6,9,10,13,14,15,16,17,18/E:(1,2)(3,4)(15,16)(17,18)(19,20)(21,22)(23,24)(25,26)(27,28)(29,30,31)/rA:32FFFFFFFFFFFFFFFFFNCCCCCCCCCCCCCC/rB:;;;;;;;;;;;;;;;;;s1s2;s3s4s19;s5s6s19;s7s8s20;s9s10s21;s11s12s22;…	ZQTZVMUNYIDMJV-UHFFFAOYSA-N	C14H6F17N	511.182	unclassified	NC1=CC=C(C=C1)C(F)(F)C(F)(F)C(F)(F)C(F)(F)C(F)(F)C(F)(F)C(F)(F)C(F)(F)F		Aromatic PFASs	gte7	8	IROQAHVXXUQBOS-UHFFFAOYSA-N	0.823529	('Aromatic PFASs', 'gte7', nan, nan)	0																	A
319	DTXSID10382162	Public_Low	4,4,5,5,6,6,7,7,8,8,9,9,10,10,11,11,11-heptadecafluoro-1-phenylundecane-1,3-dione	141522-69-2	FC(F)(F)C(F)(F)C(F)(F)C(F)(F)C(F)(F)C(F)(F)C(F)(F)C(F)(F)C(=O)CC(=O)C1=CC=CC=C1	InChI=1S/C17H7F17O2/c18-10(19,9(36)6-8(35)7-4-2-1-3-5-7)11(20,21)12(22,23)13(24,25)14(26,27)15(28,29)16(30,31)17(32,33)34/h1-5H,6H2 AuxInfo=1/0/N:36,34,35,32,33,29,31,30,27,25,24,22,20,21,23,26,28,11,12,9,10,5,6,1,2,3,4,7,8,13,14,15,16,17,19,18/E:(2,3)(4,5)(18,19)(20,21)(22,23)(24,25)(26,27)(28,29)(30,31)(32,33,34)/rA:36FFFFFFFFFFFFFFFFFOOCCCCCCCCCCCCCCCCC/rB:;;;;;;;;;;;;;;;;;;s1s2;s3s4s20;s5s6s2…	BMPCOBJGKAQEOM-UHFFFAOYSA-N	C17H7F17O2	566.214	unclassified	O=C(CC(=O)C1C=CC=CC=1)C(F)(F)C(F)(F)C(F)(F)C(F)(F)C(F)(F)C(F)(F)C(F)(F)C(F)(F)F		Aromatic PFASs	gte7	8	IROQAHVXXUQBOS-UHFFFAOYSA-N	0.755556	('Aromatic PFASs', 'gte7', nan, nan)	0																	A
320	DTXSID10379936	Public_Low	1H,1H,9H-Perfluorononyl p-toluenesulfonate	864-23-3	CC1=CC=C(C=C1)S(=O)(=O)OCC(F)(F)C(F)(F)C(F)(F)C(F)(F)C(F)(F)C(F)(F)C(F)(F)C(F)F	InChI=1S/C16H10F16O3S/c1-7-2-4-8(5-3-7)36(33,34)35-6-10(19,20)12(23,24)14(27,28)16(31,32)15(29,30)13(25,26)11(21,22)9(17)18/h2-5,9H,6H2,1H3 AuxInfo=1/0/N:36,34,35,31,32,28,33,30,29,26,27,24,25,22,23,21,16,17,12,13,14,15,8,9,10,11,4,5,6,7,2,3,19,20,18,1/E:(2,3)(4,5)(17,18)(19,20)(21,22)(23,24)(25,26)(27,28)(29,30)(31,32)(33,34)/CRV:36.6/rA:36SFFFFFFFFFFFFFFFFOOOCCCCCCCCCCCCCCCC/rB:;;;;;;;;;;;;;;;;…	PMXVBJFBLLGPKO-UHFFFAOYSA-N	C16H10F16O3S	586.29	unclassified	CC1=CC=C(C=C1)S(=O)(=O)OCC(F)(F)C(F)(F)C(F)(F)C(F)(F)C(F)(F)C(F)(F)C(F)(F)C(F)F		Aromatic PFASs	gte7	8	IROQAHVXXUQBOS-UHFFFAOYSA-N	0.857143	('Aromatic PFASs', 'gte7', nan, nan)	0																	A
321	DTXSID10305275	Public_Low	4-(Pentadecafluoroheptyl)phenol	57578-99-1	OC1=CC=C(C=C1)C(F)(F)C(F)(F)C(F)(F)C(F)(F)C(F)(F)C(F)(F)C(F)(F)F	InChI=1S/C13H5F15O/c14-7(15,5-1-3-6(29)4-2-5)8(16,17)9(18,19)10(20,21)11(22,23)12(24,25)13(26,27)28/h1-4,29H AuxInfo=1/0/N:25,26,27,28,23,29,21,19,17,18,20,22,24,9,10,5,6,3,4,1,2,7,8,11,12,13,14,15,16/E:(1,2)(3,4)(14,15)(16,17)(18,19)(20,21)(22,23)(24,25)(26,27,28)/rA:29FFFFFFFFFFFFFFFOCCCCCCCCCCCCC/rB:;;;;;;;;;;;;;;;s3s4;s1s2s17;s5s6s17;s7s8s18;s9s10s19;s11s12s20;s21;s13s14s15s22;d23;s23;s25;d26…	VQKFCIOCKPQCJV-UHFFFAOYSA-N	C13H5F15O	462.158	unclassified	OC1=CC=C(C=C1)C(F)(F)C(F)(F)C(F)(F)C(F)(F)C(F)(F)C(F)(F)C(F)(F)F		Aromatic PFASs	gte7	7	IROQAHVXXUQBOS-UHFFFAOYSA-N	0.811765	('Aromatic PFASs', 'gte7', nan, nan)	0																	B
322	DTXSID10205721	Public_High_CAS	2,4,6-Tris(nonadecafluorononyl)-1,3,5-triazine	57101-59-4	FC(F)(F)C(F)(F)C(F)(F)C(F)(F)C(F)(F)C(F)(F)C(F)(F)C(F)(F)C(F)(F)C1=NC(=NC(=N1)C(F)(F)C(F)(F)C(F)(F)C(F)(F)C(F)(F)C(F)(F)C(F)(F)C(F)(F)C(F)(F)F)C(F)(F)C(F)(F)C(F)(F)C(F)(F)C(F)(F)C(F)(F)C(F)(F)C(F)(F)C(F)(F)F	InChI=1S/C30F57N3/c31-4(32,7(37,38)10(43,44)13(49,50)16(55,56)19(61,62)22(67,68)25(73,74)28(79,80)81)1-88-2(5(33,34)8(39,40)11(45,46)14(51,52)17(57,58)20(63,64)23(69,70)26(75,76)29(82,83)84)90-3(89-1)6(35,36)9(41,42)12(47,48)15(53,54)18(59,60)21(65,66)24(71,72)27(77,78)30(85,86)87 AuxInfo=1/0/N:82,83,84,76,77,78,70,71,72,66,65,64,61,62,63,67,68,69,73,74,75,81,80,79,85,86,87,88,89,90,35,36,33,34,3…	RTAZGRONMASOMW-UHFFFAOYSA-N	C30F57N3	1485.26	unclassified	FC(F)(F)C(F)(F)C(F)(F)C(F)(F)C(F)(F)C(F)(F)C(F)(F)C(F)(F)C(F)(F)C1N=C(N=C(N=1)C(F)(F)C(F)(F)C(F)(F)C(F)(F)C(F)(F)C(F)(F)C(F)(F)C(F)(F)C(F)(F)F)C(F)(F)C(F)(F)C(F)(F)C(F)(F)C(F)(F)C(F)(F)C(F)(F)C(F)(F)C(F)(F)F		Aromatic PFASs	gte7	9	IROQAHVXXUQBOS-UHFFFAOYSA-N	0.8375	('Aromatic PFASs', 'gte7', nan, nan)	0																	A
323	DTXSID101348793	DSSTox_Low	N-Methyl-N-[4-[(1-methyl-1H-tetrazol-5-yl)methyl]phenyl]perfluorooctanamide	NOCAS_1348793	CN(C(=O)C(F)(F)C(F)(F)C(F)(F)C(F)(F)C(F)(F)C(F)(F)C(F)(F)F)C1=CC=C(CC2=NN=NN2C)C=C1	InChI=1S/C18H12F15N5O/c1-37(9-5-3-8(4-6-9)7-10-34-35-36-38(10)2)11(39)12(19,20)13(21,22)14(23,24)15(25,26)16(27,28)17(29,30)18(31,32)33/h3-6H,7H2,1-2H3 AuxInfo=1/0/N:1,39,29,31,28,32,33,30,27,34,3,4,5,6,7,8,9,10,24,25,22,23,20,21,18,19,16,17,14,15,11,12,13,35,36,37,2,38,26/E:(3,4)(5,6)(19,20)(21,22)(23,24)(25,26)(27,28)(29,30)(31,32,33)/rA:39CNCCCCCCCCFFFFFFFFFFFFFFFOCCCCCCCCNNNNC/rB:s1;s2;s3;s4;…	QMPHFVYYFMIGQU-UHFFFAOYSA-N	C18H12F15N5O	599.304	unclassified	CN(C(=O)C(F)(F)C(F)(F)C(F)(F)C(F)(F)C(F)(F)C(F)(F)C(F)(F)F)C1C=CC(CC2=NN=NN2C)=CC=1		Aromatic PFASs	gte7	7	IROQAHVXXUQBOS-UHFFFAOYSA-N	0.775701	('Aromatic PFASs', 'gte7', nan, nan)	0																	A
324	DTXSID101348648	DSSTox_Low	N-(4-Sulfamoylphenyl)perfluoro-nonanamide	NOCAS_1348648	NS(=O)(=O)C1=CC=C(NC(=O)C(F)(F)C(F)(F)C(F)(F)C(F)(F)C(F)(F)C(F)(F)C(F)(F)C(F)(F)F)C=C1	InChI=1S/C15H7F17N2O3S/c16-8(17,7(35)34-5-1-3-6(4-2-5)38(33,36)37)9(18,19)10(20,21)11(22,23)12(24,25)13(26,27)14(28,29)15(30,31)32/h1-4H,(H,34,35)(H2,33,36,37) AuxInfo=1/1/N:7,9,6,10,8,5,12,13,14,15,16,17,18,19,20,36,37,34,35,32,33,30,31,28,29,26,27,24,25,21,22,23,2,11,38,3,4,1/E:(1,2)(3,4)(16,17)(18,19)(20,21)(22,23)(24,25)(26,27)(28,29)(30,31,32)(36,37)/CRV:38.6/rA:38SNOOCCCCCCNCCCCCCCCCFFFFFFF…	HYDXHEWUVUJPKB-UHFFFAOYSA-N	C15H7F17N2O3S	618.26	unclassified	NS(=O)(=O)C1=CC=C(C=C1)NC(=O)C(F)(F)C(F)(F)C(F)(F)C(F)(F)C(F)(F)C(F)(F)C(F)(F)C(F)(F)F		Aromatic PFASs	gte7	8	IROQAHVXXUQBOS-UHFFFAOYSA-N	0.787234	('Aromatic PFASs', 'gte7', nan, nan)	0																	B
325	DTXSID101348543	DSSTox_Low	N-[2-(4-Imidazolyl)ethyl]-perfluorooctane-1-sulfonamide	NOCAS_1348543	FC(F)(F)C(F)(F)C(F)(F)C(F)(F)C(F)(F)C(F)(F)C(F)(F)C(F)(F)S(=O)(=O)NCCC1=CNC=N1	InChI=1S/C13H8F17N3O2S/c14-6(15,8(18,19)10(22,23)12(26,27)28)7(16,17)9(20,21)11(24,25)13(29,30)36(34,35)33-2-1-5-3-31-4-32-5/h3-4,33H,1-2H2,(H,31,32) AuxInfo=1/1/N:31,30,36,33,35,5,4,6,3,7,2,8,1,21,22,19,20,23,24,17,18,25,26,15,16,27,28,29,13,14,32,34,12,10,11,9/E:(14,15)(16,17)(18,19)(20,21)(22,23)(24,25)(26,27,28)(29,30)(34,35)/CRV:36.6/rA:36CCCCCCCCSOONFFFFFFFFFFFFFFFFFCCNCNCC/rB:s1;s2;s3;s4;s…	YEALRSJUHRWOHW-UHFFFAOYSA-N	C13H8F17N3O2S	593.26	unclassified	O=S(=O)(NCCC1=CNC=N1)C(F)(F)C(F)(F)C(F)(F)C(F)(F)C(F)(F)C(F)(F)C(F)(F)C(F)(F)F		Aromatic PFASs	gte7	8	IROQAHVXXUQBOS-UHFFFAOYSA-N	0.77551	('Aromatic PFASs', 'gte7', nan, nan)	0																	B
326	DTXSID101348531	DSSTox_Low	5-[4-(Heptadecafluorooctylsulfonylamino)phenylsulfonylamino]-1,3,4-thiadiazole-2-sulfonamide	NOCAS_1348531	NS(=O)(=O)C1=NN=C(NS(=O)(=O)C2=CC=C(NS(=O)(=O)C(F)(F)C(F)(F)C(F)(F)C(F)(F)C(F)(F)C(F)(F)C(F)(F)C(F)(F)F)C=C2)S1	InChI=1S/C16H8F17N5O6S4/c17-9(18,11(21,22)13(25,26)15(29,30)31)10(19,20)12(23,24)14(27,28)16(32,33)48(43,44)37-5-1-3-6(4-2-5)47(41,42)38-7-35-36-8(45-7)46(34,39)40/h1-4,37H,(H,35,38)(H2,34,39,40) AuxInfo=1/1/N:16,18,15,19,17,14,5,2,28,27,29,26,30,25,31,24,40,41,38,39,42,43,36,37,44,45,34,35,46,47,48,32,33,9,4,3,20,10,7,8,12,13,22,23,1,6,11,21/E:(1,2)(3,4)(17,18)(19,20)(21,22)(23,24)(25,26)(27,28)…	DDNOBRYGXQJOJB-UHFFFAOYSA-N	C16H8F17N5O6S4	817.48	unclassified	NS(=O)(=O)C1=NN=C(NS(=O)(=O)C2=CC=C(C=C2)NS(=O)(=O)C(F)(F)C(F)(F)C(F)(F)C(F)(F)C(F)(F)C(F)(F)C(F)(F)C(F)(F)F)S1		Aromatic PFASs	gte7	8	IROQAHVXXUQBOS-UHFFFAOYSA-N	0.8	('Aromatic PFASs', 'gte7', nan, nan)	0																	B
327	DTXSID101348517	DSSTox_Low	Perfluorononanoic acid 2-(4-sulfamoyl-phenyl)-ethyl ester	NOCAS_1348517	NS(=O)(=O)C1=CC=C(CCOC(=O)C(F)(F)C(F)(F)C(F)(F)C(F)(F)C(F)(F)C(F)(F)C(F)(F)C(F)(F)F)C=C1	InChI=1S/C17H10F17NO4S/c18-10(19,9(36)39-6-5-7-1-3-8(4-2-7)40(35,37)38)11(20,21)12(22,23)13(24,25)14(26,27)15(28,29)16(30,31)17(32,33)34/h1-4H,5-6H2,(H2,35,37,38) AuxInfo=1/1/N:32,36,33,35,30,29,31,34,1,2,3,4,5,6,7,8,9,12,13,14,15,16,17,18,19,20,21,22,23,24,25,26,27,28,39,11,37,40,10,38/E:(1,2)(3,4)(18,19)(20,21)(22,23)(24,25)(26,27)(28,29)(30,31)(32,33,34)(37,38)/CRV:40.6/rA:40CCCCCCCCCOOFFFFFFF…	MTZMWJBQGHZLAD-UHFFFAOYSA-N	C17H10F17NO4S	647.3	unclassified	NS(=O)(=O)C1=CC=C(CCOC(=O)C(F)(F)C(F)(F)C(F)(F)C(F)(F)C(F)(F)C(F)(F)C(F)(F)C(F)(F)F)C=C1		Aromatic PFASs	gte7	8	IROQAHVXXUQBOS-UHFFFAOYSA-N	0.765306	('Aromatic PFASs', 'gte7', nan, nan)	0																	B
328	DTXSID101348505	DSSTox_Low	4-[2-(Heptadecafluorooctane-1-sulfonylamino)-pyrimidin-4-ylamino]-benzenesulfonamide	NOCAS_1348505	NS(=O)(=O)C1=CC=C(NC2=CC=NC(NS(=O)(=O)C(F)(F)C(F)(F)C(F)(F)C(F)(F)C(F)(F)C(F)(F)C(F)(F)C(F)(F)F)=N2)C=C1	InChI=1S/C18H10F17N5O4S2/c19-11(20,13(23,24)15(27,28)17(31,32)33)12(21,22)14(25,26)16(29,30)18(34,35)46(43,44)40-10-37-6-5-9(39-10)38-7-1-3-8(4-2-7)45(36,41)42/h1-6H,(H2,36,41,42)(H2,37,38,39,40) AuxInfo=1/1/N:3,5,2,6,12,17,4,1,13,15,23,22,24,21,25,20,26,19,38,39,36,37,40,41,34,35,42,43,32,33,44,45,46,30,31,10,16,11,14,18,8,9,28,29,7,27/E:(1,2)(3,4)(19,20)(21,22)(23,24)(25,26)(27,28)(29,30)(31,32…	WUCULWYBXRXSHM-UHFFFAOYSA-N	C18H10F17N5O4S2	747.4	unclassified	NS(=O)(=O)C1=CC=C(C=C1)NC1=CC=NC(NS(=O)(=O)C(F)(F)C(F)(F)C(F)(F)C(F)(F)C(F)(F)C(F)(F)C(F)(F)C(F)(F)F)=N1		Aromatic PFASs	gte7	8	IROQAHVXXUQBOS-UHFFFAOYSA-N	0.803571	('Aromatic PFASs', 'gte7', nan, nan)	0																	B
329	DTXSID101348486	DSSTox_Low	4-[(Heptadecafluorooctane-1-sulfonylamino)-methyl]-benzenesulfonamide	NOCAS_1348486	NS(=O)(=O)C1=CC=C(CNS(=O)(=O)C(F)(F)C(F)(F)C(F)(F)C(F)(F)C(F)(F)C(F)(F)C(F)(F)C(F)(F)F)C=C1	InChI=1S/C15H9F17N2O4S2/c16-8(17,10(20,21)12(24,25)14(28,29)30)9(18,19)11(22,23)13(26,27)15(31,32)40(37,38)34-5-6-1-3-7(4-2-6)39(33,35)36/h1-4,34H,5H2,(H2,33,35,36) AuxInfo=1/1/N:3,5,2,6,11,4,1,17,16,18,15,19,14,20,13,32,33,30,31,34,35,28,29,36,37,26,27,38,39,40,24,25,10,12,8,9,22,23,7,21/E:(1,2)(3,4)(16,17)(18,19)(20,21)(22,23)(24,25)(26,27)(28,29,30)(31,32)(35,36)(37,38)/CRV:39.6,40.6/rA:40CCCC…	DMRFDXBCAQFSFQ-UHFFFAOYSA-N	C15H9F17N2O4S2	668.34	unclassified	NS(=O)(=O)C1=CC=C(CNS(=O)(=O)C(F)(F)C(F)(F)C(F)(F)C(F)(F)C(F)(F)C(F)(F)C(F)(F)C(F)(F)F)C=C1		Aromatic PFASs	gte7	8	IROQAHVXXUQBOS-UHFFFAOYSA-N	0.741935	('Aromatic PFASs', 'gte7', nan, nan)	0																	B
330	DTXSID101348424	DSSTox_Low	3-Chloro-4-(heptadecafluorooctane-1-sulfonylamino)-benzenesulfonamide	NOCAS_1348424	NS(=O)(=O)C1=CC(Cl)=C(NS(=O)(=O)C(F)(F)C(F)(F)C(F)(F)C(F)(F)C(F)(F)C(F)(F)C(F)(F)C(F)(F)F)C=C1	InChI=1S/C14H6ClF17N2O4S2/c15-5-3-4(39(33,35)36)1-2-6(5)34-40(37,38)14(31,32)12(26,27)10(22,23)8(18,19)7(16,17)9(20,21)11(24,25)13(28,29)30/h1-3,34H,(H2,33,35,36) AuxInfo=1/1/N:6,5,2,1,3,4,16,15,17,14,18,13,19,12,40,31,32,29,30,33,34,27,28,35,36,25,26,37,38,39,23,24,10,11,8,9,21,22,7,20/E:(16,17)(18,19)(20,21)(22,23)(24,25)(26,27)(28,29,30)(31,32)(35,36)(37,38)/CRV:39.6,40.6/rA:40CCCCCCSOONNCCCCC…	GRXZUGRYQQVLDY-UHFFFAOYSA-N	C14H6ClF17N2O4S2	688.75	unclassified	NS(=O)(=O)C1C=CC(NS(=O)(=O)C(F)(F)C(F)(F)C(F)(F)C(F)(F)C(F)(F)C(F)(F)C(F)(F)C(F)(F)F)=C(Cl)C=1		Aromatic PFASs	gte7	8	IROQAHVXXUQBOS-UHFFFAOYSA-N	0.773196	('Aromatic PFASs', 'gte7', nan, nan)	0																	B
331	DTXSID101334807	DSSTox_High	{4-[(Nonadecafluorononyl)oxy]benzyl}phosphonic acid	684206-96-0	OP(O)(=O)CC1=CC=C(OC(F)(F)C(F)(F)C(F)(F)C(F)(F)C(F)(F)C(F)(F)C(F)(F)C(F)(F)C(F)(F)F)C=C1	InChI=1S/C16H8F19O4P/c17-8(18,9(19,20)11(23,24)13(27,28)15(31,32)33)10(21,22)12(25,26)14(29,30)16(34,35)39-7-3-1-6(2-4-7)5-40(36,37)38/h1-4H,5H2,(H2,36,37,38) AuxInfo=1/1/N:13,15,12,16,17,14,11,5,4,6,3,7,2,8,34,9,28,29,30,31,26,27,32,33,24,25,1,38,23,39,35,36,37,22,40,19,20,21,10,18/E:(1,2)(3,4)(17,18)(19,20)(21,22)(23,24)(25,26)(27,28)(29,30)(31,32,33)(34,35)(36,37,38)/rA:40FCCCCCCCCOCCCCCCCPOOO…	AONUULBBGLWRTE-UHFFFAOYSA-N	C16H8F19O4P	656.179	unclassified	OP(O)(=O)CC1=CC=C(C=C1)OC(F)(F)C(F)(F)C(F)(F)C(F)(F)C(F)(F)C(F)(F)C(F)(F)C(F)(F)C(F)(F)F		Aromatic PFASs	gte7	9	IROQAHVXXUQBOS-UHFFFAOYSA-N	0.76087	('Aromatic PFASs', 'gte7', nan, nan)	0																	B
332	DTXSID101137403	Public_High_CAS	N-(4-Ethoxyphenyl)-2,2,3,3,4,4,5,5,6,6,7,7,8,8,9,9,9-heptadecafluorononanamide	344282-70-8	CCOC1=CC=C(NC(=O)C(F)(F)C(F)(F)C(F)(F)C(F)(F)C(F)(F)C(F)(F)C(F)(F)C(F)(F)F)C=C1	InChI=1S/C17H10F17NO2/c1-2-37-8-5-3-7(4-6-8)35-9(36)10(18,19)11(20,21)12(22,23)13(24,25)14(26,27)15(28,29)16(30,31)17(32,33)34/h3-6H,2H2,1H3,(H,35,36) AuxInfo=1/1/N:1,2,6,8,5,9,7,4,11,13,14,15,16,17,18,19,20,36,37,34,35,32,33,30,31,28,29,26,27,24,25,21,22,23,10,12,3/E:(3,4)(5,6)(18,19)(20,21)(22,23)(24,25)(26,27)(28,29)(30,31)(32,33,34)/rA:37CCOCCCCCCNCOCCCCCCCCFFFFFFFFFFFFFFFFF/rB:s1;s2;s3;d4;s5…	ARBWOZCOEQEWJE-UHFFFAOYSA-N	C17H10F17NO2	583.245	unclassified	CCOC1C=CC(=CC=1)NC(=O)C(F)(F)C(F)(F)C(F)(F)C(F)(F)C(F)(F)C(F)(F)C(F)(F)C(F)(F)F		Aromatic PFASs	gte7	8	IROQAHVXXUQBOS-UHFFFAOYSA-N	0.757895	('Aromatic PFASs', 'gte7', nan, nan)	0																	A
333	DTXSID101135871	Public_High_CAS	1-[(1,1,2,2,3,3,4,4,5,5,6,6,7,7,8,8,8-Heptadecafluorooctyl)oxy]-4-methylbenzene	231291-23-9	CC1=CC=C(OC(F)(F)C(F)(F)C(F)(F)C(F)(F)C(F)(F)C(F)(F)C(F)(F)C(F)(F)F)C=C1	InChI=1S/C15H7F17O/c1-6-2-4-7(5-3-6)33-15(31,32)13(26,27)11(22,23)9(18,19)8(16,17)10(20,21)12(24,25)14(28,29)30/h2-5H,1H3 AuxInfo=1/0/N:1,3,7,4,6,2,5,13,12,14,11,15,10,16,9,24,25,26,27,22,23,28,29,20,21,30,31,17,18,19,32,33,8/E:(2,3)(4,5)(16,17)(18,19)(20,21)(22,23)(24,25)(26,27)(28,29,30)(31,32)/rA:33CCCCCCCOCCCCCCCCFFFFFFFFFFFFFFFFF/rB:s1;d2;s3;d4;s5;s2d6;s5;s8;s9;s10;s11;s12;s13;s14;s15;s16;s1…	FZCVHFWDHZCFOT-UHFFFAOYSA-N	C15H7F17O	526.193	unclassified	CC1=CC=C(C=C1)OC(F)(F)C(F)(F)C(F)(F)C(F)(F)C(F)(F)C(F)(F)C(F)(F)C(F)(F)F		Aromatic PFASs	gte7	8	IROQAHVXXUQBOS-UHFFFAOYSA-N	0.820225	('Aromatic PFASs', 'gte7', nan, nan)	0																	A
334	DTXSID101045397	DSSTox_Low	N-(2-Phenylethyl)perfluorooctanamide	55521-09-0	FC(F)(F)C(F)(F)C(F)(F)C(F)(F)C(F)(F)C(F)(F)C(F)(F)C(=O)NCCC1=CC=CC=C1	InChI=1S/C16H10F15NO/c17-10(18,9(33)32-7-6-8-4-2-1-3-5-8)11(19,20)12(21,22)13(23,24)14(25,26)15(27,28)16(29,30)31/h1-5H,6-7H2,(H,32,33) AuxInfo=1/1/N:1,2,6,3,5,7,8,4,10,12,13,14,15,16,17,18,32,33,30,31,28,29,26,27,24,25,22,23,19,20,21,9,11/E:(2,3)(4,5)(17,18)(19,20)(21,22)(23,24)(25,26)(27,28)(29,30,31)/rA:33CCCCCCCCNCOCCCCCCCFFFFFFFFFFFFFFF/rB:d1;s2;d3;s4;s1d5;s4;s7;s8;s9;d10;s10;s12;s13;s14;s15…	FXAVFXJPKTXAMG-UHFFFAOYSA-N	C16H10F15NO	517.238	unclassified	O=C(NCCC1C=CC=CC=1)C(F)(F)C(F)(F)C(F)(F)C(F)(F)C(F)(F)C(F)(F)C(F)(F)F		Aromatic PFASs	gte7	7	IROQAHVXXUQBOS-UHFFFAOYSA-N	0.73913	('Aromatic PFASs', 'gte7', nan, nan)	0																	A
335	DTXSID101035108	DSSTox_Low	4-[(1,1,2,2,3,3,4,4,5,5,6,6,7,7,8,8,9,10,10-Nonadecafluoro-9-decen-1-yl)oxy]benzenesulfonic acid	NOCAS_1035108	OS(=O)(=O)C1=CC=C(OC(F)(F)C(F)(F)C(F)(F)C(F)(F)C(F)(F)C(F)(F)C(F)(F)C(F)(F)C(F)=C(F)F)C=C1	InChI=1S/C16H5F19O4S/c17-7(8(18)19)9(20,21)10(22,23)11(24,25)12(26,27)13(28,29)14(30,31)15(32,33)16(34,35)39-5-1-3-6(4-2-5)40(36,37)38/h1-4H,(H,36,37,38) AuxInfo=1/1/N:3,5,2,6,4,1,20,21,19,18,17,16,15,14,13,12,38,39,40,36,37,34,35,32,33,30,31,28,29,26,27,24,25,22,23,8,9,10,11,7/E:(1,2)(3,4)(18,19)(20,21)(22,23)(24,25)(26,27)(28,29)(30,31)(32,33)(34,35)(36,37,38)/CRV:40.6/rA:40CCCCCCSOOOOCCCCCCCCC…	CJGYUIJKVJLYKU-UHFFFAOYSA-N	C16H5F19O4S	654.24	unclassified	OS(=O)(=O)C1=CC=C(C=C1)OC(F)(F)C(F)(F)C(F)(F)C(F)(F)C(F)(F)C(F)(F)C(F)(F)C(F)(F)C(F)=C(F)F		Aromatic PFASs	gte7	8	IROQAHVXXUQBOS-UHFFFAOYSA-N	0.84	('Aromatic PFASs', 'gte7', nan, nan)	0																	B
336	DTXSID101026931	DSSTox_Low	Perfluoronon-1-enoxybenzene	NOCAS_1026931	FC(OC1=CC=CC=C1)=C(F)C(F)(F)C(F)(F)C(F)(F)C(F)(F)C(F)(F)C(F)(F)C(F)(F)F	InChI=1S/C15H5F17O/c16-7(8(17)33-6-4-2-1-3-5-6)9(18,19)10(20,21)11(22,23)12(24,25)13(26,27)14(28,29)15(30,31)32/h1-5H AuxInfo=1/0/N:1,2,6,3,5,4,9,8,10,11,12,13,14,15,16,32,33,30,31,28,29,26,27,24,25,22,23,20,21,17,18,19,7/E:(2,3)(4,5)(18,19)(20,21)(22,23)(24,25)(26,27)(28,29)(30,31,32)/rA:33CCCCCCOCCCCCCCCCFFFFFFFFFFFFFFFFF/rB:d1;s2;d3;s4;s1d5;s4;s7;w?8;s9;s10;s11;s12;s13;s14;s15;s16;s16;s16;s15;…	MZLVKHXTXPGXJD-UHFFFAOYSA-N	C15H5F17O	524.177	unclassified	FC(F)(F)C(F)(F)C(F)(F)C(F)(F)C(F)(F)C(F)(F)C(F)(F)C(F)=C(F)OC1C=CC=CC=1		Aromatic PFASs	gte7	7	IROQAHVXXUQBOS-UHFFFAOYSA-N	0.791209	('Aromatic PFASs', 'gte7', nan, nan)	0																	A
337	DTXSID101026743	DSSTox_Low	N,N'-Diphenylperfluoroheptane-1,7-diamine	NOCAS_1026743	FC(F)(NC1=CC=CC=C1)C(F)(F)C(F)(F)C(F)(F)C(F)(F)C(F)(F)C(F)(F)NC1=CC=CC=C1	InChI=1S/C19H12F14N2/c20-13(21,14(22,23)16(26,27)18(30,31)34-11-7-3-1-4-8-11)15(24,25)17(28,29)19(32,33)35-12-9-5-2-6-10-12/h1-10,34-35H AuxInfo=1/0/N:1,19,2,6,18,20,3,5,17,21,4,16,11,10,12,9,13,8,14,28,29,30,31,26,27,32,33,24,25,34,35,22,23,7,15/E:(1,2)(3,4,5,6)(7,8,9,10)(11,12)(14,15)(16,17)(18,19)(20,21)(22,23,24,25)(26,27,28,29)(30,31,32,33)(34,35)/rA:35CCCCCCNCCCCCCCNCCCCCCFFFFFFFFFFFFFF/rB:…	OFXSBTTVJAFNSJ-UHFFFAOYSA-N	C19H12F14N2	534.297	unclassified	FC(F)(NC1C=CC=CC=1)C(F)(F)C(F)(F)C(F)(F)C(F)(F)C(F)(F)C(F)(F)NC1C=CC=CC=1		Aromatic PFASs	gte7	7	IROQAHVXXUQBOS-UHFFFAOYSA-N	0.873563	('Aromatic PFASs', 'gte7', nan, nan)	0																	A
338	DTXSID00897093	DSSTox_High	Thymidine, 5'-O-[[4-(1H,1H,2H,2H-perfluorodecyl)phenyl]bis(4-methoxyphenyl)methyl]-, 3'-[2-cyanoethyl N,N-bis(1-methylethyl)phosphoramidite]	902456-09-1	COC1=CC=C(C=C1)C(OC[C@H]1O[C@H](C[C@@H]1OP(OCCC#N)N(C(C)C)C(C)C)N1C=C(C)C(=O)NC1=O)(C1=CC=C(CCC(F)(F)C(F)(F)C(F)(F)C(F)(F)C(F)(F)C(F)(F)C(F)(F)C(F)(F)F)C=C1)C1=CC=C(OC)C=C1	InChI=1S/C50H52F17N4O8P/c1-28(2)71(29(3)4)80(77-24-8-23-68)79-37-25-39(70-26-30(5)40(72)69-41(70)73)78-38(37)27-76-43(33-13-17-35(74-6)18-14-33,34-15-19-36(75-7)20-16-34)32-11-9-31(10-12-32)21-22-42(51,52)44(53,54)45(55,56)46(57,58)47(59,60)48(61,62)49(63,64)50(65,66)67/h9-20,26,28-29,37-39H,8,21-22,24-25,27H2,1-7H3,(H,69,72,73)/t37-,38+,39+,80?/m0/s1 AuxInfo=1/1/N:24,25,27,28,79,50,51,19,39,40,3…	ISTSQSORQULSAL-NEBJRPIFSA-N	C50H52F17N4O8P	1190.93	unclassified	CC1=CN(C2CC(OP(OCCC#N)N(C(C)C)C(C)C)C(COC(C3=CC=C(CCC(F)(F)C(F)(F)C(F)(F)C(F)(F)C(F)(F)C(F)(F)C(F)(F)C(F)(F)F)C=C3)(C3C=CC(=CC=3)OC)C3C=CC(=CC=3)OC)O2)C(=O)NC1=O		Aromatic PFASs	gte7	8	IROQAHVXXUQBOS-UHFFFAOYSA-N	0.825	('Aromatic PFASs', 'gte7', nan, nan)	0																	A
339	DTXSID00896728	Public_Low	N-(2,2,3,3,4,4,5,5,6,6,7,7,8,8,8-Pentadecafluorooctyl)-P,P-bis(pentafluorophenyl)phosphinous amide	518358-34-4	FC1=C(F)C(F)=C(P(NCC(F)(F)C(F)(F)C(F)(F)C(F)(F)C(F)(F)C(F)(F)C(F)(F)F)C2=C(F)C(F)=C(F)C(F)=C2F)C(F)=C1F	InChI=1S/C20H3F25NP/c21-2-4(23)8(27)12(9(28)5(2)24)47(13-10(29)6(25)3(22)7(26)11(13)30)46-1-14(31,32)15(33,34)16(35,36)17(37,38)18(39,40)19(41,42)20(43,44)45/h46H,1H2 AuxInfo=1/0/N:23,31,42,29,33,40,44,27,35,38,46,26,37,20,17,14,11,8,5,2,32,43,30,34,41,45,28,36,39,47,21,22,18,19,15,16,12,13,9,10,6,7,1,3,4,24,25/E:(2,3)(4,5,6,7)(8,9,10,11)(12,13)(21,22)(23,24,25,26)(27,28,29,30)(31,32)(33,34)(35,3…	RPEOQCBWVUKKRF-UHFFFAOYSA-N	C20H3F25NP	763.185	unclassified	FC(F)(F)C(F)(F)C(F)(F)C(F)(F)C(F)(F)C(F)(F)C(F)(F)CNP(C1=C(F)C(F)=C(F)C(F)=C1F)C1=C(F)C(F)=C(F)C(F)=C1F		Aromatic PFASs	gte7	7	IROQAHVXXUQBOS-UHFFFAOYSA-N	0.840426	('Aromatic PFASs', 'gte7', nan, nan)	0																	A
340	DTXSID00896182	Public_Low	2,2,3,3,4,4,5,5,6,6,7,7,8,8,9,9,9-Heptadecafluoro-N-(2-fluorophenyl)nonanamide	344282-15-1	FC1=CC=CC=C1NC(=O)C(F)(F)C(F)(F)C(F)(F)C(F)(F)C(F)(F)C(F)(F)C(F)(F)C(F)(F)F	InChI=1S/C15H5F18NO/c16-5-3-1-2-4-6(5)34-7(35)8(17,18)9(19,20)10(21,22)11(23,24)12(25,26)13(27,28)14(29,30)15(31,32)33/h1-4H,(H,34,35) AuxInfo=1/1/N:7,6,8,5,9,4,2,11,14,17,20,23,26,29,32,10,12,13,15,16,18,19,21,22,24,25,27,28,30,31,33,34,35,3,1/E:(17,18)(19,20)(21,22)(23,24)(25,26)(27,28)(29,30)(31,32,33)/rA:35OCNCCCCCCFCFFCFFCFFCFFCFFCFFCFFCFFF/rB:d1;s2;s3;d4;s5;d6;s7;s4d8;s9;s2;s11;s11;s11;s14;…	QHWBQYJWYBHGBR-UHFFFAOYSA-N	C15H5F18NO	557.182	unclassified	O=C(NC1=CC=CC=C1F)C(F)(F)C(F)(F)C(F)(F)C(F)(F)C(F)(F)C(F)(F)C(F)(F)C(F)(F)F		Aromatic PFASs	gte7	8	IROQAHVXXUQBOS-UHFFFAOYSA-N	0.758242	('Aromatic PFASs', 'gte7', nan, nan)	0																	A
341	DTXSID00896142	Public_Low	2,2,3,3,4,4,5,5,6,6,7,7,8,8,9,9,9-Heptadecafluoro-N-phenylnonanamide	313366-93-7	FC(F)(F)C(F)(F)C(F)(F)C(F)(F)C(F)(F)C(F)(F)C(F)(F)C(F)(F)C(=O)NC1=CC=CC=C1	InChI=1S/C15H6F17NO/c16-8(17,7(34)33-6-4-2-1-3-5-6)9(18,19)10(20,21)11(22,23)12(24,25)13(26,27)14(28,29)15(30,31)32/h1-5H,(H,33,34) AuxInfo=1/1/N:7,6,8,5,9,4,2,10,13,16,19,22,25,28,31,11,12,14,15,17,18,20,21,23,24,26,27,29,30,32,33,34,3,1/E:(2,3)(4,5)(16,17)(18,19)(20,21)(22,23)(24,25)(26,27)(28,29)(30,31,32)/rA:34OCNCCCCCCCFFCFFCFFCFFCFFCFFCFFCFFF/rB:d1;s2;s3;d4;s5;d6;s7;s4d8;s2;s10;s10;s10;s13;…	IUSKDJJOYQLBDY-UHFFFAOYSA-N	C15H6F17NO	539.192	unclassified	O=C(NC1C=CC=CC=1)C(F)(F)C(F)(F)C(F)(F)C(F)(F)C(F)(F)C(F)(F)C(F)(F)C(F)(F)F		Aromatic PFASs	gte7	8	IROQAHVXXUQBOS-UHFFFAOYSA-N	0.772727	('Aromatic PFASs', 'gte7', nan, nan)	0																	A
342	DTXSID00896127	Public_Low	4'-[(12,12,13,13,14,14,15,15,16,16,17,17,18,18,19,19,19-Heptadecafluorononadecyl)oxy][1,1'-biphenyl]-4-carbonitrile	117750-26-2	FC(F)(F)C(F)(F)C(F)(F)C(F)(F)C(F)(F)C(F)(F)C(F)(F)C(F)(F)CCCCCCCCCCCOC1=CC=C(C=C1)C1=CC=C(C=C1)C#N	InChI=1S/C32H30F17NO/c33-25(34,26(35,36)27(37,38)28(39,40)29(41,42)30(43,44)31(45,46)32(47,48)49)18-8-6-4-2-1-3-5-7-9-19-51-24-16-14-23(15-17-24)22-12-10-21(20-50)11-13-22/h10-17H,1-9,18-19H2 AuxInfo=1/0/N:31,30,32,29,33,28,34,27,35,46,50,45,51,40,42,39,43,26,36,48,47,44,41,38,23,20,17,14,11,8,5,2,24,25,21,22,18,19,15,16,12,13,9,10,6,7,1,3,4,49,37/E:(10,11)(12,13)(14,15)(16,17)(33,34)(35,36)(37,3…	LQBBBOUZXWMQFY-UHFFFAOYSA-N	C32H30F17NO	767.571	unclassified	N#CC1C=CC(=CC=1)C1C=CC(=CC=1)OCCCCCCCCCCCC(F)(F)C(F)(F)C(F)(F)C(F)(F)C(F)(F)C(F)(F)C(F)(F)C(F)(F)F		Aromatic PFASs	gte7	8	IROQAHVXXUQBOS-UHFFFAOYSA-N	0.845455	('Aromatic PFASs', 'gte7', nan, nan)	0																	A
343	DTXSID00896041	Public_Low	4-[(3,3,4,4,5,5,6,6,7,7,8,8,9,9,10,10,10-Heptadecafluorodecyl)oxy]benzoic acid	188034-84-6	OC(=O)C1=CC=C(OCCC(F)(F)C(F)(F)C(F)(F)C(F)(F)C(F)(F)C(F)(F)C(F)(F)C(F)(F)F)C=C1	InChI=1S/C17H9F17O3/c18-10(19,5-6-37-8-3-1-7(2-4-8)9(35)36)11(20,21)12(22,23)13(24,25)14(26,27)15(28,29)16(30,31)17(32,33)34/h1-4H,5-6H2,(H,35,36) AuxInfo=1/1/N:31,33,30,34,26,27,32,29,35,23,20,17,14,11,8,5,2,24,25,21,22,18,19,15,16,12,13,9,10,6,7,1,3,4,36,37,28/E:(1,2)(3,4)(18,19)(20,21)(22,23)(24,25)(26,27)(28,29)(30,31)(32,33,34)(35,36)/rA:37FCFFCFFCFFCFFCFFCFFCFFCFFCCOCCCCCCCOO/rB:s1;s2;s2;s2…	SXHOQRUJCYWAHB-UHFFFAOYSA-N	C17H9F17O3	584.229	unclassified	OC(=O)C1C=CC(=CC=1)OCCC(F)(F)C(F)(F)C(F)(F)C(F)(F)C(F)(F)C(F)(F)C(F)(F)C(F)(F)F		Aromatic PFASs	gte7	8	IROQAHVXXUQBOS-UHFFFAOYSA-N	0.722222	('Aromatic PFASs', 'gte7', nan, nan)	0																	B
344	DTXSID00896026	Public_Low	5-(Henicosafluorodecyl)-1H-imidazole	81769-57-5	FC(F)(F)C(F)(F)C(F)(F)C(F)(F)C(F)(F)C(F)(F)C(F)(F)C(F)(F)C(F)(F)C(F)(F)C1=CN=CN1	InChI=1S/C13H3F21N2/c14-4(15,3-1-35-2-36-3)5(16,17)6(18,19)7(20,21)8(22,23)9(24,25)10(26,27)11(28,29)12(30,31)13(32,33)34/h1-2H,(H,35,36) AuxInfo=1/1/N:5,7,4,2,9,12,15,18,21,24,27,30,33,1,3,10,11,13,14,16,17,19,20,22,23,25,26,28,29,31,32,34,35,36,6,8/E:(14,15)(16,17)(18,19)(20,21)(22,23)(24,25)(26,27)(28,29)(30,31)(32,33,34)/rA:36FCFCCNCNCFFCFFCFFCFFCFFCFFCFFCFFCFFF/rB:s1;s2;s2;d4;s5;d6;s4s7;s2;s…	DFIGPMQDPGDKNY-UHFFFAOYSA-N	C13H3F21N2	586.147	unclassified	FC(F)(F)C(F)(F)C(F)(F)C(F)(F)C(F)(F)C(F)(F)C(F)(F)C(F)(F)C(F)(F)C(F)(F)C1=CN=CN1		Aromatic PFASs	gte7	10	IROQAHVXXUQBOS-UHFFFAOYSA-N	0.842697	('Aromatic PFASs', 'gte7', nan, nan)	0																	A
345	DTXSID00895711	Public_Low	1-Bromo-3-(3,3,4,4,5,5,6,6,7,7,8,8,9,9,10,10,10-heptadecafluorodecyl)benzene	340157-97-3	FC(F)(F)C(F)(F)C(F)(F)C(F)(F)C(F)(F)C(F)(F)C(F)(F)C(F)(F)CCC1=CC=CC(Br)=C1	InChI=1S/C16H8BrF17/c17-8-3-1-2-7(6-8)4-5-9(18,19)10(20,21)11(22,23)12(24,25)13(26,27)14(28,29)15(30,31)16(32,33)34/h1-3,6H,4-5H2 AuxInfo=1/0/N:33,32,34,5,6,3,4,2,7,10,13,16,19,22,25,28,1,8,9,11,12,14,15,17,18,20,21,23,24,26,27,29,30,31/E:(18,19)(20,21)(22,23)(24,25)(26,27)(28,29)(30,31)(32,33,34)/rA:34BrCCCCCCFFCFFCFFCFFCFFCFFCFFCFFFCCC/rB:s1;d2;s3;s4;s5;s6;s7;s7;s7;s10;s10;s10;s13;s13;s13;s16;s…	AFJHWCKFHITISQ-UHFFFAOYSA-N	C16H8BrF17	603.117	unclassified	FC(F)(F)C(F)(F)C(F)(F)C(F)(F)C(F)(F)C(F)(F)C(F)(F)C(F)(F)CCC1C=C(Br)C=CC=1		Aromatic PFASs	gte7	8	IROQAHVXXUQBOS-UHFFFAOYSA-N	0.810526	('Aromatic PFASs', 'gte7', nan, nan)	0																	A
346	DTXSID00880965	DSSTox_High	4-(4-(2-((Perfluorooctylsulfonyl)propylamino)ethylaminocarbonyl)phenylmethyl)-N-octadecylbenzamide	73019-19-9	CCCCCCCCCCCCCCCCCCNC(=O)C1=CC=C(CC2=CC=C(C=C2)C(=O)NCCN(CCC)S(=O)(=O)C(F)(F)C(F)(F)C(F)(F)C(F)(F)C(F)(F)C(F)(F)C(F)(F)C(F)(F)F)C=C1	InChI=1S/C46H60F17N3O4S/c1-3-5-6-7-8-9-10-11-12-13-14-15-16-17-18-19-28-64-37(67)35-24-20-33(21-25-35)32-34-22-26-36(27-23-34)38(68)65-29-31-66(30-4-2)71(69,70)46(62,63)44(57,58)42(53,54)40(49,50)39(47,48)41(51,52)43(55,56)45(59,60)61/h20-27H,3-19,28-32H2,1-2H3,(H,64,67)(H,65,68) AuxInfo=1/1/N:70,71,55,53,56,63,62,61,60,59,58,57,69,68,67,66,65,64,54,49,50,47,48,38,40,39,41,52,46,51,42,45,43,44,28…	VSMLCKGSLXSQHO-UHFFFAOYSA-N	C46H60F17N3O4S	1074.04	inactive	CCCCCCCCCCCCCCCCCCNC(=O)C1=CC=C(CC2=CC=C(C=C2)C(=O)NCCN(CCC)S(=O)(=O)C(F)(F)C(F)(F)C(F)(F)C(F)(F)C(F)(F)C(F)(F)C(F)(F)C(F)(F)F)C=C1		Aromatic PFASs	gte7	8	IROQAHVXXUQBOS-UHFFFAOYSA-N	0.207317	('Aromatic PFASs', 'gte7', nan, nan)	0			DTXSID6071372		DTXSID6071372	DTXSID00880965	0.742268	0									A
347	DTXSID00880960	DSSTox_High	2-Methyl-N-(2-methyl-5-(((1,3-bis((perfluoro-9-methyldecyl)ethylthio)-2-propoxy)carbonyl)amino)phenyl)-1-aziridinecarboxamide	72779-04-5	CC1CN1C(=O)NC1=C(C)C=CC(NC(=O)OC(CSCCC(F)(F)C(F)(F)C(F)(F)C(F)(F)C(F)(F)C(F)(F)C(F)(F)C(F)(F)C(F)(C(F)(F)F)C(F)(F)F)CSCCC(F)(F)C(F)(F)C(F)(F)C(F)(F)C(F)(F)C(F)(F)C(F)(F)C(F)(F)C(F)(C(F)(F)F)C(F)(F)F)=C1	InChI=1/C41H27F46N3O3S2/c1-13-3-4-15(9-17(13)89-18(91)90-10-14(90)2)88-19(92)93-16(11-94-7-5-20(42,43)24(48,49)28(56,57)32(64,65)36(72,73)34(68,69)30(60,61)26(52,53)22(46,38(76,77)78)39(79,80)81)12-95-8-6-21(44,45)25(50,51)29(58,59)33(66,67)37(74,75)35(70,71)31(62,63)27(54,55)23(47,40(82,83)84)41(85,86)87/h3-4,9,14,16H,5-8,10-12H2,1-2H3,(H,88,92)(H,89,91) AuxInfo=1/1/N:63,77,53,50,33,48,36,46,49,…	KGMRHDNQVLRBQY-UHFFFAOYNA-N	C41H27F46N3O3S2	1547.73	inactive	CC1C=CC(=CC=1NC(=O)N1CC1C)NC(=O)OC(CSCCC(F)(F)C(F)(F)C(F)(F)C(F)(F)C(F)(F)C(F)(F)C(F)(F)C(F)(F)C(F)(C(F)(F)F)C(F)(F)F)CSCCC(F)(F)C(F)(F)C(F)(F)C(F)(F)C(F)(F)C(F)(F)C(F)(F)C(F)(F)C(F)(C(F)(F)F)C(F)(F)F		Aromatic PFASs	gte7	8	IROQAHVXXUQBOS-UHFFFAOYSA-N	0.821705	('Aromatic PFASs', 'gte7', nan, nan)	0			DTXSID6071372		DTXSID6071372	DTXSID00880960	0.876106	1									A
348	DTXSID00850027	Public_Low	2-[(1,2,3,3,4,4,5,5,6,6,7,7,8,8,9,9,10,10,10-Nonadecafluorodec-1-en-1-yl)oxy]benzoic acid	57344-87-3	OC(=O)C1=CC=CC=C1OC(F)=C(F)C(F)(F)C(F)(F)C(F)(F)C(F)(F)C(F)(F)C(F)(F)C(F)(F)C(F)(F)F	InChI=1S/C17H5F19O3/c18-7(8(19)39-6-4-2-1-3-5(6)9(37)38)10(20,21)11(22,23)12(24,25)13(26,27)14(28,29)15(30,31)16(32,33)17(34,35)36/h1-4H,(H,37,38) AuxInfo=1/1/N:38,37,36,35,34,33,31,32,39,29,27,25,23,24,26,28,30,18,19,13,14,9,10,5,6,1,2,3,4,7,8,11,12,15,16,17,21,22,20/E:(20,21)(22,23)(24,25)(26,27)(28,29)(30,31)(32,33)(34,35,36)(37,38)/rA:39FFFFFFFFFFFFFFFFFFFOOOCCCCCCCCCCCCCCCCC/rB:;;;;;;;;;;;;;…	SCVONXPFDAWSBX-UHFFFAOYSA-N	C17H5F19O3	618.194	unclassified	OC(=O)C1=CC=CC=C1OC(F)=C(F)C(F)(F)C(F)(F)C(F)(F)C(F)(F)C(F)(F)C(F)(F)C(F)(F)C(F)(F)F		Aromatic PFASs	gte7	8	IROQAHVXXUQBOS-UHFFFAOYSA-N	0.783505	('Aromatic PFASs', 'gte7', nan, nan)	0																	B
349	DTXSID00793925	Public_Low	[(1,2,3,3,4,4,5,5,6,6,7,7,8,8,9,9,9-Heptadecafluoronon-1-en-1-yl)sulfanyl]benzene	65079-24-5	FC(SC1=CC=CC=C1)=C(F)C(F)(F)C(F)(F)C(F)(F)C(F)(F)C(F)(F)C(F)(F)C(F)(F)F	InChI=1S/C15H5F17S/c16-7(8(17)33-6-4-2-1-3-5-6)9(18,19)10(20,21)11(22,23)12(24,25)13(26,27)14(28,29)15(30,31)32/h1-5H AuxInfo=1/0/N:33,31,32,29,30,28,26,27,24,22,20,19,21,23,25,17,18,12,13,8,9,4,5,2,3,6,7,10,11,14,15,16,1/E:(2,3)(4,5)(18,19)(20,21)(22,23)(24,25)(26,27)(28,29)(30,31,32)/rA:33SFFFFFFFFFFFFFFFFFCCCCCCCCCCCCCCC/rB:;;;;;;;;;;;;;;;;;s2s3;s4s5s19;s6s7s19;s8s9s20;s10s11s21;s12s13s22;s14s…	AYTKLHFXDTVYAX-UHFFFAOYSA-N	C15H5F17S	540.24	unclassified	FC(F)(F)C(F)(F)C(F)(F)C(F)(F)C(F)(F)C(F)(F)C(F)(F)C(F)=C(F)SC1C=CC=CC=1		Aromatic PFASs	gte7	7	IROQAHVXXUQBOS-UHFFFAOYSA-N	0.806452	('Aromatic PFASs', 'gte7', nan, nan)	0																	A
350	DTXSID00787162	Public_Low	4-[(1,2,3,3,4,4,5,5,6,6,7,7,8,8,9,9,9-Heptadecafluoronon-1-en-1-yl)oxy]-N-(hydroxymethyl)benzamide	59379-88-3	OCNC(=O)C1=CC=C(OC(F)=C(F)C(F)(F)C(F)(F)C(F)(F)C(F)(F)C(F)(F)C(F)(F)C(F)(F)F)C=C1	InChI=1S/C17H8F17NO3/c18-8(9(19)38-7-3-1-6(2-4-7)10(37)35-5-36)11(20,21)12(22,23)13(24,25)14(26,27)15(28,29)16(30,31)17(32,33)34/h1-4,36H,5H2,(H,35,37) AuxInfo=1/1/N:35,36,32,33,38,34,31,29,30,37,27,25,23,22,24,26,28,16,17,11,12,7,8,3,4,1,2,5,6,9,10,13,14,15,21,20,19,18/E:(1,2)(3,4)(20,21)(22,23)(24,25)(26,27)(28,29)(30,31)(32,33,34)/rA:38FFFFFFFFFFFFFFFFFOOONCCCCCCCCCCCCCCCCC/rB:;;;;;;;;;;;;;;;;…	NKNVTHJFLGNWDN-UHFFFAOYSA-N	C17H8F17NO3	597.228	unclassified	OCNC(=O)C1C=CC(=CC=1)OC(F)=C(F)C(F)(F)C(F)(F)C(F)(F)C(F)(F)C(F)(F)C(F)(F)C(F)(F)F		Aromatic PFASs	gte7	7	IROQAHVXXUQBOS-UHFFFAOYSA-N	0.705263	('Aromatic PFASs', 'gte7', nan, nan)	0																	B
351	DTXSID00768057	Public_Low	1,4-Bis(heptadecafluorooctyl)benzene	132877-69-1	FC(F)(F)C(F)(F)C(F)(F)C(F)(F)C(F)(F)C(F)(F)C(F)(F)C(F)(F)C1=CC=C(C=C1)C(F)(F)C(F)(F)C(F)(F)C(F)(F)C(F)(F)C(F)(F)C(F)(F)C(F)(F)F	InChI=1S/C22H4F34/c23-7(24,9(27,28)11(31,32)13(35,36)15(39,40)17(43,44)19(47,48)21(51,52)53)5-1-2-6(4-3-5)8(25,26)10(29,30)12(33,34)14(37,38)16(41,42)18(45,46)20(49,50)22(54,55)56/h1-4H AuxInfo=1/0/N:51,52,53,54,48,47,43,44,39,40,35,36,37,38,42,41,45,46,49,50,55,56,17,18,19,20,9,10,11,12,1,2,3,4,5,6,7,8,15,16,13,14,21,22,23,24,25,26,27,28,32,33,34,29,30,31/E:(1,2,3,4)(5,6)(7,8)(9,10)(11,12)(13,14…	FVCOOVCOQRNPDZ-UHFFFAOYSA-N	C22H4F34	914.22	unclassified	FC(F)(F)C(F)(F)C(F)(F)C(F)(F)C(F)(F)C(F)(F)C(F)(F)C(F)(F)C1C=CC(=CC=1)C(F)(F)C(F)(F)C(F)(F)C(F)(F)C(F)(F)C(F)(F)C(F)(F)C(F)(F)F		Aromatic PFASs	gte7	8	IROQAHVXXUQBOS-UHFFFAOYSA-N	0.810127	('Aromatic PFASs', 'gte7', nan, nan)	0																	C
352	DTXSID00750735	Public_Low	4-Cyanophenyl 4-(pentadecafluoroheptyl)benzoate	88951-07-9	FC(F)(F)C(F)(F)C(F)(F)C(F)(F)C(F)(F)C(F)(F)C(F)(F)C1=CC=C(C=C1)C(=O)OC1=CC=C(C=C1)C#N	InChI=1S/C21H8F15NO2/c22-15(23,12-5-3-11(4-6-12)14(38)39-13-7-1-10(9-37)2-8-13)16(24,25)17(26,27)18(28,29)19(30,31)20(32,33)21(34,35)36/h1-8H AuxInfo=1/0/N:36,37,29,30,27,28,34,35,39,38,31,25,33,32,23,21,19,20,22,24,26,9,10,5,6,1,2,3,4,7,8,11,12,13,14,15,18,17,16/E:(1,2)(3,4)(5,6)(7,8)(22,23)(24,25)(26,27)(28,29)(30,31)(32,33)(34,35,36)/rA:39FFFFFFFFFFFFFFFOONCCCCCCCCCCCCCCCCCCCCC/rB:;;;;;;;;;;;;…	FGHWXCHFYKPHFB-UHFFFAOYSA-N	C21H8F15NO2	591.276	unclassified	N#CC1C=CC(=CC=1)OC(=O)C1C=CC(=CC=1)C(F)(F)C(F)(F)C(F)(F)C(F)(F)C(F)(F)C(F)(F)C(F)(F)F		Aromatic PFASs	gte7	7	IROQAHVXXUQBOS-UHFFFAOYSA-N	0.782178	('Aromatic PFASs', 'gte7', nan, nan)	0																	A
353	DTXSID00698325	DSSTox_High	(2-Perfluorooctylethyl)isopropoxycarbonyloxyiminophenylacetonitrile	350716-42-6	CC(C)(CCC(F)(F)C(F)(F)C(F)(F)C(F)(F)C(F)(F)C(F)(F)C(F)(F)C(F)(F)F)OC(=O)ON=C(C#N)C1=CC=CC=C1	InChI=1S/C22H15F17N2O3/c1-14(2,43-13(42)44-41-12(10-40)11-6-4-3-5-7-11)8-9-15(23,24)16(25,26)17(27,28)18(29,30)19(31,32)20(33,34)21(35,36)22(37,38)39/h3-7H,8-9H2,1-2H3 AuxInfo=1/0/N:32,33,44,42,43,39,40,26,24,41,38,37,36,28,23,25,27,29,30,31,34,35,1,2,3,4,5,6,7,8,9,10,11,12,13,14,15,16,17,22,21,20,18,19/E:(1,2)(4,5)(6,7)(23,24)(25,26)(27,28)(29,30)(31,32)(33,34)(35,36)(37,38,39)/rA:44FFFFFFFFFFFF…	NFEFLNJWJYPWIZ-UHFFFAOYSA-N	C22H15F17N2O3	678.346	unclassified	CC(C)(CCC(F)(F)C(F)(F)C(F)(F)C(F)(F)C(F)(F)C(F)(F)C(F)(F)C(F)(F)F)OC(=O)ON=C(C#N)C1=CC=CC=C1		Aromatic PFASs	gte7	8	IROQAHVXXUQBOS-UHFFFAOYSA-N	0.788991	('Aromatic PFASs', 'gte7', nan, nan)	0																	A
354	DTXSID00584835	Public_Low	1-(Chloro[4-(2-(perfluorooctyl)ethyl)phenyl]phenylmethyl)-4-methoxybenzene	865758-37-8	COC1=CC=C(C=C1)C(Cl)(C1=CC=CC=C1)C1=CC=C(CCC(F)(F)C(F)(F)C(F)(F)C(F)(F)C(F)(F)C(F)(F)C(F)(F)C(F)(F)F)C=C1	InChI=1/C30H20ClF17O/c1-49-21-13-11-20(12-14-21)23(31,18-5-3-2-4-6-18)19-9-7-17(8-10-19)15-16-22(32,33)24(34,35)25(36,37)26(38,39)27(40,41)28(42,43)29(44,45)30(46,47)48/h2-14H,15-16H2,1H3 AuxInfo=1/0/N:49,48,45,46,41,42,32,33,34,35,39,40,43,44,26,24,28,37,31,36,47,22,30,20,21,23,25,27,29,38,1,6,7,2,3,4,5,8,9,10,11,12,13,14,15,16,17,18,19/E:(3,4)(5,6)(7,8)(9,10)(11,12)(13,14)(32,33)(34,35)(36,37)(…	FSYYFUVFEYRUHN-UHFFFAOYNA-N	C30H20ClF17O	754.91	unclassified	COC1C=CC(=CC=1)C(Cl)(C1C=CC=CC=1)C1C=CC(CCC(F)(F)C(F)(F)C(F)(F)C(F)(F)C(F)(F)C(F)(F)C(F)(F)C(F)(F)F)=CC=1		Aromatic PFASs	gte7	8	IROQAHVXXUQBOS-UHFFFAOYSA-N	0.783019	('Aromatic PFASs', 'gte7', nan, nan)	0																	A
355	DTXSID00583368	Public_Low	1-[4-(3,3,4,4,5,5,6,6,7,7,8,8,9,9,10,10,10-Heptadecafluorodecyl)phenyl]methanamine	609816-23-1	NCC1=CC=C(CCC(F)(F)C(F)(F)C(F)(F)C(F)(F)C(F)(F)C(F)(F)C(F)(F)C(F)(F)F)C=C1	InChI=1S/C17H12F17N/c18-10(19,6-5-8-1-3-9(7-35)4-2-8)11(20,21)12(22,23)13(24,25)14(26,27)15(28,29)16(30,31)17(32,33)34/h1-4H,5-7,35H2 AuxInfo=1/0/N:30,31,33,34,26,25,35,28,32,23,21,19,20,22,24,27,29,9,10,5,6,1,2,3,4,7,8,11,12,13,14,15,16,17,18/E:(1,2)(3,4)(18,19)(20,21)(22,23)(24,25)(26,27)(28,29)(30,31)(32,33,34)/rA:35FFFFFFFFFFFFFFFFFNCCCCCCCCCCCCCCCCC/rB:;;;;;;;;;;;;;;;;;s1s2;s3s4s19;s5s6s19;s…	MNOIHTZEQBURKA-UHFFFAOYSA-N	C17H12F17N	553.263	unclassified	NCC1=CC=C(CCC(F)(F)C(F)(F)C(F)(F)C(F)(F)C(F)(F)C(F)(F)C(F)(F)C(F)(F)F)C=C1		Aromatic PFASs	gte7	8	IROQAHVXXUQBOS-UHFFFAOYSA-N	0.813187	('Aromatic PFASs', 'gte7', nan, nan)	0																	A
356	DTXSID00569248	Public_Low	3-(Heptadecafluorooctyl)benzene-1-sulfonyl chloride	104818-20-4	FC(F)(F)C(F)(F)C(F)(F)C(F)(F)C(F)(F)C(F)(F)C(F)(F)C(F)(F)C1=CC(=CC=C1)S(Cl)(=O)=O	InChI=1S/C14H4ClF17O2S/c15-35(33,34)6-3-1-2-5(4-6)7(16,17)8(18,19)9(20,21)10(22,23)11(24,25)12(26,27)13(28,29)14(30,31)32/h1-4H AuxInfo=1/0/N:34,32,35,31,29,33,27,25,23,22,24,26,28,30,1,13,14,9,10,5,6,3,4,7,8,11,12,15,16,17,18,19,20,21,2/E:(16,17)(18,19)(20,21)(22,23)(24,25)(26,27)(28,29)(30,31,32)(33,34)/CRV:35.6/rA:35ClSFFFFFFFFFFFFFFFFFOOCCCCCCCCCCCCCC/rB:s1;;;;;;;;;;;;;;;;;;d2;d2;s3s4;s5s6s22…	RKCKEJFGJYBCMU-UHFFFAOYSA-N	C14H4ClF17O2S	594.67	unclassified	O=S(=O)(Cl)C1C=C(C=CC=1)C(F)(F)C(F)(F)C(F)(F)C(F)(F)C(F)(F)C(F)(F)C(F)(F)C(F)(F)F		Aromatic PFASs	gte7	8	IROQAHVXXUQBOS-UHFFFAOYSA-N	0.808511	('Aromatic PFASs', 'gte7', nan, nan)	0																	A
357	DTXSID00534794	Public_Low	4-(Heptadecafluorooctyl)-1H-pyrazole	92914-86-8	FC(F)(F)C(F)(F)C(F)(F)C(F)(F)C(F)(F)C(F)(F)C(F)(F)C(F)(F)C1=CNN=C1	InChI=1S/C11H3F17N2/c12-4(13,3-1-29-30-2-3)5(14,15)6(16,17)7(18,19)8(20,21)9(22,23)10(24,25)11(26,27)28/h1-2H,(H,29,30) AuxInfo=1/1/N:29,30,27,26,24,22,20,21,23,25,28,13,14,9,10,5,6,1,2,3,4,7,8,11,12,15,16,17,18,19/E:(1,2)(12,13)(14,15)(16,17)(18,19)(20,21)(22,23)(24,25)(26,27,28)(29,30)/rA:30FFFFFFFFFFFFFFFFFNNCCCCCCCCCCC/rB:;;;;;;;;;;;;;;;;;s18;s1s2;s3s4s20;s5s6s20;s7s8s21;s9s10s22;s11s12s23;s1…	NQDRASINBDLRQZ-UHFFFAOYSA-N	C11H3F17N2	486.132	unclassified	FC(F)(F)C(F)(F)C(F)(F)C(F)(F)C(F)(F)C(F)(F)C(F)(F)C(F)(F)C1=CNN=C1		Aromatic PFASs	gte7	8	IROQAHVXXUQBOS-UHFFFAOYSA-N	0.829545	('Aromatic PFASs', 'gte7', nan, nan)	0																	A
358	DTXSID00512037	Public_Low	Methyl 3-(heptadecafluorooctyl)benzoate	80791-11-3	COC(=O)C1=CC(=CC=C1)C(F)(F)C(F)(F)C(F)(F)C(F)(F)C(F)(F)C(F)(F)C(F)(F)C(F)(F)F	InChI=1S/C16H7F17O2/c1-35-8(34)6-3-2-4-7(5-6)9(17,18)10(19,20)11(21,22)12(23,24)13(25,26)14(27,28)15(29,30)16(31,32)33/h2-5H,1H3 AuxInfo=1/0/N:35,32,33,30,29,31,27,34,25,23,21,20,22,24,26,28,11,12,7,8,3,4,1,2,5,6,9,10,13,14,15,16,17,19,18/E:(17,18)(19,20)(21,22)(23,24)(25,26)(27,28)(29,30)(31,32,33)/rA:35FFFFFFFFFFFFFFFFFOOCCCCCCCCCCCCCCCC/rB:;;;;;;;;;;;;;;;;;;s1s2;s3s4s20;s5s6s20;s7s8s21;s9s10s2…	CCESBRAIMMCXET-UHFFFAOYSA-N	C16H7F17O2	554.203	unclassified	COC(=O)C1=CC(=CC=C1)C(F)(F)C(F)(F)C(F)(F)C(F)(F)C(F)(F)C(F)(F)C(F)(F)C(F)(F)F		Aromatic PFASs	gte7	8	IROQAHVXXUQBOS-UHFFFAOYSA-N	0.75	('Aromatic PFASs', 'gte7', nan, nan)	0																	A
359	DTXSID00468500	Public_Low	1,1-Di-(4-methoxyphenyl)-1-[4-(1H,1H,2H,2H-perfluorodecyl)phenyl]methyl chloride	865758-36-7	COC1=CC=C(C=C1)C(Cl)(C1=CC=C(CCC(F)(F)C(F)(F)C(F)(F)C(F)(F)C(F)(F)C(F)(F)C(F)(F)C(F)(F)F)C=C1)C1=CC=C(OC)C=C1	InChI=1S/C31H22ClF17O2/c1-50-21-11-7-19(8-12-21)24(32,20-9-13-22(51-2)14-10-20)18-5-3-17(4-6-18)15-16-23(33,34)25(35,36)26(37,38)27(39,40)28(41,42)29(43,44)30(45,46)31(47,48)49/h3-14H,15-16H2,1-2H3 AuxInfo=1/0/N:50,51,33,34,35,36,40,42,41,43,45,47,44,46,27,25,29,32,38,37,49,48,23,31,21,22,24,26,28,30,39,1,6,7,2,3,4,5,8,9,10,11,12,13,14,15,16,17,18,19,20/E:(1,2)(3,4)(5,6)(7,8,9,10)(11,12,13,14)(19…	BYTTZNJBGFBIDO-UHFFFAOYSA-N	C31H22ClF17O2	784.94	unclassified	COC1C=CC(=CC=1)C(Cl)(C1C=CC(CCC(F)(F)C(F)(F)C(F)(F)C(F)(F)C(F)(F)C(F)(F)C(F)(F)C(F)(F)F)=CC=1)C1C=CC(=CC=1)OC		Aromatic PFASs	gte7	8	IROQAHVXXUQBOS-UHFFFAOYSA-N	0.777778	('Aromatic PFASs', 'gte7', nan, nan)	0																	A
360	DTXSID00395302	Public_High_CAS	Tris[4-(heptadecafluorooctyl)phenyl]phosphine	284472-92-0	FC(F)(F)C(F)(F)C(F)(F)C(F)(F)C(F)(F)C(F)(F)C(F)(F)C(F)(F)C1=CC=C(C=C1)P(C1=CC=C(C=C1)C(F)(F)C(F)(F)C(F)(F)C(F)(F)C(F)(F)C(F)(F)C(F)(F)C(F)(F)F)C1=CC=C(C=C1)C(F)(F)C(F)(F)C(F)(F)C(F)(F)C(F)(F)C(F)(F)C(F)(F)C(F)(F)F	InChI=1S/C42H12F51P/c43-19(44,22(49,50)25(55,56)28(61,62)31(67,68)34(73,74)37(79,80)40(85,86)87)13-1-7-16(8-2-13)94(17-9-3-14(4-10-17)20(45,46)23(51,52)26(57,58)29(63,64)32(69,70)35(75,76)38(81,82)41(88,89)90)18-11-5-15(6-12-18)21(47,48)24(53,54)27(59,60)30(65,66)33(71,72)36(77,78)39(83,84)42(91,92)93/h1-12H AuxInfo=1/0/N:80,83,81,84,82,85,88,91,87,90,86,89,71,72,73,76,75,74,67,66,65,61,60,59,55,…	RTNPUWLBWXIECX-UHFFFAOYSA-N	C42H12F51P	1516.45	unclassified	FC(F)(F)C(F)(F)C(F)(F)C(F)(F)C(F)(F)C(F)(F)C(F)(F)C(F)(F)C1C=CC(=CC=1)P(C1C=CC(=CC=1)C(F)(F)C(F)(F)C(F)(F)C(F)(F)C(F)(F)C(F)(F)C(F)(F)C(F)(F)F)C1C=CC(=CC=1)C(F)(F)C(F)(F)C(F)(F)C(F)(F)C(F)(F)C(F)(F)C(F)(F)C(F)(F)F		Aromatic PFASs	gte7	8	IROQAHVXXUQBOS-UHFFFAOYSA-N	0.829545	('Aromatic PFASs', 'gte7', nan, nan)	0																	A
361	DTXSID00375109	Public_Low	(Heptadecafluorooctyl)(phenyl)iodanium trifluoromethanesulfonate	77758-89-5	[O-]S(=O)(=O)C(F)(F)F.FC(F)(F)C(F)(F)C(F)(F)C(F)(F)C(F)(F)C(F)(F)C(F)(F)C(F)(F)[I+]C1=CC=CC=C1	InChI=1S/C14H5F17I.CHF3O3S/c15-7(16,9(19,20)11(23,24)13(27,28)29)8(17,18)10(21,22)12(25,26)14(30,31)32-6-4-2-1-3-5-6;2-1(3,4)8(5,6)7/h1-5H;(H,5,6,7)/q+1;/p-1 AuxInfo=1/1/N:39,37,38,35,36,34,27,26,29,28,31,30,33,32,5,6,3,4,9,10,7,8,13,14,11,12,17,18,19,15,16,1;40,20,21,22,23,24,25,2/E:(2,3)(4,5)(15,16)(17,18)(19,20)(21,22)(23,24)(25,26)(27,28,29)(30,31);(2,3,4)(5,6,7)/CRV:32+1;8.6/rA:40I+SFFFFFFFF…	LQSJCHNACSIGQK-UHFFFAOYSA-M	C15H5F20IO3S	772.13	unclassified	FC(F)(F)C(F)(F)C(F)(F)C(F)(F)C(F)(F)C(F)(F)C(F)(F)C(F)(F)[I+]C1C=CC=CC=1		Aromatic PFASs	gte7	8	IROQAHVXXUQBOS-UHFFFAOYSA-N	0.793478	('Aromatic PFASs', 'gte7', nan, nan)	0																	A
362	DTXSID00276667	DSSTox_High	N-(4-Chlorophenyl)-perfluoro-1-octanesulfonamide	27573-89-3	FC(F)(F)C(F)(F)C(F)(F)C(F)(F)C(F)(F)C(F)(F)C(F)(F)C(F)(F)S(=O)(=O)NC1=CC=C(Cl)C=C1	InChI=1S/C14H5ClF17NO2S/c15-5-1-3-6(4-2-5)33-36(34,35)14(31,32)12(26,27)10(22,23)8(18,19)7(16,17)9(20,21)11(24,25)13(28,29)30/h1-4,33H AuxInfo=1/0/N:13,15,18,16,14,17,5,4,6,3,7,2,8,1,19,28,29,26,27,30,31,24,25,32,33,22,23,34,35,36,20,21,12,10,11,9/E:(1,2)(3,4)(16,17)(18,19)(20,21)(22,23)(24,25)(26,27)(28,29,30)(31,32)(34,35)/CRV:36.6/rA:36CCCCCCCCSOONCCCCCCClFFFFFFFFFFFFFFFFF/rB:s1;s2;s3;s4;s5;s6…	OQEBXOKAQLVZTH-UHFFFAOYSA-N	C14H5ClF17NO2S	609.68	unclassified	O=S(=O)(NC1C=CC(Cl)=CC=1)C(F)(F)C(F)(F)C(F)(F)C(F)(F)C(F)(F)C(F)(F)C(F)(F)C(F)(F)F		Aromatic PFASs	gte7	8	IROQAHVXXUQBOS-UHFFFAOYSA-N	0.752809	('Aromatic PFASs', 'gte7', nan, nan)	0																	A
363	DTXSID001353672	DSSTox_Low	2-Heptadecafluorooctylimidazole	81769-50-8	FC(F)(F)C(F)(F)C(F)(F)C(F)(F)C(F)(F)C(F)(F)C(F)(F)C(F)(F)C1=NC=CN1	InChI=1S/C11H3F17N2/c12-4(13,3-29-1-2-30-3)5(14,15)6(16,17)7(18,19)8(20,21)9(22,23)10(24,25)11(26,27)28/h1-2H,(H,29,30) AuxInfo=1/1/N:4,5,2,6,7,8,9,10,11,12,13,14,15,16,17,18,19,20,21,22,23,24,25,26,27,28,29,30,3,1/E:(1,2)(12,13)(14,15)(16,17)(18,19)(20,21)(22,23)(24,25)(26,27,28)(29,30)/rA:30NCNCCCCCCCCCCFFFFFFFFFFFFFFFFF/rB:s1;d2;s3;s1d4;s2;s6;s7;s8;s9;s10;s11;s12;s6;s6;s7;s7;s8;s8;s9;s9;s10;s1…	FBXURSMEZGFOPX-UHFFFAOYSA-N	C11H3F17N2	486.132	unclassified	FC(F)(F)C(F)(F)C(F)(F)C(F)(F)C(F)(F)C(F)(F)C(F)(F)C(F)(F)C1NC=CN=1		Aromatic PFASs	gte7	8	IROQAHVXXUQBOS-UHFFFAOYSA-N	0.816092	('Aromatic PFASs', 'gte7', nan, nan)	0																	A
364	DTXSID001353272	DSSTox_Low	N-(2-Phenylamino-ethyl)-pentadecafluoro-octanamide	10107-44-5	FC(F)(F)C(F)(F)C(F)(F)C(F)(F)C(F)(F)C(F)(F)C(F)(F)C(=O)NCCNC1=CC=CC=C1	InChI=1S/C16H11F15N2O/c17-10(18,9(34)33-7-6-32-8-4-2-1-3-5-8)11(19,20)12(21,22)13(23,24)14(25,26)15(27,28)16(29,30)31/h1-5,32H,6-7H2,(H,33,34) AuxInfo=1/1/N:17,16,18,15,19,12,11,14,1,2,3,4,5,6,7,8,20,21,22,23,24,25,26,27,28,29,30,31,32,33,34,13,10,9/E:(2,3)(4,5)(17,18)(19,20)(21,22)(23,24)(25,26)(27,28)(29,30,31)/rA:34CCCCCCCCONCCNCCCCCCFFFFFFFFFFFFFFF/rB:s1;s2;s3;s4;s5;s6;s7;d1;s1;s10;s11;s12;s1…	FYULWQDBDNDMFA-UHFFFAOYSA-N	C16H11F15N2O	532.253	unclassified	O=C(NCCNC1C=CC=CC=1)C(F)(F)C(F)(F)C(F)(F)C(F)(F)C(F)(F)C(F)(F)C(F)(F)F		Aromatic PFASs	gte7	7	IROQAHVXXUQBOS-UHFFFAOYSA-N	0.73913	('Aromatic PFASs', 'gte7', nan, nan)	0																	A
365	DTXSID001348845	DSSTox_Low	N-[2-[2-[(7-Chloroquinolin-4-yl)amino]ethyl-ethylamino]ethyl]perfluorooctanamide	NOCAS_1348845	CCN(CCNC(=O)C(F)(F)C(F)(F)C(F)(F)C(F)(F)C(F)(F)C(F)(F)C(F)(F)F)CCNC1=C2C=CC(Cl)=CC2=NC=C1	InChI=1S/C23H20ClF15N4O/c1-2-43(9-7-41-14-5-6-40-15-11-12(24)3-4-13(14)15)10-8-42-16(44)17(25,26)18(27,28)19(29,30)20(31,32)21(33,34)22(35,36)23(37,38)39/h3-6,11H,2,7-10H2,1H3,(H,40,41)(H,42,44) AuxInfo=1/1/N:30,29,39,38,41,42,32,26,31,27,35,34,37,40,36,1,2,3,4,5,6,7,8,44,11,12,13,14,15,16,17,18,19,20,21,22,23,24,25,43,33,10,28,9/E:(25,26)(27,28)(29,30)(31,32)(33,34)(35,36)(37,38,39)/rA:44CCCCCCC…	PXZTYPFBWYKTQW-UHFFFAOYSA-N	C23H20ClF15N4O	688.87	unclassified	CCN(CCNC1C=CN=C2C=C(Cl)C=CC=12)CCNC(=O)C(F)(F)C(F)(F)C(F)(F)C(F)(F)C(F)(F)C(F)(F)C(F)(F)F		Aromatic PFASs	gte7	7	IROQAHVXXUQBOS-UHFFFAOYSA-N	0.745763	('Aromatic PFASs', 'gte7', nan, nan)	0																	B
366	DTXSID001348526	DSSTox_Low	N-[4-[(3-Sulfamoylphenyl)sulfamoyl]phenyl]perfluorononanamide	NOCAS_1348526	NS(=O)(=O)C1=CC=CC(NS(=O)(=O)C2=CC=C(NC(=O)C(F)(F)C(F)(F)C(F)(F)C(F)(F)C(F)(F)C(F)(F)C(F)(F)C(F)(F)F)C=C2)=C1	InChI=1S/C21H12F17N3O5S2/c22-14(23,15(24,25)16(26,27)17(28,29)18(30,31)19(32,33)20(34,35)21(36,37)38)13(42)40-9-4-6-11(7-5-9)48(45,46)41-10-2-1-3-12(8-10)47(39,43)44/h1-8,41H,(H,40,42)(H2,39,43,44) AuxInfo=1/1/N:26,27,25,13,17,14,16,23,12,22,15,24,1,2,3,4,5,6,7,8,9,32,33,34,35,36,37,38,39,40,41,42,43,44,45,46,47,48,30,11,20,10,28,31,18,21,29,19/E:(4,5)(6,7)(22,23)(24,25)(26,27)(28,29)(30,31)(32,3…	SGXAAVJCWHATLV-UHFFFAOYSA-N	C21H12F17N3O5S2	773.44	unclassified	NS(=O)(=O)C1=CC=CC(=C1)NS(=O)(=O)C1C=CC(=CC=1)NC(=O)C(F)(F)C(F)(F)C(F)(F)C(F)(F)C(F)(F)C(F)(F)C(F)(F)C(F)(F)F		Aromatic PFASs	gte7	8	IROQAHVXXUQBOS-UHFFFAOYSA-N	0.821429	('Aromatic PFASs', 'gte7', nan, nan)	0																	B
367	DTXSID001348514	DSSTox_Low	4-Sulfamoylbenzyl heptadecafluorononanoate	NOCAS_1348514	NS(=O)(=O)C1=CC=C(COC(=O)C(F)(F)C(F)(F)C(F)(F)C(F)(F)C(F)(F)C(F)(F)C(F)(F)C(F)(F)F)C=C1	InChI=1S/C16H8F17NO4S/c17-9(18,8(35)38-5-6-1-3-7(4-2-6)39(34,36)37)10(19,20)11(21,22)12(23,24)13(25,26)14(27,28)15(29,30)16(31,32)33/h1-4H,5H2,(H2,34,36,37) AuxInfo=1/1/N:31,35,32,34,29,30,33,1,2,3,4,5,6,7,8,9,12,13,14,15,16,17,18,19,20,21,22,23,24,25,26,27,28,38,11,36,39,10,37/E:(1,2)(3,4)(17,18)(19,20)(21,22)(23,24)(25,26)(27,28)(29,30)(31,32,33)(36,37)/CRV:39.6/rA:39CCCCCCCCCOOFFFFFFFFFFFFFFFF…	FGDACTBUXYCUEM-UHFFFAOYSA-N	C16H8F17NO4S	633.28	unclassified	NS(=O)(=O)C1=CC=C(COC(=O)C(F)(F)C(F)(F)C(F)(F)C(F)(F)C(F)(F)C(F)(F)C(F)(F)C(F)(F)F)C=C1		Aromatic PFASs	gte7	8	IROQAHVXXUQBOS-UHFFFAOYSA-N	0.755319	('Aromatic PFASs', 'gte7', nan, nan)	0																	B
368	DTXSID001348502	DSSTox_Low	4-{2-[(Heptadecafluorooctyl)sulfonyl]hydrazino}benzenesulfonamide	NOCAS_1348502	NS(=O)(=O)C1=CC=C(NNS(=O)(=O)C(F)(F)C(F)(F)C(F)(F)C(F)(F)C(F)(F)C(F)(F)C(F)(F)C(F)(F)F)C=C1	InChI=1S/C14H8F17N3O4S2/c15-7(16,9(19,20)11(23,24)13(27,28)29)8(17,18)10(21,22)12(25,26)14(30,31)40(37,38)34-33-5-1-3-6(4-2-5)39(32,35)36/h1-4,33-34H,(H2,32,35,36) AuxInfo=1/1/N:3,5,2,6,4,1,20,19,21,18,22,17,23,16,32,33,30,31,34,35,28,29,36,37,26,27,38,39,40,24,25,10,11,12,8,9,14,15,7,13/E:(1,2)(3,4)(15,16)(17,18)(19,20)(21,22)(23,24)(25,26)(27,28,29)(30,31)(35,36)(37,38)/CRV:39.6,40.6/rA:40CCCCC…	KOOLNWVITJDJPD-UHFFFAOYSA-N	C14H8F17N3O4S2	669.33	unclassified	NS(=O)(=O)C1C=CC(=CC=1)NNS(=O)(=O)C(F)(F)C(F)(F)C(F)(F)C(F)(F)C(F)(F)C(F)(F)C(F)(F)C(F)(F)F		Aromatic PFASs	gte7	8	IROQAHVXXUQBOS-UHFFFAOYSA-N	0.778947	('Aromatic PFASs', 'gte7', nan, nan)	0																	B
369	DTXSID001348495	DSSTox_Low	N-(5-Sulfamoyl-1,3,4-thiadiazol-2-yl)perfluorononanamide	NOCAS_1348495	NS(=O)(=O)C1=NN=C(NC(=O)C(F)(F)C(F)(F)C(F)(F)C(F)(F)C(F)(F)C(F)(F)C(F)(F)C(F)(F)F)S1	InChI=1S/C11H3F17N4O3S2/c12-4(13,1(33)30-2-31-32-3(36-2)37(29,34)35)5(14,15)6(16,17)7(18,19)8(20,21)9(22,23)10(24,25)11(26,27)28/h(H2,29,34,35)(H,30,31,33) AuxInfo=1/1/N:1,13,16,2,3,4,5,6,7,8,9,21,22,23,24,25,26,27,28,29,30,31,32,33,34,35,36,37,19,11,14,15,10,17,20,12,18/E:(12,13)(14,15)(16,17)(18,19)(20,21)(22,23)(24,25)(26,27,28)(34,35)/CRV:37.6/rA:37CCCCCCCCCONSCNNCOSNOFFFFFFFFFFFFFFFFF/rB:s1;…	QASSMKRAOTXDAL-UHFFFAOYSA-N	C11H3F17N4O3S2	626.26	unclassified	NS(=O)(=O)C1=NN=C(NC(=O)C(F)(F)C(F)(F)C(F)(F)C(F)(F)C(F)(F)C(F)(F)C(F)(F)C(F)(F)F)S1		Aromatic PFASs	gte7	8	IROQAHVXXUQBOS-UHFFFAOYSA-N	0.793814	('Aromatic PFASs', 'gte7', nan, nan)	0																	B
370	DTXSID001348483	DSSTox_Low	3-(Heptadecafluorooctane-1-sulfonylamino)-benzenesulfonamide	NOCAS_1348483	NS(=O)(=O)C1=CC(NS(=O)(=O)C(F)(F)C(F)(F)C(F)(F)C(F)(F)C(F)(F)C(F)(F)C(F)(F)C(F)(F)F)=CC=C1	InChI=1S/C14H7F17N2O4S2/c15-7(16,9(19,20)11(23,24)13(27,28)29)8(17,18)10(21,22)12(25,26)14(30,31)39(36,37)33-5-2-1-3-6(4-5)38(32,34)35/h1-4,33H,(H2,32,34,35) AuxInfo=1/1/N:5,4,6,2,3,1,16,15,17,14,18,13,19,12,31,32,29,30,33,34,27,28,35,36,25,26,37,38,39,23,24,10,11,8,9,21,22,7,20/E:(15,16)(17,18)(19,20)(21,22)(23,24)(25,26)(27,28,29)(30,31)(34,35)(36,37)/CRV:38.6,39.6/rA:39CCCCCCSOONNCCCCCCCCSOOFF…	NQXKZBMDPDYWNI-UHFFFAOYSA-N	C14H7F17N2O4S2	654.31	unclassified	NS(=O)(=O)C1=CC(=CC=C1)NS(=O)(=O)C(F)(F)C(F)(F)C(F)(F)C(F)(F)C(F)(F)C(F)(F)C(F)(F)C(F)(F)F		Aromatic PFASs	gte7	8	IROQAHVXXUQBOS-UHFFFAOYSA-N	0.783505	('Aromatic PFASs', 'gte7', nan, nan)	0																	B
371	DTXSID001348419	DSSTox_Low	N-(2-Iodo-4-sulfamoylphenyl)perfluorononanamide	NOCAS_1348419	NS(=O)(=O)C1=CC(I)=C(NC(=O)C(F)(F)C(F)(F)C(F)(F)C(F)(F)C(F)(F)C(F)(F)C(F)(F)C(F)(F)F)C=C1	InChI=1S/C15H6F17IN2O3S/c16-8(17,7(36)35-6-2-1-4(3-5(6)33)39(34,37)38)9(18,19)10(20,21)11(22,23)12(24,25)13(26,27)14(28,29)15(30,31)32/h1-3H,(H,35,36)(H2,34,37,38) AuxInfo=1/1/N:16,17,14,15,13,12,1,2,3,4,5,6,7,8,9,23,24,25,26,27,28,29,30,31,32,33,34,35,36,37,38,39,22,20,11,10,18,21,19/E:(16,17)(18,19)(20,21)(22,23)(24,25)(26,27)(28,29)(30,31,32)(37,38)/CRV:39.6/rA:39CCCCCCCCCONCCCCCCOSNOIFFFFFFFF…	AYLLRTDEOAKSPR-UHFFFAOYSA-N	C15H6F17IN2O3S	744.16	unclassified	NS(=O)(=O)C1C=CC(NC(=O)C(F)(F)C(F)(F)C(F)(F)C(F)(F)C(F)(F)C(F)(F)C(F)(F)C(F)(F)F)=C(I)C=1		Aromatic PFASs	gte7	8	IROQAHVXXUQBOS-UHFFFAOYSA-N	0.777778	('Aromatic PFASs', 'gte7', nan, nan)	0																	B
372	DTXSID001044522	DSSTox_High	N-Ethyl-N-(phenylmethyl)-perfluoro-1-octanesulfonamide	87988-55-4	CCN(CC1=CC=CC=C1)S(=O)(=O)C(F)(F)C(F)(F)C(F)(F)C(F)(F)C(F)(F)C(F)(F)C(F)(F)C(F)(F)F	InChI=1S/C17H12F17NO2S/c1-2-35(8-9-6-4-3-5-7-9)38(36,37)17(33,34)15(28,29)13(24,25)11(20,21)10(18,19)12(22,23)14(26,27)16(30,31)32/h3-7H,2,8H2,1H3 AuxInfo=1/0/N:14,13,34,33,35,38,36,32,37,5,4,6,3,7,2,8,1,23,24,21,22,25,26,19,20,27,28,17,18,29,30,31,15,16,12,10,11,9/E:(4,5)(6,7)(18,19)(20,21)(22,23)(24,25)(26,27)(28,29)(30,31,32)(33,34)(36,37)/CRV:38.6/rA:38CCCCCCCCSOONCCFFFFFFFFFFFFFFFFFCCCCCCC/r…	LXJRHTQKPHAGMO-UHFFFAOYSA-N	C17H12F17NO2S	617.32	unclassified	CCN(CC1C=CC=CC=1)S(=O)(=O)C(F)(F)C(F)(F)C(F)(F)C(F)(F)C(F)(F)C(F)(F)C(F)(F)C(F)(F)F		Aromatic PFASs	gte7	8	IROQAHVXXUQBOS-UHFFFAOYSA-N	0.623529	('Aromatic PFASs', 'gte7', nan, nan)	0																	A
373	DTXSID001038666	Public_Low	Nonanamide, 2,2,3,3,4,4,5,5,6,6,7,7,8,8,9,9,9-heptadecafluoro-N-[4-(2-phenyldiazenyl)phenyl]-	540521-01-5	FC(F)(F)C(F)(F)C(F)(F)C(F)(F)C(F)(F)C(F)(F)C(F)(F)C(F)(F)C(=O)NC1=CC=C(C=C1)N=NC1=CC=CC=C1	InChI=1S/C21H10F17N3O/c22-14(23,13(42)39-10-6-8-12(9-7-10)41-40-11-4-2-1-3-5-11)15(24,25)16(26,27)17(28,29)18(30,31)19(32,33)20(34,35)21(36,37)38/h1-9H,(H,39,42) AuxInfo=1/1/N:40,39,41,38,42,30,34,31,33,29,37,32,2,3,4,5,6,7,8,9,10,26,27,24,25,22,23,20,21,18,19,16,17,14,15,11,12,13,1,36,35,28/E:(2,3)(4,5)(6,7)(8,9)(22,23)(24,25)(26,27)(28,29)(30,31)(32,33)(34,35)(36,37,38)/rA:42NCCCCCCCCCFFFFFFFFF…	HTBMYZJMKDQPNT-UHFFFAOYSA-N	C21H10F17N3O	643.304	unclassified	O=C(NC1C=CC(=CC=1)N=NC1C=CC=CC=1)C(F)(F)C(F)(F)C(F)(F)C(F)(F)C(F)(F)C(F)(F)C(F)(F)C(F)(F)F		Aromatic PFASs	gte7	8	IROQAHVXXUQBOS-UHFFFAOYSA-N	0.8	('Aromatic PFASs', 'gte7', nan, nan)	0																	A
374	DTXSID001034052	DSSTox_Low	Potassium 4-[(perfluorooctyl)oxy]benzoate	89932-68-3	[K+].[O-]C(=O)C1=CC=C(OC(F)(F)C(F)(F)C(F)(F)C(F)(F)C(F)(F)C(F)(F)C(F)(F)C(F)(F)F)C=C1	InChI=1S/C15H5F17O3.K/c16-8(17,10(20,21)12(24,25)14(28,29)30)9(18,19)11(22,23)13(26,27)15(31,32)35-6-3-1-5(2-4-6)7(33)34;/h1-4H,(H,33,34);/q;+1/p-1 AuxInfo=1/1/N:30,35,29,36,31,28,32,7,6,8,5,9,4,10,3,18,19,20,21,16,17,22,23,14,15,24,25,11,12,13,2,26,33,34,27;1/E:(1,2)(3,4)(16,17)(18,19)(20,21)(22,23)(24,25)(26,27)(28,29,30)(31,32)(33,34);/rA:36K+FCCCCCCCCFFFFFFFFFFFFFFFFOCCCCCOO-CC/rB:;s2;s3;s4;s…	BGDQOQCEYSBHKT-UHFFFAOYSA-M	C15H4F17KO3	594.265	unclassified	OC(=O)C1C=CC(=CC=1)OC(F)(F)C(F)(F)C(F)(F)C(F)(F)C(F)(F)C(F)(F)C(F)(F)C(F)(F)F		Aromatic PFASs	gte7	8	IROQAHVXXUQBOS-UHFFFAOYSA-N	0.752809	('Aromatic PFASs', 'gte7', nan, nan)	0																	B
375	DTXSID001033147	DSSTox_Low	N-ethyl-2-[[[[3-[[[[3-[[[[3-[[[2-[ethyl[(perfluorooctyl)sulfonyl]amino]ethoxy]carbonyl]amino]methylphenyl]amino]carbonyl]amino]methylphenyl]amino]carbonyl]amino]methylphenyl]amino]carbonyl]oxy]-N,N-dimethylethanaminium	100066-53-3	CCOS([O-])(=O)=O.CCN(CCOC(=O)NCC1=CC=CC(NC(=O)NCC2=CC=CC(NC(=O)NCC3=CC=CC(NC(=O)OCC[N+](C)(C)CC)=C3)=C2)=C1)S(=O)(=O)C(F)(F)C(F)(F)C(F)(F)C(F)(F)C(F)(F)C(F)(F)C(F)(F)C(F)(F)F	InChI=1S/C43H47F17N8O8S.C2H6O4S/c1-5-67(77(73,74)43(59,60)41(54,55)39(50,51)37(46,47)36(44,45)38(48,49)40(52,53)42(56,57)58)16-18-75-34(71)63-25-28-12-8-14-30(21-28)65-32(69)61-23-26-10-7-13-29(20-26)64-33(70)62-24-27-11-9-15-31(22-27)66-35(72)76-19-17-68(3,4)6-2;1-2-6-7(3,4)5/h7-15,20-22H,5-6,16-19,23-25H2,1-4H3,(H5-,61,62,63,64,65,66,69,70,71,72);2H2,1H3,(H,3,4,5) AuxInfo=1/6/N:75,2,76,77,74,1,…	GUHPMKBMTMOMPA-UHFFFAOYSA-N	C45H53F17N8O12S2	1285.06	unclassified	C[N+](C)(CCOC(=O)NC1C=CC=C(CNC(=O)NC2C=CC=C(CNC(=O)NC3C=CC=C(CNC(=O)OCCN(CC)S(=O)(=O)C(F)(F)C(F)(F)C(F)(F)C(F)(F)C(F)(F)C(F)(F)C(F)(F)C(F)(F)F)C=3)C=2)C=1)CC		Aromatic PFASs	gte7	8	IROQAHVXXUQBOS-UHFFFAOYSA-N	0.735294	('Aromatic PFASs', 'gte7', nan, nan)	0																	B
376	DTXSID001032737	DSSTox_Low	1-[2-[(Perfluoro-1-oxooctyl)amino]ethyl]pyridinium chloride	308-01-0	[Cl-].FC(F)(F)C(F)(F)C(F)(F)C(F)(F)C(F)(F)C(F)(F)C(F)(F)C(=O)NCC[N+]1=CC=CC=C1	InChI=1S/C15H9F15N2O.ClH/c16-9(17,8(33)31-4-7-32-5-2-1-3-6-32)10(18,19)11(20,21)12(22,23)13(24,25)14(26,27)15(28,29)30;/h1-3,5-6H,4,7H2;1H AuxInfo=1/5/N:12,11,13,7,10,14,8,4,3,15,16,17,18,19,20,2,34,32,33,30,31,28,29,26,27,24,25,21,22,23,6,9,5;1/E:(2,3)(5,6)(16,17)(18,19)(20,21)(22,23)(24,25)(26,27)(28,29,30);/CRV:32+1,33-1;/rA:34Cl-FCCONCCN+CCCCCCCCCCCFFFFFFFFFFFFFF/rB:;s2;s3;d4;s4;s6;s7;s8;d9;s…	DOUWDQSEKVRYTA-UHFFFAOYSA-N	C15H10ClF15N2O	554.68	unclassified	O=C(NCC[N+]1C=CC=CC=1)C(F)(F)C(F)(F)C(F)(F)C(F)(F)C(F)(F)C(F)(F)C(F)(F)F		Aromatic PFASs	gte7	7	IROQAHVXXUQBOS-UHFFFAOYSA-N	0.78125	('Aromatic PFASs', 'gte7', nan, nan)	0																	A
377	DTXSID001022481	DSSTox_Low	N-Benzoyl-3'-O-[(R)-(2-cyanoethoxy)(diisopropylamino)phosphino]-2'-deoxy-5'-O-{[4-(3,3,4,4,5,5,6,6,7,7,8,8,9,9,10,10,10-heptadecafluorodecyl)phenyl][bis(4-methoxyphenyl)]methyl}adenosine	865758-44-7	[H][C@@]1(C[C@]([H])(OP(OCCC#N)N(C(C)C)C(C)C)[C@@]([H])(COC(C2=CC=C(CCC(F)(F)C(F)(F)C(F)(F)C(F)(F)C(F)(F)C(F)(F)C(F)(F)C(F)(F)F)C=C2)(C2=CC=C(OC)C=C2)C2=CC=C(OC)C=C2)O1)N1C=NC2=C(NC(=O)C3=CC=CC=C3)N=CN=C12	InChI=1S/C57H55F17N7O7P/c1-33(2)81(34(3)4)89(86-28-10-27-75)88-42-29-44(80-32-78-45-46(76-31-77-47(45)80)79-48(82)36-11-8-7-9-12-36)87-43(42)30-85-50(38-17-21-40(83-5)22-18-38,39-19-23-41(84-6)24-20-39)37-15-13-35(14-16-37)25-26-49(58,59)51(60,61)52(62,63)53(64,65)54(66,67)55(68,69)56(70,71)57(72,73)74/h7-9,11-24,31-34,42-44H,10,25-26,28-30H2,1-6H3,(H,76,77,79,82)/t42-,43+,44+,89?/m0/s1 AuxInfo=1…	BFBXPDJNYSTANQ-HFOOYAPRSA-N	C57H55F17N7O7P	1304.06	unclassified	COC1C=CC(=CC=1)C(OCC1OC(CC1OP(OCCC#N)N(C(C)C)C(C)C)N1C=NC2C1=NC=NC=2NC(=O)C1C=CC=CC=1)(C1C=CC(CCC(F)(F)C(F)(F)C(F)(F)C(F)(F)C(F)(F)C(F)(F)C(F)(F)C(F)(F)F)=CC=1)C1C=CC(=CC=1)OC		Aromatic PFASs	gte7	8	IROQAHVXXUQBOS-UHFFFAOYSA-N	0.80791	('Aromatic PFASs', 'gte7', nan, nan)	0																	A
378	DTXSID001020697	DSSTox_High	3-[({4-[(1,1,2,2,3,3,4,4,5,5,6,6,7,7,8,9,9-Heptadecafluoro-8-nonen-1-yl)oxy]phenyl}sulfonyl)amino]-N,N,N-trimethyl-1-propanaminium	2780369-94-8	C[N+](C)(C)CCCNS(=O)(=O)C1=CC=C(OC(F)(F)C(F)(F)C(F)(F)C(F)(F)C(F)(F)C(F)(F)C(F)(F)C(F)=C(F)F)C=C1	InChI=1S/C21H20F17N2O3S/c1-40(2,3)10-4-9-39-44(41,42)12-7-5-11(6-8-12)43-21(37,38)20(35,36)19(33,34)18(31,32)17(29,30)16(27,28)15(25,26)13(22)14(23)24/h5-8,39H,4,9-10H2,1-3H3/q+1 AuxInfo=1/0/N:40,41,42,2,9,11,14,12,3,1,10,13,23,24,22,21,20,19,18,17,16,44,39,43,37,38,35,36,33,34,31,32,29,30,27,28,25,26,5,4,7,8,15,6/E:(1,2,3)(5,6)(7,8)(23,24)(25,26)(27,28)(29,30)(31,32)(33,34)(35,36)(37,38)(41,42)/…	VSOAOWABKIXCJD-UHFFFAOYSA-N	C21H20F17N2O3S	703.43	unclassified	C[N+](C)(C)CCCNS(=O)(=O)C1=CC=C(C=C1)OC(F)(F)C(F)(F)C(F)(F)C(F)(F)C(F)(F)C(F)(F)C(F)(F)C(F)=C(F)F		Aromatic PFASs	gte7	7	IROQAHVXXUQBOS-UHFFFAOYSA-N	0.833333	('Aromatic PFASs', 'gte7', nan, nan)	0																	B
379	ACKPFTPJIPZOGS-UHFFFAOYSA-N				Cc1ccc(NC(=O)OC(CSCCC(F)(F)C(F)(F)C(F)(F)C(F)(F)C(F)(F)C(F)(F)C(F)(F)C(F)(F)C(F)(C(F)(F)F)C(F)(F)F)CSCCC(F)(F)C(F)(F)C(F)(F)C(F)(F)C(F)(F)C(F)(F)C(F)(F)C(F)(F)C(F)(C(F)(F)F)C(F)(F)F)cc1NC(=O)N1CC1(C)O					unclassified	CC1(O)CN1C(=O)NC1=CC(=CC=C1C)NC(=O)OC(CSCCC(F)(F)C(F)(F)C(F)(F)C(F)(F)C(F)(F)C(F)(F)C(F)(F)C(F)(F)C(F)(C(F)(F)F)C(F)(F)F)CSCCC(F)(F)C(F)(F)C(F)(F)C(F)(F)C(F)(F)C(F)(F)C(F)(F)C(F)(F)C(F)(C(F)(F)F)C(F)(F)F	['DTXSID00880960_m_124']	Aromatic PFASs	gte7	8	IROQAHVXXUQBOS-UHFFFAOYSA-N	0.832061	('Aromatic PFASs', 'gte7', nan, nan)	0																	A
380	ADLUKVIBNOZSBB-UHFFFAOYSA-N				CCCN(CCNC(=O)c1ccc(CO)c(C(=O)NCCN(C)S(=O)(=O)C(F)(F)C(F)(F)C(F)(F)C(F)(F)C(F)(F)C(F)(F)C(F)(F)C(F)(F)F)c1)S(=O)(=O)C(F)(F)C(F)(F)C(F)(F)C(F)(F)C(F)(F)C(F)(F)C(F)(F)C(F)(F)F					unclassified	CN(CCNC(=O)C1=CC(=CC=C1CO)C(=O)NCCN(CCC)S(=O)(=O)C(F)(F)C(F)(F)C(F)(F)C(F)(F)C(F)(F)C(F)(F)C(F)(F)C(F)(F)F)S(=O)(=O)C(F)(F)C(F)(F)C(F)(F)C(F)(F)C(F)(F)C(F)(F)C(F)(F)C(F)(F)F	['DTXSID60880966_m_800']	Aromatic PFASs	gte7	8	IROQAHVXXUQBOS-UHFFFAOYSA-N	0.43299	('Aromatic PFASs', 'gte7', nan, nan)	0																	C
381	AJRHBIPMVIMYNQ-UHFFFAOYSA-N				Oc1cc(NC(=O)c2c(Cl)c(Cl)c(Cl)c(Cl)c2C(O)=O)cc(OS(=O)(=O)C(F)(F)C(F)(F)C(F)(F)C(F)(F)C(F)(F)C(F)(F)C(F)(F)C(F)(F)F)c1O					unclassified	OC(=O)C1C(=C(Cl)C(Cl)=C(Cl)C=1Cl)C(=O)NC1C=C(O)C(O)=C(C=1)OS(=O)(=O)C(F)(F)C(F)(F)C(F)(F)C(F)(F)C(F)(F)C(F)(F)C(F)(F)C(F)(F)F	['DTXSID80880488_m_42']	Aromatic PFASs	gte7	8	IROQAHVXXUQBOS-UHFFFAOYSA-N	0.75	('Aromatic PFASs', 'gte7', nan, nan)	0																	B
382	AKYOWVBTCYGIJH-UHFFFAOYSA-N				Cc1ccc(N)cc1NC(=O)OCCN(CCO)S(=O)(=O)C(F)(F)C(F)(F)C(F)(F)C(F)(F)C(F)(F)C(F)(F)C(F)(F)C(F)(F)F					unclassified	CC1=CC=C(N)C=C1NC(=O)OCCN(CCO)S(=O)(=O)C(F)(F)C(F)(F)C(F)(F)C(F)(F)C(F)(F)C(F)(F)C(F)(F)C(F)(F)F	['DTXSID9066673_m_566']	Aromatic PFASs	gte7	8	IROQAHVXXUQBOS-UHFFFAOYSA-N	0.660377	('Aromatic PFASs', 'gte7', nan, nan)	0																	B
383	AQBWITAIQJCTQK-UHFFFAOYSA-N				Oc1cc(NC(=O)c2cc(Cl)c(Cl)c(Cl)c2Cl)cc(OS(=O)(=O)C(F)(F)C(F)(F)C(F)(F)C(F)(F)C(F)(F)C(F)(F)C(F)(F)C(F)(F)F)c1O					unclassified	OC1=CC(=CC(OS(=O)(=O)C(F)(F)C(F)(F)C(F)(F)C(F)(F)C(F)(F)C(F)(F)C(F)(F)C(F)(F)F)=C1O)NC(=O)C1=CC(Cl)=C(Cl)C(Cl)=C1Cl	['DTXSID80880488_m_78']	Aromatic PFASs	gte7	8	IROQAHVXXUQBOS-UHFFFAOYSA-N	0.758929	('Aromatic PFASs', 'gte7', nan, nan)	0																	B
384	AQYQMDGUEUYFJD-UHFFFAOYSA-N				CCNCCOC(=O)Nc1cc(NC(=O)OCCN(CC)S(=O)(=O)C(F)(F)C(F)(F)C(F)(F)C(F)(F)C(F)(F)C(F)(F)C(F)(F)C(F)(F)F)ccc1C					unclassified	CC1=CC=C(C=C1NC(=O)OCCNCC)NC(=O)OCCN(CC)S(=O)(=O)C(F)(F)C(F)(F)C(F)(F)C(F)(F)C(F)(F)C(F)(F)C(F)(F)C(F)(F)F	['DTXSID9066673_m_234', 'DTXSID9066673_m_5']	Aromatic PFASs	gte7	8	IROQAHVXXUQBOS-UHFFFAOYSA-N	0.698276	('Aromatic PFASs', 'gte7', nan, nan)	0																	B
385	AXNOQYSEUFVUEV-UHFFFAOYSA-N				CCCN(CCNC(=O)c1cc(C(O)=O)c(C(O)=O)cc1O)S(=O)(=O)C(F)(F)C(F)(F)C(F)(F)C(F)(F)C(F)(F)C(F)(F)C(F)(F)C(F)(F)F					unclassified	CCCN(CCNC(=O)C1=CC(=C(C=C1O)C(O)=O)C(O)=O)S(=O)(=O)C(F)(F)C(F)(F)C(F)(F)C(F)(F)C(F)(F)C(F)(F)C(F)(F)C(F)(F)F	['DTXSID60880966_m_658']	Aromatic PFASs	gte7	8	IROQAHVXXUQBOS-UHFFFAOYSA-N	0.395349	('Aromatic PFASs', 'gte7', nan, nan)	0																	B
386	AYIFOYOGEGGBPN-UHFFFAOYSA-N				Nc1cc(OS(=O)(=O)C(F)(F)C(F)(F)C(F)(F)C(F)(F)C(F)(F)C(F)(F)C(F)(F)F)cc(O)c1O					unclassified	NC1=CC(=CC(O)=C1O)OS(=O)(=O)C(F)(F)C(F)(F)C(F)(F)C(F)(F)C(F)(F)C(F)(F)C(F)(F)F	['DTXSID50887449_m_43', 'DTXSID50887449_m_54', 'DTXSID50887449_m_75']	Aromatic PFASs	gte7	7	IROQAHVXXUQBOS-UHFFFAOYSA-N	0.765957	('Aromatic PFASs', 'gte7', nan, nan)	0																	B
387	BBPZQTPHBWLEIU-UHFFFAOYSA-N				OC(=C(C=C(C=O)NC(=O)c1cc(Cl)c(Cl)c(Cl)c1Cl)OS(=O)(=O)C(F)(F)C(F)(F)C(F)(F)C(F)(F)C(F)(F)C(F)(F)C(F)(F)C(F)(F)F)C(O)=O					unclassified	OC(=O)C(=O)C(CC(C=O)=NC(=O)C1C=C(Cl)C(Cl)=C(Cl)C=1Cl)OS(=O)(=O)C(F)(F)C(F)(F)C(F)(F)C(F)(F)C(F)(F)C(F)(F)C(F)(F)C(F)(F)F	['DTXSID80880488_m_77']	Aromatic PFASs	gte7	8	IROQAHVXXUQBOS-UHFFFAOYSA-N	0.754386	('Aromatic PFASs', 'gte7', nan, nan)	0																	B
388	BDRXYQREDGZBPI-UHFFFAOYSA-N				CN(CCNC(=O)c1cc(C(O)=O)ccc1C(O)=O)S(=O)(=O)C(F)(F)C(F)(F)C(F)(F)C(F)(F)C(F)(F)C(F)(F)C(F)(F)C(F)(F)F					unclassified	CN(CCNC(=O)C1=CC(=CC=C1C(O)=O)C(O)=O)S(=O)(=O)C(F)(F)C(F)(F)C(F)(F)C(F)(F)C(F)(F)C(F)(F)C(F)(F)C(F)(F)F	['DTXSID60880966_m_540']	Aromatic PFASs	gte7	8	IROQAHVXXUQBOS-UHFFFAOYSA-N	0.543478	('Aromatic PFASs', 'gte7', nan, nan)	0																	B
389	BVJVOLFEOUYDBQ-UHFFFAOYSA-N				CCN(CCOC(=O)Nc1ccc(C)c(NC(=O)OCCNS(=O)(=O)C(F)(F)C(F)(F)C(F)(F)C(F)(F)C(F)(F)C(F)(F)C(F)(F)C(F)(F)F)c1)S(=O)(=O)C(F)(F)C(F)(F)C(F)(F)C(F)(F)C(F)(F)C(F)(F)C(F)(F)C(F)(F)F					unclassified	CC1=CC=C(C=C1NC(=O)OCCNS(=O)(=O)C(F)(F)C(F)(F)C(F)(F)C(F)(F)C(F)(F)C(F)(F)C(F)(F)C(F)(F)F)NC(=O)OCCN(CC)S(=O)(=O)C(F)(F)C(F)(F)C(F)(F)C(F)(F)C(F)(F)C(F)(F)C(F)(F)C(F)(F)F	['DTXSID9066673_m_372']	Aromatic PFASs	gte7	8	IROQAHVXXUQBOS-UHFFFAOYSA-N	0.708333	('Aromatic PFASs', 'gte7', nan, nan)	0																	B
390	BYZSQNWZGBZWMS-UHFFFAOYSA-N				Nc1cc(OS(=O)(=O)C(F)(F)C(F)(F)C(F)(F)C(F)(F)C(F)(F)C(F)(F)C(F)(F)C(F)(F)F)cc(O)c1O					unclassified	NC1=CC(=CC(O)=C1O)OS(=O)(=O)C(F)(F)C(F)(F)C(F)(F)C(F)(F)C(F)(F)C(F)(F)C(F)(F)C(F)(F)F	['DTXSID80880488_m_41', 'DTXSID80880488_m_43', 'DTXSID80880488_m_74']	Aromatic PFASs	gte7	8	IROQAHVXXUQBOS-UHFFFAOYSA-N	0.765957	('Aromatic PFASs', 'gte7', nan, nan)	0																	B
391	BZAQAKXRXCXFMU-UHFFFAOYSA-N				Oc1c(Cl)c(Cl)cc(C(=O)Nc2cccc(OS(=O)(=O)C(F)(F)C(F)(F)C(F)(F)C(F)(F)C(F)(F)C(F)(F)C(F)(F)C(F)(F)F)c2)c1Cl					unclassified	OC1C(Cl)=C(C=C(Cl)C=1Cl)C(=O)NC1C=C(C=CC=1)OS(=O)(=O)C(F)(F)C(F)(F)C(F)(F)C(F)(F)C(F)(F)C(F)(F)C(F)(F)C(F)(F)F	['DTXSID80880488_m_157', 'DTXSID80880488_m_163']	Aromatic PFASs	gte7	8	IROQAHVXXUQBOS-UHFFFAOYSA-N	0.727273	('Aromatic PFASs', 'gte7', nan, nan)	0																	A
392	CMJWGKQZQSMZAG-UHFFFAOYSA-N				CCCN(CCNC(=O)c1ccc(C(O)=O)c(C(O)=O)c1)S(=O)(=O)C(F)(F)C(F)(F)C(F)(F)C(F)(F)C(F)(F)C(F)(F)C(F)(F)C(F)(F)F					unclassified	CCCN(CCNC(=O)C1C=C(C(=CC=1)C(O)=O)C(O)=O)S(=O)(=O)C(F)(F)C(F)(F)C(F)(F)C(F)(F)C(F)(F)C(F)(F)C(F)(F)C(F)(F)F	['DTXSID60880966_m_738']	Aromatic PFASs	gte7	8	IROQAHVXXUQBOS-UHFFFAOYSA-N	0.345238	('Aromatic PFASs', 'gte7', nan, nan)	0																	B
393	CMTIEGHEPLNTEH-UHFFFAOYSA-N				CCCN(CCNC(=O)c1ccc(Cc2ccc(C(=O)NCCCCCCCCCCCCCC(O)=O)cc2)cc1)S(=O)(=O)C(F)(F)C(F)(F)C(F)(F)C(F)(F)C(F)(F)C(F)(F)C(F)(F)C(F)(F)F					unclassified	CCCN(CCNC(=O)C1C=CC(CC2C=CC(=CC=2)C(=O)NCCCCCCCCCCCCCC(O)=O)=CC=1)S(=O)(=O)C(F)(F)C(F)(F)C(F)(F)C(F)(F)C(F)(F)C(F)(F)C(F)(F)C(F)(F)F	['DTXSID00880965_m_757']	Aromatic PFASs	gte7	8	IROQAHVXXUQBOS-UHFFFAOYSA-N	0.223529	('Aromatic PFASs', 'gte7', nan, nan)	0																	B
394	CONAXDKMSRUCJT-UHFFFAOYSA-N				OC(=C(C=C(C=O)NC(=O)c1c(C(O)=O)cc(Cl)c(Cl)c1Cl)OS(=O)(=O)C(F)(F)C(F)(F)C(F)(F)C(F)(F)C(F)(F)C(F)(F)C(F)(F)F)C(O)=O					unclassified	OC(=O)C1=CC(Cl)=C(Cl)C(Cl)=C1C(=O)N=C(CC(OS(=O)(=O)C(F)(F)C(F)(F)C(F)(F)C(F)(F)C(F)(F)C(F)(F)C(F)(F)F)C(=O)C(O)=O)C=O	['DTXSID50887449_m_47', 'DTXSID50887449_m_71']	Aromatic PFASs	gte7	7	IROQAHVXXUQBOS-UHFFFAOYSA-N	0.75	('Aromatic PFASs', 'gte7', nan, nan)	0																	B
395	CPPNOYNEUXZFSI-UHFFFAOYSA-N				Oc1cc(NC(=O)c2c(C(O)=O)cc(Cl)c(Cl)c2O)cc(OS(=O)(=O)C(F)(F)C(F)(F)C(F)(F)C(F)(F)C(F)(F)C(F)(F)C(F)(F)F)c1O					unclassified	OC(=O)C1C=C(Cl)C(Cl)=C(O)C=1C(=O)NC1C=C(O)C(O)=C(C=1)OS(=O)(=O)C(F)(F)C(F)(F)C(F)(F)C(F)(F)C(F)(F)C(F)(F)C(F)(F)F	['DTXSID50887449_m_158']	Aromatic PFASs	gte7	7	IROQAHVXXUQBOS-UHFFFAOYSA-N	0.747826	('Aromatic PFASs', 'gte7', nan, nan)	0																	B
396	CQKCTAMPYABYLX-UHFFFAOYSA-N				CCN(CCOC(=O)Nc1ccc(C)c(NC(=O)OCC(O)=O)c1)S(=O)(=O)C(F)(F)C(F)(F)C(F)(F)C(F)(F)C(F)(F)C(F)(F)C(F)(F)C(F)(F)F					unclassified	CC1=CC=C(C=C1NC(=O)OCC(O)=O)NC(=O)OCCN(CC)S(=O)(=O)C(F)(F)C(F)(F)C(F)(F)C(F)(F)C(F)(F)C(F)(F)C(F)(F)C(F)(F)F	['DTXSID9066673_m_398']	Aromatic PFASs	gte7	8	IROQAHVXXUQBOS-UHFFFAOYSA-N	0.681416	('Aromatic PFASs', 'gte7', nan, nan)	0																	B
397	CQLAQMSKUNLLFG-UHFFFAOYSA-N				Oc1ccc(O)c(CNS(=O)(=O)C(F)(F)C(F)(F)C(F)(F)C(F)(F)C(F)(F)C(F)(F)C(F)(F)C(F)(F)F)c1O					unclassified	OC1=CC=C(O)C(CNS(=O)(=O)C(F)(F)C(F)(F)C(F)(F)C(F)(F)C(F)(F)C(F)(F)C(F)(F)C(F)(F)F)=C1O	['DTXSID20880427_m_90']	Aromatic PFASs	gte7	8	IROQAHVXXUQBOS-UHFFFAOYSA-N	0.744681	('Aromatic PFASs', 'gte7', nan, nan)	0																	B
398	CWMQVWZRDNHLPA-UHFFFAOYSA-N				Oc1cccc(OS(=O)(=O)C(F)(F)C(F)(F)C(F)(F)C(F)(F)C(F)(F)C(F)(F)C(F)(F)C(F)(F)F)c1O					unclassified	OC1=C(C=CC=C1O)OS(=O)(=O)C(F)(F)C(F)(F)C(F)(F)C(F)(F)C(F)(F)C(F)(F)C(F)(F)C(F)(F)F	['DTXSID80880488_m_1', 'DTXSID80880488_m_123', 'DTXSID80880488_m_140']	Aromatic PFASs	gte7	8	IROQAHVXXUQBOS-UHFFFAOYSA-N	0.722222	('Aromatic PFASs', 'gte7', nan, nan)	0																	B
399	CXPVUQNSJIXEKC-UHFFFAOYSA-N				Oc1cccc(OS(=O)(=O)C(F)(F)C(F)(F)C(F)(F)C(F)(F)C(F)(F)C(F)(F)C(F)(F)F)c1					unclassified	OC1C=C(C=CC=1)OS(=O)(=O)C(F)(F)C(F)(F)C(F)(F)C(F)(F)C(F)(F)C(F)(F)C(F)(F)F	['DTXSID50887449_m_13', 'DTXSID50887449_m_23', 'DTXSID50887449_m_91']	Aromatic PFASs	gte7	7	IROQAHVXXUQBOS-UHFFFAOYSA-N	0.733333	('Aromatic PFASs', 'gte7', nan, nan)	0																	B
400	CZLOJRXXZCSIQB-UHFFFAOYSA-N				Oc1c(Cl)c(Cl)c(C(=O)Nc2cccc(OS(=O)(=O)C(F)(F)C(F)(F)C(F)(F)C(F)(F)C(F)(F)C(F)(F)C(F)(F)F)c2)c(C(O)=O)c1Cl					unclassified	OC(=O)C1C(=C(Cl)C(Cl)=C(O)C=1Cl)C(=O)NC1C=C(C=CC=1)OS(=O)(=O)C(F)(F)C(F)(F)C(F)(F)C(F)(F)C(F)(F)C(F)(F)C(F)(F)F	['DTXSID50887449_m_144', 'DTXSID50887449_m_148']	Aromatic PFASs	gte7	7	IROQAHVXXUQBOS-UHFFFAOYSA-N	0.714286	('Aromatic PFASs', 'gte7', nan, nan)	0																	B
401	DAEVCMBSAGACNO-UHFFFAOYSA-N				Oc1ccc(OS(=O)(=O)C(F)(F)C(F)(F)C(F)(F)C(F)(F)C(F)(F)C(F)(F)C(F)(F)C(F)(F)F)cc1O					unclassified	OC1=CC(=CC=C1O)OS(=O)(=O)C(F)(F)C(F)(F)C(F)(F)C(F)(F)C(F)(F)C(F)(F)C(F)(F)C(F)(F)F	['DTXSID80880488_m_22', 'DTXSID80880488_m_89', 'DTXSID80880488_m_9']	Aromatic PFASs	gte7	8	IROQAHVXXUQBOS-UHFFFAOYSA-N	0.747253	('Aromatic PFASs', 'gte7', nan, nan)	0																	B
402	DANNDPJQKBIJTP-UHFFFAOYSA-N				CCCN(CCNC(=O)c1ccc(CC(O)=O)c(O)c1O)S(=O)(=O)C(F)(F)C(F)(F)C(F)(F)C(F)(F)C(F)(F)C(F)(F)C(F)(F)C(F)(F)F					unclassified	CCCN(CCNC(=O)C1=CC=C(CC(O)=O)C(O)=C1O)S(=O)(=O)C(F)(F)C(F)(F)C(F)(F)C(F)(F)C(F)(F)C(F)(F)C(F)(F)C(F)(F)F	['DTXSID00880965_m_1203', 'DTXSID00880965_m_866']	Aromatic PFASs	gte7	8	IROQAHVXXUQBOS-UHFFFAOYSA-N	0.431818	('Aromatic PFASs', 'gte7', nan, nan)	0																	B
403	DGRRXWINBJCNJZ-UHFFFAOYSA-N				Oc1cc(O)cc(C(=O)Nc2cccc(OS(=O)(=O)C(F)(F)C(F)(F)C(F)(F)C(F)(F)C(F)(F)C(F)(F)C(F)(F)C(F)(F)F)c2)c1C(O)=O					unclassified	OC(=O)C1=C(C=C(O)C=C1O)C(=O)NC1C=C(C=CC=1)OS(=O)(=O)C(F)(F)C(F)(F)C(F)(F)C(F)(F)C(F)(F)C(F)(F)C(F)(F)C(F)(F)F	['DTXSID80880488_m_14', 'DTXSID80880488_m_25']	Aromatic PFASs	gte7	8	IROQAHVXXUQBOS-UHFFFAOYSA-N	0.703704	('Aromatic PFASs', 'gte7', nan, nan)	0																	B
404	DMMBPKBBHBSESP-UHFFFAOYSA-N				CCCN(CCNC(=O)c1ccc(Cc2ccc(C(=O)NCCCCCCCCCC(O)=O)cc2)cc1)S(=O)(=O)C(F)(F)C(F)(F)C(F)(F)C(F)(F)C(F)(F)C(F)(F)C(F)(F)C(F)(F)F					unclassified	CCCN(CCNC(=O)C1C=CC(CC2C=CC(=CC=2)C(=O)NCCCCCCCCCC(O)=O)=CC=1)S(=O)(=O)C(F)(F)C(F)(F)C(F)(F)C(F)(F)C(F)(F)C(F)(F)C(F)(F)C(F)(F)F	['DTXSID00880965_m_765']	Aromatic PFASs	gte7	8	IROQAHVXXUQBOS-UHFFFAOYSA-N	0.223529	('Aromatic PFASs', 'gte7', nan, nan)	0																	B
405	DMSKFVUVMJOYHO-UHFFFAOYSA-N				Oc1cc(OS(=O)(=O)C(F)(F)C(F)(F)C(F)(F)C(F)(F)C(F)(F)C(F)(F)C(F)(F)F)cc(NC(=O)c2cc(Cl)c(Cl)c(Cl)c2Cl)c1O					unclassified	OC1=CC(=CC(NC(=O)C2=CC(Cl)=C(Cl)C(Cl)=C2Cl)=C1O)OS(=O)(=O)C(F)(F)C(F)(F)C(F)(F)C(F)(F)C(F)(F)C(F)(F)C(F)(F)F	['DTXSID50887449_m_44']	Aromatic PFASs	gte7	7	IROQAHVXXUQBOS-UHFFFAOYSA-N	0.747748	('Aromatic PFASs', 'gte7', nan, nan)	0																	B
406	FCOQIXUMAJUTCM-UHFFFAOYSA-N				CCCN(CC(O)NC(=O)c1ccc(Cc2ccc(C(O)=O)cc2)cc1)S(=O)(=O)C(F)(F)C(F)(F)C(F)(F)C(F)(F)C(F)(F)C(F)(F)C(F)(F)C(F)(F)F					unclassified	CCCN(CC(O)NC(=O)C1C=CC(CC2C=CC(=CC=2)C(O)=O)=CC=1)S(=O)(=O)C(F)(F)C(F)(F)C(F)(F)C(F)(F)C(F)(F)C(F)(F)C(F)(F)C(F)(F)F	['DTXSID00880965_m_1106']	Aromatic PFASs	gte7	8	IROQAHVXXUQBOS-UHFFFAOYSA-N	0.37931	('Aromatic PFASs', 'gte7', nan, nan)	0																	B
407	FDPNMUPZVUEANS-UHFFFAOYSA-N				Oc1cc(OS(=O)(=O)C(F)(F)C(F)(F)C(F)(F)C(F)(F)C(F)(F)C(F)(F)C(F)(F)F)cc(NC(=O)c2cc(Cl)c(Cl)c(O)c2Cl)c1O					unclassified	OC1=CC(=CC(NC(=O)C2=CC(Cl)=C(Cl)C(O)=C2Cl)=C1O)OS(=O)(=O)C(F)(F)C(F)(F)C(F)(F)C(F)(F)C(F)(F)C(F)(F)C(F)(F)F	['DTXSID50887449_m_152', 'DTXSID50887449_m_157']	Aromatic PFASs	gte7	7	IROQAHVXXUQBOS-UHFFFAOYSA-N	0.761062	('Aromatic PFASs', 'gte7', nan, nan)	0																	A
408	FDXUNAJQLJXILJ-UHFFFAOYSA-N				CCN(CCOC(=O)Nc1ccc(C)c(N)c1)S(=O)(=O)C(F)(F)C(F)(F)C(F)(F)C(F)(F)C(F)(F)C(F)(F)C(F)(F)C(F)(F)F					unclassified	CC1=CC=C(C=C1N)NC(=O)OCCN(CC)S(=O)(=O)C(F)(F)C(F)(F)C(F)(F)C(F)(F)C(F)(F)C(F)(F)C(F)(F)C(F)(F)F	['DTXSID9066673_m_123', 'DTXSID9066673_m_193', 'DTXSID9066673_m_37', 'DTXSID9066673_m_370', 'DTXSID9066673_m_380', 'DTXSID9066673_m_496', 'DTXSID9066673_m_557']	Aromatic PFASs	gte7	8	IROQAHVXXUQBOS-UHFFFAOYSA-N	0.660194	('Aromatic PFASs', 'gte7', nan, nan)	0																	B
409	FGANRIDHYKWNRK-UHFFFAOYSA-N				OC(=C(C=C(C=O)NC(=O)c1cc(Cl)c(Cl)c(Cl)c1Cl)OS(=O)(=O)C(F)(F)C(F)(F)C(F)(F)C(F)(F)C(F)(F)C(F)(F)C(F)(F)F)C(O)=O					unclassified	OC(=O)C(=O)C(CC(C=O)=NC(=O)C1C=C(Cl)C(Cl)=C(Cl)C=1Cl)OS(=O)(=O)C(F)(F)C(F)(F)C(F)(F)C(F)(F)C(F)(F)C(F)(F)C(F)(F)F	['DTXSID50887449_m_78']	Aromatic PFASs	gte7	7	IROQAHVXXUQBOS-UHFFFAOYSA-N	0.754386	('Aromatic PFASs', 'gte7', nan, nan)	0																	B
410	FJMDDXYYMVYEMY-UHFFFAOYSA-N				CCCN(CCNC(=O)c1ccc(Cc2ccc(C(=O)NCCCC=CC(O)=O)cc2)cc1)S(=O)(=O)C(F)(F)C(F)(F)C(F)(F)C(F)(F)C(F)(F)C(F)(F)C(F)(F)C(F)(F)F					unclassified	CCCN(CCNC(=O)C1C=CC(CC2C=CC(=CC=2)C(=O)NCCCC=CC(O)=O)=CC=1)S(=O)(=O)C(F)(F)C(F)(F)C(F)(F)C(F)(F)C(F)(F)C(F)(F)C(F)(F)C(F)(F)F	['DTXSID00880965_m_774']	Aromatic PFASs	gte7	8	IROQAHVXXUQBOS-UHFFFAOYSA-N	0.241379	('Aromatic PFASs', 'gte7', nan, nan)	0																	B
411	FMHBRJSIZZABBR-UHFFFAOYSA-N				OC(=O)c1c(Cl)c(Cl)cc(Cl)c1C(=O)Nc1cccc(OS(=O)(=O)C(F)(F)C(F)(F)C(F)(F)C(F)(F)C(F)(F)C(F)(F)C(F)(F)F)c1					unclassified	OC(=O)C1C(=C(Cl)C=C(Cl)C=1Cl)C(=O)NC1C=C(C=CC=1)OS(=O)(=O)C(F)(F)C(F)(F)C(F)(F)C(F)(F)C(F)(F)C(F)(F)C(F)(F)F	['DTXSID50887449_m_160']	Aromatic PFASs	gte7	7	IROQAHVXXUQBOS-UHFFFAOYSA-N	0.711712	('Aromatic PFASs', 'gte7', nan, nan)	0																	B
412	FMPZPFIIHOPLGV-UHFFFAOYSA-N				OC(=CC(=CC(=O)OS(=O)(=O)C(F)(F)C(F)(F)C(F)(F)C(F)(F)C(F)(F)C(F)(F)C(F)(F)C(F)(F)F)NC(=O)c1cc(Cl)c(Cl)c(Cl)c1Cl)C(O)=O					unclassified	OC(=O)C(=O)CC(CC(=O)OS(=O)(=O)C(F)(F)C(F)(F)C(F)(F)C(F)(F)C(F)(F)C(F)(F)C(F)(F)C(F)(F)F)=NC(=O)C1C=C(Cl)C(Cl)=C(Cl)C=1Cl	['DTXSID80880488_m_76']	Aromatic PFASs	gte7	8	IROQAHVXXUQBOS-UHFFFAOYSA-N	0.75	('Aromatic PFASs', 'gte7', nan, nan)	0																	B
413	FRXHHKWGXUPSFR-UHFFFAOYSA-N				Oc1cc(OS(=O)(=O)C(F)(F)C(F)(F)C(F)(F)C(F)(F)C(F)(F)C(F)(F)C(F)(F)C(F)(F)F)cc(NC(=O)c2c(C(O)=O)cc(Cl)c(Cl)c2Cl)c1O					unclassified	OC(=O)C1C=C(Cl)C(Cl)=C(Cl)C=1C(=O)NC1C=C(C=C(O)C=1O)OS(=O)(=O)C(F)(F)C(F)(F)C(F)(F)C(F)(F)C(F)(F)C(F)(F)C(F)(F)C(F)(F)F	['DTXSID80880488_m_55']	Aromatic PFASs	gte7	8	IROQAHVXXUQBOS-UHFFFAOYSA-N	0.734513	('Aromatic PFASs', 'gte7', nan, nan)	0																	B
414	FTIVEBIRBLBULR-UHFFFAOYSA-N				CCN(CCOC(=O)Nc1cc(N)c(O)c(O)c1C)S(=O)(=O)C(F)(F)C(F)(F)C(F)(F)C(F)(F)C(F)(F)C(F)(F)C(F)(F)C(F)(F)F					unclassified	CC1C(=CC(N)=C(O)C=1O)NC(=O)OCCN(CC)S(=O)(=O)C(F)(F)C(F)(F)C(F)(F)C(F)(F)C(F)(F)C(F)(F)C(F)(F)C(F)(F)F	['DTXSID9066673_m_312']	Aromatic PFASs	gte7	8	IROQAHVXXUQBOS-UHFFFAOYSA-N	0.688679	('Aromatic PFASs', 'gte7', nan, nan)	0																	B
415	FTTQKRTXXZXHPR-UHFFFAOYSA-N				CC1CN1C(=O)Nc1cc(NC(=O)OC(CSCCC(F)(F)C(F)(F)C(F)(F)C(F)(F)C(F)(F)C(F)(F)C(F)(F)C(F)(F)C(F)(C(F)(F)F)C(F)(F)F)CS(=O)(=O)CCC(F)(F)C(F)(F)C(F)(F)C(F)(F)C(F)(F)C(F)(F)C(F)(F)C(F)(F)C(F)(C(F)(F)F)C(F)(F)F)ccc1C					unclassified	CC1=CC=C(C=C1NC(=O)N1CC1C)NC(=O)OC(CSCCC(F)(F)C(F)(F)C(F)(F)C(F)(F)C(F)(F)C(F)(F)C(F)(F)C(F)(F)C(F)(C(F)(F)F)C(F)(F)F)CS(=O)(=O)CCC(F)(F)C(F)(F)C(F)(F)C(F)(F)C(F)(F)C(F)(F)C(F)(F)C(F)(F)C(F)(C(F)(F)F)C(F)(F)F	['DTXSID00880960_m_145', 'DTXSID00880960_m_156']	Aromatic PFASs	gte7	8	IROQAHVXXUQBOS-UHFFFAOYSA-N	0.823944	('Aromatic PFASs', 'gte7', nan, nan)	0																	A
416	FWAGZRXCSRRFLB-UHFFFAOYSA-N				CCN(CCOC(=O)Nc1ccc(C)c(NC(=O)OCCN(C(C)O)S(=O)(=O)C(F)(F)C(F)(F)C(F)(F)C(F)(F)C(F)(F)C(F)(F)C(F)(F)C(F)(F)F)c1)S(=O)(=O)C(F)(F)C(F)(F)C(F)(F)C(F)(F)C(F)(F)C(F)(F)C(F)(F)C(F)(F)F					unclassified	CC1=CC=C(C=C1NC(=O)OCCN(C(C)O)S(=O)(=O)C(F)(F)C(F)(F)C(F)(F)C(F)(F)C(F)(F)C(F)(F)C(F)(F)C(F)(F)F)NC(=O)OCCN(CC)S(=O)(=O)C(F)(F)C(F)(F)C(F)(F)C(F)(F)C(F)(F)C(F)(F)C(F)(F)C(F)(F)F	['DTXSID9066673_m_379']	Aromatic PFASs	gte7	8	IROQAHVXXUQBOS-UHFFFAOYSA-N	0.683761	('Aromatic PFASs', 'gte7', nan, nan)	0																	B
417	FZDUPBLRRHDIHT-UHFFFAOYSA-N				OC(=O)c1ccc(Cl)c(Cl)c1C(=O)Nc1cccc(OS(=O)(=O)C(F)(F)C(F)(F)C(F)(F)C(F)(F)C(F)(F)C(F)(F)C(F)(F)C(F)(F)F)c1					unclassified	OC(=O)C1=CC=C(Cl)C(Cl)=C1C(=O)NC1C=C(C=CC=1)OS(=O)(=O)C(F)(F)C(F)(F)C(F)(F)C(F)(F)C(F)(F)C(F)(F)C(F)(F)C(F)(F)F	['DTXSID80880488_m_161']	Aromatic PFASs	gte7	8	IROQAHVXXUQBOS-UHFFFAOYSA-N	0.706422	('Aromatic PFASs', 'gte7', nan, nan)	0																	B
418	GAERNRGHMBENCG-UHFFFAOYSA-N				CCCCCCCCCCCCCCCCCCNC(=O)c1ccc(Cc2ccc(C(=O)NCCN(C(O)CC)S(=O)(=O)C(F)(F)C(F)(F)C(F)(F)C(F)(F)C(F)(F)C(F)(F)C(F)(F)C(F)(F)F)cc2)cc1					unclassified	CCCCCCCCCCCCCCCCCCNC(=O)C1C=CC(CC2C=CC(=CC=2)C(=O)NCCN(C(O)CC)S(=O)(=O)C(F)(F)C(F)(F)C(F)(F)C(F)(F)C(F)(F)C(F)(F)C(F)(F)C(F)(F)F)=CC=1	['DTXSID00880965_m_1095']	Aromatic PFASs	gte7	8	IROQAHVXXUQBOS-UHFFFAOYSA-N	0.442105	('Aromatic PFASs', 'gte7', nan, nan)	0																	A
419	GBDJLMNUJIUWSK-UHFFFAOYSA-N				Cc1ccc(C(=O)NCCN(CCCO)S(=O)(=O)C(F)(F)C(F)(F)C(F)(F)C(F)(F)C(F)(F)C(F)(F)C(F)(F)C(F)(F)F)cc1C(=O)NCCN(C)S(=O)(=O)C(F)(F)C(F)(F)C(F)(F)C(F)(F)C(F)(F)C(F)(F)C(F)(F)C(F)(F)F					unclassified	CN(CCNC(=O)C1=CC(=CC=C1C)C(=O)NCCN(CCCO)S(=O)(=O)C(F)(F)C(F)(F)C(F)(F)C(F)(F)C(F)(F)C(F)(F)C(F)(F)C(F)(F)F)S(=O)(=O)C(F)(F)C(F)(F)C(F)(F)C(F)(F)C(F)(F)C(F)(F)C(F)(F)C(F)(F)F	['DTXSID60880966_m_828']	Aromatic PFASs	gte7	8	IROQAHVXXUQBOS-UHFFFAOYSA-N	0.494949	('Aromatic PFASs', 'gte7', nan, nan)	0																	C
420	GEYLYSZUWJKYFG-UHFFFAOYSA-N				CCCN(CCNC(=O)c1ccc(Cc2ccc(C(=O)NCCCCCCCCCCCCCCCC(O)CC(O)=O)cc2)cc1)S(=O)(=O)C(F)(F)C(F)(F)C(F)(F)C(F)(F)C(F)(F)C(F)(F)C(F)(F)C(F)(F)F					unclassified	CCCN(CCNC(=O)C1C=CC(CC2C=CC(=CC=2)C(=O)NCCCCCCCCCCCCCCCC(O)CC(O)=O)=CC=1)S(=O)(=O)C(F)(F)C(F)(F)C(F)(F)C(F)(F)C(F)(F)C(F)(F)C(F)(F)C(F)(F)F	['DTXSID00880965_m_724']	Aromatic PFASs	gte7	8	IROQAHVXXUQBOS-UHFFFAOYSA-N	0.282609	('Aromatic PFASs', 'gte7', nan, nan)	0																	B
421	GMOKGTCUWWCOKB-UHFFFAOYSA-N				CCCN(CCNC(=O)c1ccc(Cc2ccc(C(=O)NCCCCCCCCCCCCCCCCCCO)cc2)cc1)S(=O)(=O)C(F)(F)C(F)(F)C(F)(F)C(F)(F)C(F)(F)C(F)(F)C(F)(F)C(F)(F)F					unclassified	CCCN(CCNC(=O)C1C=CC(CC2C=CC(=CC=2)C(=O)NCCCCCCCCCCCCCCCCCCO)=CC=1)S(=O)(=O)C(F)(F)C(F)(F)C(F)(F)C(F)(F)C(F)(F)C(F)(F)C(F)(F)C(F)(F)F	['DTXSID00880965_m_488']	Aromatic PFASs	gte7	8	IROQAHVXXUQBOS-UHFFFAOYSA-N	0.204819	('Aromatic PFASs', 'gte7', nan, nan)	0																	B
422	GRPUUQFJNGBHAS-UHFFFAOYSA-N				OC(=C(C=C(C=O)NC(=O)c1c(C(O)=O)cc(Cl)c(Cl)c1Cl)OS(=O)(=O)C(F)(F)C(F)(F)C(F)(F)C(F)(F)C(F)(F)C(F)(F)C(F)(F)C(F)(F)F)C(O)=O					unclassified	OC(=O)C1=CC(Cl)=C(Cl)C(Cl)=C1C(=O)N=C(CC(OS(=O)(=O)C(F)(F)C(F)(F)C(F)(F)C(F)(F)C(F)(F)C(F)(F)C(F)(F)C(F)(F)F)C(=O)C(O)=O)C=O	['DTXSID80880488_m_40', 'DTXSID80880488_m_47']	Aromatic PFASs	gte7	8	IROQAHVXXUQBOS-UHFFFAOYSA-N	0.75	('Aromatic PFASs', 'gte7', nan, nan)	0																	B
423	GRTTWZTYUBAQBA-UHFFFAOYSA-N				Oc1cc(C(O)=O)cc(C(=O)Nc2cccc(OS(=O)(=O)C(F)(F)C(F)(F)C(F)(F)C(F)(F)C(F)(F)C(F)(F)C(F)(F)C(F)(F)F)c2)c1Cl					unclassified	OC(=O)C1C=C(O)C(Cl)=C(C=1)C(=O)NC1C=C(C=CC=1)OS(=O)(=O)C(F)(F)C(F)(F)C(F)(F)C(F)(F)C(F)(F)C(F)(F)C(F)(F)C(F)(F)F	['DTXSID80880488_m_15', 'DTXSID80880488_m_26']	Aromatic PFASs	gte7	8	IROQAHVXXUQBOS-UHFFFAOYSA-N	0.682243	('Aromatic PFASs', 'gte7', nan, nan)	0																	B
424	GRVJGIXCINPESC-UHFFFAOYSA-N				CCN(CCNC(=O)c1ccc(Cc2ccc(C(O)=O)cc2)cc1)S(=O)(=O)C(F)(F)C(F)(F)C(F)(F)C(F)(F)C(F)(F)C(F)(F)C(F)(F)C(F)(F)F					unclassified	CCN(CCNC(=O)C1C=CC(CC2C=CC(=CC=2)C(O)=O)=CC=1)S(=O)(=O)C(F)(F)C(F)(F)C(F)(F)C(F)(F)C(F)(F)C(F)(F)C(F)(F)C(F)(F)F	['DTXSID00880965_m_278']	Aromatic PFASs	gte7	8	IROQAHVXXUQBOS-UHFFFAOYSA-N	0.186667	('Aromatic PFASs', 'gte7', nan, nan)	0																	B
425	GSQRQCIZKSGQSB-UHFFFAOYSA-N				CCCN(CCNC(=O)c1ccc(Cc2ccc(C(=O)NCCCC(O)CC(O)=O)cc2)cc1)S(=O)(=O)C(F)(F)C(F)(F)C(F)(F)C(F)(F)C(F)(F)C(F)(F)C(F)(F)C(F)(F)F					unclassified	CCCN(CCNC(=O)C1C=CC(CC2C=CC(=CC=2)C(=O)NCCCC(O)CC(O)=O)=CC=1)S(=O)(=O)C(F)(F)C(F)(F)C(F)(F)C(F)(F)C(F)(F)C(F)(F)C(F)(F)C(F)(F)F	['DTXSID00880965_m_752']	Aromatic PFASs	gte7	8	IROQAHVXXUQBOS-UHFFFAOYSA-N	0.241379	('Aromatic PFASs', 'gte7', nan, nan)	0																	B
426	GXPYRLPCYQGYCG-UHFFFAOYSA-N				CCCN(CCNC(=O)c1ccc(Cc2ccc(C(O)=O)c(O)c2O)cc1)S(=O)(=O)C(F)(F)C(F)(F)C(F)(F)C(F)(F)C(F)(F)C(F)(F)C(F)(F)C(F)(F)F					unclassified	CCCN(CCNC(=O)C1C=CC(CC2=CC=C(C(O)=C2O)C(O)=O)=CC=1)S(=O)(=O)C(F)(F)C(F)(F)C(F)(F)C(F)(F)C(F)(F)C(F)(F)C(F)(F)C(F)(F)F	['DTXSID00880965_m_1333', 'DTXSID00880965_m_1462', 'DTXSID00880965_m_465', 'DTXSID00880965_m_727']	Aromatic PFASs	gte7	8	IROQAHVXXUQBOS-UHFFFAOYSA-N	0.280899	('Aromatic PFASs', 'gte7', nan, nan)	0																	B
427	GXSBDCRKJYTKOU-UHFFFAOYSA-N				CCN(CCNC(=O)c1ccc(C)c(C(=O)NCCN(C)S(=O)(=O)C(F)(F)C(F)(F)C(F)(F)C(F)(F)C(F)(F)C(F)(F)C(F)(F)C(F)(F)F)c1)S(=O)(=O)C(F)(F)C(F)(F)C(F)(F)C(F)(F)C(F)(F)C(F)(F)C(F)(F)C(F)(F)F					unclassified	CN(CCNC(=O)C1=CC(=CC=C1C)C(=O)NCCN(CC)S(=O)(=O)C(F)(F)C(F)(F)C(F)(F)C(F)(F)C(F)(F)C(F)(F)C(F)(F)C(F)(F)F)S(=O)(=O)C(F)(F)C(F)(F)C(F)(F)C(F)(F)C(F)(F)C(F)(F)C(F)(F)C(F)(F)F	['DTXSID60880966_m_851']	Aromatic PFASs	gte7	8	IROQAHVXXUQBOS-UHFFFAOYSA-N	0.515152	('Aromatic PFASs', 'gte7', nan, nan)	0																	B
428	HDUFLUXTHLYWOQ-UHFFFAOYSA-N				CCCN(CCNC(=O)c1ccc(Cc2ccc(C(=O)NCCCCCCCCCCCCCC(O)CC(O)=O)cc2)cc1)S(=O)(=O)C(F)(F)C(F)(F)C(F)(F)C(F)(F)C(F)(F)C(F)(F)C(F)(F)C(F)(F)F					unclassified	CCCN(CCNC(=O)C1C=CC(CC2C=CC(=CC=2)C(=O)NCCCCCCCCCCCCCC(O)CC(O)=O)=CC=1)S(=O)(=O)C(F)(F)C(F)(F)C(F)(F)C(F)(F)C(F)(F)C(F)(F)C(F)(F)C(F)(F)F	['DTXSID00880965_m_755']	Aromatic PFASs	gte7	8	IROQAHVXXUQBOS-UHFFFAOYSA-N	0.282609	('Aromatic PFASs', 'gte7', nan, nan)	0																	B
429	HGBBRIXUMAJLPS-UHFFFAOYSA-N				Oc1cc(C(O)=O)c(Cl)c(C(=O)Nc2cccc(OS(=O)(=O)C(F)(F)C(F)(F)C(F)(F)C(F)(F)C(F)(F)C(F)(F)C(F)(F)C(F)(F)F)c2)c1Cl					unclassified	OC(=O)C1C=C(O)C(Cl)=C(C=1Cl)C(=O)NC1C=C(C=CC=1)OS(=O)(=O)C(F)(F)C(F)(F)C(F)(F)C(F)(F)C(F)(F)C(F)(F)C(F)(F)C(F)(F)F	['DTXSID80880488_m_16']	Aromatic PFASs	gte7	8	IROQAHVXXUQBOS-UHFFFAOYSA-N	0.711712	('Aromatic PFASs', 'gte7', nan, nan)	0																	A
430	HHLWQDJETNIADS-UHFFFAOYSA-N				Oc1cc(OS(=O)(=O)C(F)(F)C(F)(F)C(F)(F)C(F)(F)C(F)(F)C(F)(F)C(F)(F)F)cc(NC(=O)c2c(C(O)=O)cc(Cl)c(Cl)c2Cl)c1O					unclassified	OC(=O)C1C=C(Cl)C(Cl)=C(Cl)C=1C(=O)NC1C=C(C=C(O)C=1O)OS(=O)(=O)C(F)(F)C(F)(F)C(F)(F)C(F)(F)C(F)(F)C(F)(F)C(F)(F)F	['DTXSID50887449_m_55']	Aromatic PFASs	gte7	7	IROQAHVXXUQBOS-UHFFFAOYSA-N	0.734513	('Aromatic PFASs', 'gte7', nan, nan)	0																	B
431	HLBYGZYCVXZWFM-UHFFFAOYSA-N				O=C(c1cc(Cl)c(Cl)c(Cl)c1Cl)Nc1cccc(OS(=O)(=O)C(F)(F)C(F)(F)C(F)(F)C(F)(F)C(F)(F)C(F)(F)C(F)(F)C(F)(F)F)c1					unclassified	O=C(NC1C=C(C=CC=1)OS(=O)(=O)C(F)(F)C(F)(F)C(F)(F)C(F)(F)C(F)(F)C(F)(F)C(F)(F)C(F)(F)F)C1=CC(Cl)=C(Cl)C(Cl)=C1Cl	['DTXSID80880488_m_45']	Aromatic PFASs	gte7	8	IROQAHVXXUQBOS-UHFFFAOYSA-N	0.716981	('Aromatic PFASs', 'gte7', nan, nan)	0																	A
432	HNBFISMLCDPBQL-UHFFFAOYSA-N				CC1CN1C(=O)Nc1cc(NC(=O)OC(C)CSCCC(F)(F)C(F)(F)C(F)(F)C(F)(F)C(F)(F)C(F)(F)C(F)(F)C(F)(F)C(F)(C(F)(F)F)C(F)(F)F)ccc1C					unclassified	CC1=CC=C(C=C1NC(=O)N1CC1C)NC(=O)OC(C)CSCCC(F)(F)C(F)(F)C(F)(F)C(F)(F)C(F)(F)C(F)(F)C(F)(F)C(F)(F)C(F)(C(F)(F)F)C(F)(F)F	['DTXSID00880960_m_8', 'DTXSID00880960_m_81']	Aromatic PFASs	gte7	8	IROQAHVXXUQBOS-UHFFFAOYSA-N	0.813953	('Aromatic PFASs', 'gte7', nan, nan)	0																	A
433	HORZHPKWLHWTCJ-UHFFFAOYSA-N				Cc1ccc(C(=O)NCCN(CCC(O)=O)S(=O)(=O)C(F)(F)C(F)(F)C(F)(F)C(F)(F)C(F)(F)C(F)(F)C(F)(F)C(F)(F)F)cc1C(=O)NCCN(C)S(=O)(=O)C(F)(F)C(F)(F)C(F)(F)C(F)(F)C(F)(F)C(F)(F)C(F)(F)C(F)(F)F					unclassified	CN(CCNC(=O)C1=CC(=CC=C1C)C(=O)NCCN(CCC(O)=O)S(=O)(=O)C(F)(F)C(F)(F)C(F)(F)C(F)(F)C(F)(F)C(F)(F)C(F)(F)C(F)(F)F)S(=O)(=O)C(F)(F)C(F)(F)C(F)(F)C(F)(F)C(F)(F)C(F)(F)C(F)(F)C(F)(F)F	['DTXSID60880966_m_850']	Aromatic PFASs	gte7	8	IROQAHVXXUQBOS-UHFFFAOYSA-N	0.494949	('Aromatic PFASs', 'gte7', nan, nan)	0																	C
434	HPOCODMOACBKNO-UHFFFAOYSA-N				Oc1c(Cl)c(C(O)=O)c(Cl)c(C(=O)Nc2cccc(OS(=O)(=O)C(F)(F)C(F)(F)C(F)(F)C(F)(F)C(F)(F)C(F)(F)C(F)(F)F)c2)c1Cl					unclassified	OC(=O)C1C(Cl)=C(O)C(Cl)=C(C=1Cl)C(=O)NC1C=C(C=CC=1)OS(=O)(=O)C(F)(F)C(F)(F)C(F)(F)C(F)(F)C(F)(F)C(F)(F)C(F)(F)F	['DTXSID50887449_m_22']	Aromatic PFASs	gte7	7	IROQAHVXXUQBOS-UHFFFAOYSA-N	0.706422	('Aromatic PFASs', 'gte7', nan, nan)	0																	A
435	HWEDOXAVRJHZKH-UHFFFAOYSA-N				CCCN(CCNC(=O)c1ccc(CC(=O)C=CC(=C(O)C(O)=O)C(O)=O)c(O)c1O)S(=O)(=O)C(F)(F)C(F)(F)C(F)(F)C(F)(F)C(F)(F)C(F)(F)C(F)(F)C(F)(F)F					unclassified	CCCN(CCNC(=O)C1C=CC(CC(=O)C=CC(C(=O)C(O)=O)C(O)=O)=C(O)C=1O)S(=O)(=O)C(F)(F)C(F)(F)C(F)(F)C(F)(F)C(F)(F)C(F)(F)C(F)(F)C(F)(F)F	['DTXSID00880965_m_1201', 'DTXSID00880965_m_864']	Aromatic PFASs	gte7	8	IROQAHVXXUQBOS-UHFFFAOYSA-N	0.519231	('Aromatic PFASs', 'gte7', nan, nan)	0																	B
436	HYSNMCUXTRZBIJ-UHFFFAOYSA-N				OC(=O)c1ccc(Cc2ccc(C(=O)NCCNS(=O)(=O)C(F)(F)C(F)(F)C(F)(F)C(F)(F)C(F)(F)C(F)(F)C(F)(F)C(F)(F)F)cc2)cc1					unclassified	OC(=O)C1C=CC(CC2C=CC(=CC=2)C(=O)NCCNS(=O)(=O)C(F)(F)C(F)(F)C(F)(F)C(F)(F)C(F)(F)C(F)(F)C(F)(F)C(F)(F)F)=CC=1	['DTXSID00880965_m_1099']	Aromatic PFASs	gte7	8	IROQAHVXXUQBOS-UHFFFAOYSA-N	0.414634	('Aromatic PFASs', 'gte7', nan, nan)	0																	B
437	IDZFGEDWBFNTAU-UHFFFAOYSA-N				CCCCCCCCCCCCCCCCCCNC(=O)c1ccc(Cc2ccc(C(=O)NCCN(CCC)S(=O)(=O)C(F)(F)C(F)(F)C(F)(F)C(F)(F)C(F)(F)C(F)(F)C(F)(F)C(F)(F)F)c(O)c2O)cc1					unclassified	CCCCCCCCCCCCCCCCCCNC(=O)C1=CC=C(CC2=CC=C(C(=O)NCCN(CCC)S(=O)(=O)C(F)(F)C(F)(F)C(F)(F)C(F)(F)C(F)(F)C(F)(F)C(F)(F)C(F)(F)F)C(O)=C2O)C=C1	['DTXSID00880965_m_900', 'DTXSID00880965_m_980']	Aromatic PFASs	gte7	8	IROQAHVXXUQBOS-UHFFFAOYSA-N	0.39604	('Aromatic PFASs', 'gte7', nan, nan)	0																	A
438	IFIIZNNAQVKIMB-UHFFFAOYSA-N				CCCN(CCNC(=O)c1ccc(Cc2ccc(C(=O)NCCCCCCCC(=O)CC(O)=O)cc2)cc1)S(=O)(=O)C(F)(F)C(F)(F)C(F)(F)C(F)(F)C(F)(F)C(F)(F)C(F)(F)C(F)(F)F					unclassified	CCCN(CCNC(=O)C1C=CC(CC2C=CC(=CC=2)C(=O)NCCCCCCCC(=O)CC(O)=O)=CC=1)S(=O)(=O)C(F)(F)C(F)(F)C(F)(F)C(F)(F)C(F)(F)C(F)(F)C(F)(F)C(F)(F)F	['DTXSID00880965_m_768']	Aromatic PFASs	gte7	8	IROQAHVXXUQBOS-UHFFFAOYSA-N	0.258427	('Aromatic PFASs', 'gte7', nan, nan)	0																	B
439	IKUOUSKVHBPKNU-UHFFFAOYSA-N				CCCN(CCNC(=O)c1ccc(C=O)c(C(=O)NCCN(C)S(=O)(=O)C(F)(F)C(F)(F)C(F)(F)C(F)(F)C(F)(F)C(F)(F)C(F)(F)C(F)(F)F)c1)S(=O)(=O)C(F)(F)C(F)(F)C(F)(F)C(F)(F)C(F)(F)C(F)(F)C(F)(F)C(F)(F)F					unclassified	CN(CCNC(=O)C1=CC(=CC=C1C=O)C(=O)NCCN(CCC)S(=O)(=O)C(F)(F)C(F)(F)C(F)(F)C(F)(F)C(F)(F)C(F)(F)C(F)(F)C(F)(F)F)S(=O)(=O)C(F)(F)C(F)(F)C(F)(F)C(F)(F)C(F)(F)C(F)(F)C(F)(F)C(F)(F)F	['DTXSID60880966_m_799']	Aromatic PFASs	gte7	8	IROQAHVXXUQBOS-UHFFFAOYSA-N	0.416667	('Aromatic PFASs', 'gte7', nan, nan)	0																	B
440	INZFIVJALKNOSH-UHFFFAOYSA-N				Oc1cc(OS(=O)(=O)C(F)(F)C(F)(F)C(F)(F)C(F)(F)C(F)(F)C(F)(F)C(F)(F)C(F)(F)F)cc(NC(=O)c2c(Cl)c(Cl)c(Cl)c(O)c2C(O)=O)c1O					unclassified	OC(=O)C1C(=C(Cl)C(Cl)=C(Cl)C=1O)C(=O)NC1C=C(C=C(O)C=1O)OS(=O)(=O)C(F)(F)C(F)(F)C(F)(F)C(F)(F)C(F)(F)C(F)(F)C(F)(F)C(F)(F)F	['DTXSID80880488_m_98']	Aromatic PFASs	gte7	8	IROQAHVXXUQBOS-UHFFFAOYSA-N	0.734513	('Aromatic PFASs', 'gte7', nan, nan)	0																	B
441	IOILKVRKDLABRE-UHFFFAOYSA-N				CCCN(CCNC(=O)c1ccc(Cc2ccc(C(=O)NCCCCCCCCCCCCCC(=O)CC(O)=O)cc2)cc1)S(=O)(=O)C(F)(F)C(F)(F)C(F)(F)C(F)(F)C(F)(F)C(F)(F)C(F)(F)C(F)(F)F					unclassified	CCCN(CCNC(=O)C1C=CC(CC2C=CC(=CC=2)C(=O)NCCCCCCCCCCCCCC(=O)CC(O)=O)=CC=1)S(=O)(=O)C(F)(F)C(F)(F)C(F)(F)C(F)(F)C(F)(F)C(F)(F)C(F)(F)C(F)(F)F	['DTXSID00880965_m_756']	Aromatic PFASs	gte7	8	IROQAHVXXUQBOS-UHFFFAOYSA-N	0.258427	('Aromatic PFASs', 'gte7', nan, nan)	0																	B
442	IOKDOGCZVWDSDA-UHFFFAOYSA-N				OS(=O)(=O)c1ccccc1CNS(=O)(=O)C(F)(F)C(F)(F)C(F)(F)C(F)(F)C(F)(F)C(F)(F)C(F)(F)C(F)(F)F					unclassified	OS(=O)(=O)C1=CC=CC=C1CNS(=O)(=O)C(F)(F)C(F)(F)C(F)(F)C(F)(F)C(F)(F)C(F)(F)C(F)(F)C(F)(F)F	['DTXSID20880427_m_24']	Aromatic PFASs	gte7	8	IROQAHVXXUQBOS-UHFFFAOYSA-N	0.765306	('Aromatic PFASs', 'gte7', nan, nan)	0																	B
443	IPWZRTWWKAVMSS-UHFFFAOYSA-N				CCN(CCOC(=O)Nc1cc(NC(=O)OCC=O)ccc1C)S(=O)(=O)C(F)(F)C(F)(F)C(F)(F)C(F)(F)C(F)(F)C(F)(F)C(F)(F)C(F)(F)F					unclassified	CC1=CC=C(C=C1NC(=O)OCCN(CC)S(=O)(=O)C(F)(F)C(F)(F)C(F)(F)C(F)(F)C(F)(F)C(F)(F)C(F)(F)C(F)(F)F)NC(=O)OCC=O	['DTXSID9066673_m_391']	Aromatic PFASs	gte7	8	IROQAHVXXUQBOS-UHFFFAOYSA-N	0.695652	('Aromatic PFASs', 'gte7', nan, nan)	0																	B
444	IQOIXJWPCDLGLY-UHFFFAOYSA-N				CCCCCCCCCCCCCCCCCCNC(=O)c1ccc(Cc2ccc(C(=O)NCC(O)N(CCC)S(=O)(=O)C(F)(F)C(F)(F)C(F)(F)C(F)(F)C(F)(F)C(F)(F)C(F)(F)C(F)(F)F)cc2)cc1					unclassified	CCCN(C(O)CNC(=O)C1=CC=C(CC2=CC=C(C=C2)C(=O)NCCCCCCCCCCCCCCCCCC)C=C1)S(=O)(=O)C(F)(F)C(F)(F)C(F)(F)C(F)(F)C(F)(F)C(F)(F)C(F)(F)C(F)(F)F	['DTXSID00880965_m_1133']	Aromatic PFASs	gte7	8	IROQAHVXXUQBOS-UHFFFAOYSA-N	0.48	('Aromatic PFASs', 'gte7', nan, nan)	0																	B
445	IRWYSPBWIFLTGG-UHFFFAOYSA-N				Oc1ccc(OS(=O)(=O)C(F)(F)C(F)(F)C(F)(F)C(F)(F)C(F)(F)C(F)(F)C(F)(F)F)cc1O					unclassified	OC1=CC(=CC=C1O)OS(=O)(=O)C(F)(F)C(F)(F)C(F)(F)C(F)(F)C(F)(F)C(F)(F)C(F)(F)F	['DTXSID50887449_m_12', 'DTXSID50887449_m_19', 'DTXSID50887449_m_90']	Aromatic PFASs	gte7	7	IROQAHVXXUQBOS-UHFFFAOYSA-N	0.747253	('Aromatic PFASs', 'gte7', nan, nan)	0																	B
446	IUUZVYHHXUONQO-UHFFFAOYSA-N				CCCCCCCCCCCCCCCCCCNC(=O)c1ccc(Cc2ccc(C(=O)NCCN(CCC)S(=O)(=O)C(F)(F)C(F)(F)C(F)(F)C(F)(F)C(F)(F)C(F)(F)C(F)(F)C(F)(F)F)cc2)c(O)c1O					unclassified	CCCCCCCCCCCCCCCCCCNC(=O)C1=CC=C(CC2=CC=C(C=C2)C(=O)NCCN(CCC)S(=O)(=O)C(F)(F)C(F)(F)C(F)(F)C(F)(F)C(F)(F)C(F)(F)C(F)(F)C(F)(F)F)C(O)=C1O	['DTXSID00880965_m_1450', 'DTXSID00880965_m_1579']	Aromatic PFASs	gte7	8	IROQAHVXXUQBOS-UHFFFAOYSA-N	0.38	('Aromatic PFASs', 'gte7', nan, nan)	0																	A
447	JHMVZVXNXMPZIE-UHFFFAOYSA-N				OS(=O)(=O)c1ccccc1CNS(=O)(=O)C(F)(F)C(F)(F)C(F)(F)C(F)(F)C(F)(F)C(F)(F)C(F)(F)F					unclassified	OS(=O)(=O)C1=CC=CC=C1CNS(=O)(=O)C(F)(F)C(F)(F)C(F)(F)C(F)(F)C(F)(F)C(F)(F)C(F)(F)F	['DTXSID30880610_m_25']	Aromatic PFASs	gte7	7	IROQAHVXXUQBOS-UHFFFAOYSA-N	0.765306	('Aromatic PFASs', 'gte7', nan, nan)	0																	B
448	JJWGWJZPGAMJND-UHFFFAOYSA-N				Oc1cc(NC(=O)c2c(C(O)=O)cc(O)c(Cl)c2Cl)cc(OS(=O)(=O)C(F)(F)C(F)(F)C(F)(F)C(F)(F)C(F)(F)C(F)(F)C(F)(F)C(F)(F)F)c1O					unclassified	OC(=O)C1C=C(O)C(Cl)=C(Cl)C=1C(=O)NC1C=C(O)C(O)=C(C=1)OS(=O)(=O)C(F)(F)C(F)(F)C(F)(F)C(F)(F)C(F)(F)C(F)(F)C(F)(F)C(F)(F)F	['DTXSID80880488_m_100', 'DTXSID80880488_m_164']	Aromatic PFASs	gte7	8	IROQAHVXXUQBOS-UHFFFAOYSA-N	0.741071	('Aromatic PFASs', 'gte7', nan, nan)	0																	B
449	JKBIFWBROGAUAY-UHFFFAOYSA-N				CCCN(CCNC(=O)c1cc(C(=O)NCCN(C)S(=O)(=O)C(F)(F)C(F)(F)C(F)(F)C(F)(F)C(F)(F)C(F)(F)C(F)(F)C(F)(F)F)c(C)c(O)c1O)S(=O)(=O)C(F)(F)C(F)(F)C(F)(F)C(F)(F)C(F)(F)C(F)(F)C(F)(F)C(F)(F)F					unclassified	CN(CCNC(=O)C1C=C(C(=O)NCCN(CCC)S(=O)(=O)C(F)(F)C(F)(F)C(F)(F)C(F)(F)C(F)(F)C(F)(F)C(F)(F)C(F)(F)F)C(O)=C(O)C=1C)S(=O)(=O)C(F)(F)C(F)(F)C(F)(F)C(F)(F)C(F)(F)C(F)(F)C(F)(F)C(F)(F)F	['DTXSID60880966_m_659']	Aromatic PFASs	gte7	8	IROQAHVXXUQBOS-UHFFFAOYSA-N	0.46875	('Aromatic PFASs', 'gte7', nan, nan)	0																	B
450	JMTVESRWRHPLGM-UHFFFAOYSA-N				Oc1cc(NC(=O)c2c(Cl)c(Cl)c(Cl)c(Cl)c2C(O)=O)cc(OS(=O)(=O)C(F)(F)C(F)(F)C(F)(F)C(F)(F)C(F)(F)C(F)(F)C(F)(F)F)c1O					unclassified	OC(=O)C1C(=C(Cl)C(Cl)=C(Cl)C=1Cl)C(=O)NC1C=C(O)C(O)=C(C=1)OS(=O)(=O)C(F)(F)C(F)(F)C(F)(F)C(F)(F)C(F)(F)C(F)(F)C(F)(F)F	['DTXSID50887449_m_63']	Aromatic PFASs	gte7	7	IROQAHVXXUQBOS-UHFFFAOYSA-N	0.75	('Aromatic PFASs', 'gte7', nan, nan)	0																	B
451	JNHQQBWJWGYHAR-UHFFFAOYSA-N				CCCN(CCNC(=O)c1ccc(CC(=O)C=CC(=C(O)C(O)=O)C(O)=O)cc1)S(=O)(=O)C(F)(F)C(F)(F)C(F)(F)C(F)(F)C(F)(F)C(F)(F)C(F)(F)C(F)(F)F					unclassified	CCCN(CCNC(=O)C1C=CC(CC(=O)C=CC(C(=O)C(O)=O)C(O)=O)=CC=1)S(=O)(=O)C(F)(F)C(F)(F)C(F)(F)C(F)(F)C(F)(F)C(F)(F)C(F)(F)C(F)(F)F	['DTXSID00880965_m_1334', 'DTXSID00880965_m_1463', 'DTXSID00880965_m_442', 'DTXSID00880965_m_728']	Aromatic PFASs	gte7	8	IROQAHVXXUQBOS-UHFFFAOYSA-N	0.347826	('Aromatic PFASs', 'gte7', nan, nan)	0																	B
452	JPWICKBJTXKJGI-UHFFFAOYSA-N				OC(=O)c1c(Cl)cc(Cl)c(Cl)c1C(=O)Nc1cccc(OS(=O)(=O)C(F)(F)C(F)(F)C(F)(F)C(F)(F)C(F)(F)C(F)(F)C(F)(F)F)c1					unclassified	OC(=O)C1C(=C(Cl)C(Cl)=CC=1Cl)C(=O)NC1C=C(C=CC=1)OS(=O)(=O)C(F)(F)C(F)(F)C(F)(F)C(F)(F)C(F)(F)C(F)(F)C(F)(F)F	['DTXSID50887449_m_163']	Aromatic PFASs	gte7	7	IROQAHVXXUQBOS-UHFFFAOYSA-N	0.7	('Aromatic PFASs', 'gte7', nan, nan)	0																	B
453	JVRSHUCVXRRAPL-UHFFFAOYSA-N				CCCN(CCNC(=O)c1ccc(Cc2ccc(C(=O)NCCCC(=O)CC(O)=O)cc2)cc1)S(=O)(=O)C(F)(F)C(F)(F)C(F)(F)C(F)(F)C(F)(F)C(F)(F)C(F)(F)C(F)(F)F					unclassified	CCCN(CCNC(=O)C1C=CC(CC2C=CC(=CC=2)C(=O)NCCCC(=O)CC(O)=O)=CC=1)S(=O)(=O)C(F)(F)C(F)(F)C(F)(F)C(F)(F)C(F)(F)C(F)(F)C(F)(F)C(F)(F)F	['DTXSID00880965_m_763']	Aromatic PFASs	gte7	8	IROQAHVXXUQBOS-UHFFFAOYSA-N	0.204819	('Aromatic PFASs', 'gte7', nan, nan)	0																	B
454	JXQAUHFTUDJPRC-UHFFFAOYSA-N				CCCCCCCCCCCCCCCCCCNC(=O)c1ccc(Cc2ccc(C(=O)NC(O)CN(CCC)S(=O)(=O)C(F)(F)C(F)(F)C(F)(F)C(F)(F)C(F)(F)C(F)(F)C(F)(F)C(F)(F)F)cc2)cc1					unclassified	CCCCCCCCCCCCCCCCCCNC(=O)C1C=CC(CC2C=CC(=CC=2)C(=O)NC(O)CN(CCC)S(=O)(=O)C(F)(F)C(F)(F)C(F)(F)C(F)(F)C(F)(F)C(F)(F)C(F)(F)C(F)(F)F)=CC=1	['DTXSID00880965_m_1103']	Aromatic PFASs	gte7	8	IROQAHVXXUQBOS-UHFFFAOYSA-N	0.44	('Aromatic PFASs', 'gte7', nan, nan)	0																	A
455	KGHGLVSKGYQMIU-UHFFFAOYSA-N				Cc1ccc(C(=O)NCCN(CCC=O)S(=O)(=O)C(F)(F)C(F)(F)C(F)(F)C(F)(F)C(F)(F)C(F)(F)C(F)(F)C(F)(F)F)cc1C(=O)NCCN(C)S(=O)(=O)C(F)(F)C(F)(F)C(F)(F)C(F)(F)C(F)(F)C(F)(F)C(F)(F)C(F)(F)F					unclassified	CN(CCNC(=O)C1=CC(=CC=C1C)C(=O)NCCN(CCC=O)S(=O)(=O)C(F)(F)C(F)(F)C(F)(F)C(F)(F)C(F)(F)C(F)(F)C(F)(F)C(F)(F)F)S(=O)(=O)C(F)(F)C(F)(F)C(F)(F)C(F)(F)C(F)(F)C(F)(F)C(F)(F)C(F)(F)F	['DTXSID60880966_m_827']	Aromatic PFASs	gte7	8	IROQAHVXXUQBOS-UHFFFAOYSA-N	0.519608	('Aromatic PFASs', 'gte7', nan, nan)	0																	B
456	KLKSJCJTICRUSD-UHFFFAOYSA-N				CCCN(CCNC(=O)c1ccc(Cc2ccc(C(=O)NCCCCCC(=O)CC(O)=O)cc2)cc1)S(=O)(=O)C(F)(F)C(F)(F)C(F)(F)C(F)(F)C(F)(F)C(F)(F)C(F)(F)C(F)(F)F					unclassified	CCCN(CCNC(=O)C1C=CC(CC2C=CC(=CC=2)C(=O)NCCCCCC(=O)CC(O)=O)=CC=1)S(=O)(=O)C(F)(F)C(F)(F)C(F)(F)C(F)(F)C(F)(F)C(F)(F)C(F)(F)C(F)(F)F	['DTXSID00880965_m_772']	Aromatic PFASs	gte7	8	IROQAHVXXUQBOS-UHFFFAOYSA-N	0.232558	('Aromatic PFASs', 'gte7', nan, nan)	0																	B
457	KRDISGNIZXPZQY-UHFFFAOYSA-N				CCN(CCNC(=O)c1ccc(C)c(C(O)=O)c1)S(=O)(=O)C(F)(F)C(F)(F)C(F)(F)C(F)(F)C(F)(F)C(F)(F)C(F)(F)C(F)(F)F					unclassified	CC1=CC=C(C=C1C(O)=O)C(=O)NCCN(CC)S(=O)(=O)C(F)(F)C(F)(F)C(F)(F)C(F)(F)C(F)(F)C(F)(F)C(F)(F)C(F)(F)F	['DTXSID60880966_m_873']	Aromatic PFASs	gte7	8	IROQAHVXXUQBOS-UHFFFAOYSA-N	0.477778	('Aromatic PFASs', 'gte7', nan, nan)	0																	B
458	KRUPEBHMGGGMLN-UHFFFAOYSA-N				Oc1cc(NC(=O)c2c(C(O)=O)cc(O)c(Cl)c2Cl)cc(OS(=O)(=O)C(F)(F)C(F)(F)C(F)(F)C(F)(F)C(F)(F)C(F)(F)C(F)(F)F)c1O					unclassified	OC(=O)C1C=C(O)C(Cl)=C(Cl)C=1C(=O)NC1C=C(O)C(O)=C(C=1)OS(=O)(=O)C(F)(F)C(F)(F)C(F)(F)C(F)(F)C(F)(F)C(F)(F)C(F)(F)F	['DTXSID50887449_m_101', 'DTXSID50887449_m_164']	Aromatic PFASs	gte7	7	IROQAHVXXUQBOS-UHFFFAOYSA-N	0.741071	('Aromatic PFASs', 'gte7', nan, nan)	0																	B
459	KSWKQTYGFDKNFX-UHFFFAOYSA-N				Oc1c(Cl)c(Cl)c(Cl)c(C(=O)Nc2cccc(OS(=O)(=O)C(F)(F)C(F)(F)C(F)(F)C(F)(F)C(F)(F)C(F)(F)C(F)(F)F)c2)c1C(O)=O					unclassified	OC(=O)C1=C(C(Cl)=C(Cl)C(Cl)=C1O)C(=O)NC1C=C(C=CC=1)OS(=O)(=O)C(F)(F)C(F)(F)C(F)(F)C(F)(F)C(F)(F)C(F)(F)C(F)(F)F	['DTXSID50887449_m_100']	Aromatic PFASs	gte7	7	IROQAHVXXUQBOS-UHFFFAOYSA-N	0.702703	('Aromatic PFASs', 'gte7', nan, nan)	0																	B
460	KSXZMIFFYDRMFT-UHFFFAOYSA-N				CCN(CCOC(=O)Nc1cc(NC(=O)OCCN(CCO)S(=O)(=O)C(F)(F)C(F)(F)C(F)(F)C(F)(F)C(F)(F)C(F)(F)C(F)(F)C(F)(F)F)ccc1C)S(=O)(=O)C(F)(F)C(F)(F)C(F)(F)C(F)(F)C(F)(F)C(F)(F)C(F)(F)C(F)(F)F					unclassified	CC1=CC=C(C=C1NC(=O)OCCN(CC)S(=O)(=O)C(F)(F)C(F)(F)C(F)(F)C(F)(F)C(F)(F)C(F)(F)C(F)(F)C(F)(F)F)NC(=O)OCCN(CCO)S(=O)(=O)C(F)(F)C(F)(F)C(F)(F)C(F)(F)C(F)(F)C(F)(F)C(F)(F)C(F)(F)F	['DTXSID9066673_m_537']	Aromatic PFASs	gte7	8	IROQAHVXXUQBOS-UHFFFAOYSA-N	0.672566	('Aromatic PFASs', 'gte7', nan, nan)	0																	B
461	KVNKPYXQCWBBKK-UHFFFAOYSA-N				CCCN(CCNC(=O)c1ccc(Cc2ccc(C(=O)NCCCCCCCCCC=CC(O)=O)cc2)cc1)S(=O)(=O)C(F)(F)C(F)(F)C(F)(F)C(F)(F)C(F)(F)C(F)(F)C(F)(F)C(F)(F)F					unclassified	CCCN(CCNC(=O)C1=CC=C(CC2=CC=C(C=C2)C(=O)NCCCCCCCCCC=CC(O)=O)C=C1)S(=O)(=O)C(F)(F)C(F)(F)C(F)(F)C(F)(F)C(F)(F)C(F)(F)C(F)(F)C(F)(F)F	['DTXSID00880965_m_762']	Aromatic PFASs	gte7	8	IROQAHVXXUQBOS-UHFFFAOYSA-N	0.290323	('Aromatic PFASs', 'gte7', nan, nan)	0																	B
462	LCZVDUFHJVPBCB-UHFFFAOYSA-N				Oc1ccccc1CNS(=O)(=O)C(F)(F)C(F)(F)C(F)(F)C(F)(F)C(F)(F)C(F)(F)C(F)(F)C(F)(F)F					unclassified	OC1=CC=CC=C1CNS(=O)(=O)C(F)(F)C(F)(F)C(F)(F)C(F)(F)C(F)(F)C(F)(F)C(F)(F)C(F)(F)F	['DTXSID20880427_m_25']	Aromatic PFASs	gte7	8	IROQAHVXXUQBOS-UHFFFAOYSA-N	0.75	('Aromatic PFASs', 'gte7', nan, nan)	0																	B
463	LDDNHFDGWUZZGF-UHFFFAOYSA-N				Oc1c(Cl)c(Cl)c(C(O)=O)c(C(=O)Nc2cccc(OS(=O)(=O)C(F)(F)C(F)(F)C(F)(F)C(F)(F)C(F)(F)C(F)(F)C(F)(F)F)c2)c1Cl					unclassified	OC(=O)C1C(=C(Cl)C(O)=C(Cl)C=1Cl)C(=O)NC1C=C(C=CC=1)OS(=O)(=O)C(F)(F)C(F)(F)C(F)(F)C(F)(F)C(F)(F)C(F)(F)C(F)(F)F	['DTXSID50887449_m_151', 'DTXSID50887449_m_159']	Aromatic PFASs	gte7	7	IROQAHVXXUQBOS-UHFFFAOYSA-N	0.714286	('Aromatic PFASs', 'gte7', nan, nan)	0																	B
464	LFNQEIZIAXMARM-UHFFFAOYSA-N				CCCN(CCNC(=O)c1ccc(C)c(C(O)=O)c1)S(=O)(=O)C(F)(F)C(F)(F)C(F)(F)C(F)(F)C(F)(F)C(F)(F)C(F)(F)C(F)(F)F					unclassified	CC1=CC=C(C=C1C(O)=O)C(=O)NCCN(CCC)S(=O)(=O)C(F)(F)C(F)(F)C(F)(F)C(F)(F)C(F)(F)C(F)(F)C(F)(F)C(F)(F)F	['DTXSID60880966_m_193', 'DTXSID60880966_m_296', 'DTXSID60880966_m_448', 'DTXSID60880966_m_95']	Aromatic PFASs	gte7	8	IROQAHVXXUQBOS-UHFFFAOYSA-N	0.345238	('Aromatic PFASs', 'gte7', nan, nan)	0																	B
465	LJKRHVUQMOWCGE-UHFFFAOYSA-N				Oc1cc(OS(=O)(=O)C(F)(F)C(F)(F)C(F)(F)C(F)(F)C(F)(F)C(F)(F)C(F)(F)C(F)(F)F)cc(NC(=O)c2c(Cl)c(Cl)c(Cl)c(Cl)c2C(O)=O)c1O					unclassified	OC(=O)C1C(=C(Cl)C(Cl)=C(Cl)C=1Cl)C(=O)NC1C=C(C=C(O)C=1O)OS(=O)(=O)C(F)(F)C(F)(F)C(F)(F)C(F)(F)C(F)(F)C(F)(F)C(F)(F)C(F)(F)F	['DTXSID80880488_m_75']	Aromatic PFASs	gte7	8	IROQAHVXXUQBOS-UHFFFAOYSA-N	0.738739	('Aromatic PFASs', 'gte7', nan, nan)	0																	B
466	LMVYYONMRRYXQO-UHFFFAOYSA-N				Oc1cc(OS(=O)(=O)C(F)(F)C(F)(F)C(F)(F)C(F)(F)C(F)(F)C(F)(F)C(F)(F)F)cc(NC(=O)c2c(Cl)c(Cl)c(Cl)c(Cl)c2C(O)=O)c1O					unclassified	OC(=O)C1C(=C(Cl)C(Cl)=C(Cl)C=1Cl)C(=O)NC1C=C(C=C(O)C=1O)OS(=O)(=O)C(F)(F)C(F)(F)C(F)(F)C(F)(F)C(F)(F)C(F)(F)C(F)(F)F	['DTXSID50887449_m_76']	Aromatic PFASs	gte7	7	IROQAHVXXUQBOS-UHFFFAOYSA-N	0.738739	('Aromatic PFASs', 'gte7', nan, nan)	0																	B
467	LSKVWCRFEOXHMZ-UHFFFAOYSA-N				CCCN(CCNC(=O)c1ccc(Cc2ccc(C(=O)NCCCCCCCCCCCC(O)CC(O)=O)cc2)cc1)S(=O)(=O)C(F)(F)C(F)(F)C(F)(F)C(F)(F)C(F)(F)C(F)(F)C(F)(F)C(F)(F)F					unclassified	CCCN(CCNC(=O)C1C=CC(CC2C=CC(=CC=2)C(=O)NCCCCCCCCCCCC(O)CC(O)=O)=CC=1)S(=O)(=O)C(F)(F)C(F)(F)C(F)(F)C(F)(F)C(F)(F)C(F)(F)C(F)(F)C(F)(F)F	['DTXSID00880965_m_759']	Aromatic PFASs	gte7	8	IROQAHVXXUQBOS-UHFFFAOYSA-N	0.282609	('Aromatic PFASs', 'gte7', nan, nan)	0																	B
468	LWQQOYDDHKCVRM-UHFFFAOYSA-N				Oc1cc(C(O)=O)c(Cl)c(C(=O)Nc2cccc(OS(=O)(=O)C(F)(F)C(F)(F)C(F)(F)C(F)(F)C(F)(F)C(F)(F)C(F)(F)F)c2)c1Cl					unclassified	OC(=O)C1C=C(O)C(Cl)=C(C=1Cl)C(=O)NC1C=C(C=CC=1)OS(=O)(=O)C(F)(F)C(F)(F)C(F)(F)C(F)(F)C(F)(F)C(F)(F)C(F)(F)F	['DTXSID50887449_m_10']	Aromatic PFASs	gte7	7	IROQAHVXXUQBOS-UHFFFAOYSA-N	0.711712	('Aromatic PFASs', 'gte7', nan, nan)	0																	B
469	MAYJKMQJGVVYFD-UHFFFAOYSA-N				Oc1cc(OS(=O)(=O)C(F)(F)C(F)(F)C(F)(F)C(F)(F)C(F)(F)C(F)(F)C(F)(F)C(F)(F)F)cc(NC(=O)c2c(C(O)=O)cc(Cl)c(Cl)c2O)c1O					unclassified	OC(=O)C1C=C(Cl)C(Cl)=C(O)C=1C(=O)NC1C=C(C=C(O)C=1O)OS(=O)(=O)C(F)(F)C(F)(F)C(F)(F)C(F)(F)C(F)(F)C(F)(F)C(F)(F)C(F)(F)F	['DTXSID80880488_m_152']	Aromatic PFASs	gte7	8	IROQAHVXXUQBOS-UHFFFAOYSA-N	0.736842	('Aromatic PFASs', 'gte7', nan, nan)	0																	B
470	MBBLNCLKZYONMF-UHFFFAOYSA-N				Oc1cc(O)cc(C(=O)Nc2cccc(OS(=O)(=O)C(F)(F)C(F)(F)C(F)(F)C(F)(F)C(F)(F)C(F)(F)C(F)(F)F)c2)c1C(O)=O					unclassified	OC(=O)C1=C(C=C(O)C=C1O)C(=O)NC1C=C(C=CC=1)OS(=O)(=O)C(F)(F)C(F)(F)C(F)(F)C(F)(F)C(F)(F)C(F)(F)C(F)(F)F	['DTXSID50887449_m_15', 'DTXSID50887449_m_25']	Aromatic PFASs	gte7	7	IROQAHVXXUQBOS-UHFFFAOYSA-N	0.703704	('Aromatic PFASs', 'gte7', nan, nan)	0																	B
471	MBCUUWBBQGFSPX-UHFFFAOYSA-N				Oc1cc(OS(=O)(=O)C(F)(F)C(F)(F)C(F)(F)C(F)(F)C(F)(F)C(F)(F)C(F)(F)C(F)(F)F)cc(NC(=O)c2c(C(O)=O)cc(O)c(Cl)c2Cl)c1O					unclassified	OC(=O)C1C=C(O)C(Cl)=C(Cl)C=1C(=O)NC1C=C(C=C(O)C=1O)OS(=O)(=O)C(F)(F)C(F)(F)C(F)(F)C(F)(F)C(F)(F)C(F)(F)C(F)(F)C(F)(F)F	['DTXSID80880488_m_101', 'DTXSID80880488_m_165']	Aromatic PFASs	gte7	8	IROQAHVXXUQBOS-UHFFFAOYSA-N	0.732143	('Aromatic PFASs', 'gte7', nan, nan)	0																	B
472	MEQJKUIQGWVMFY-UHFFFAOYSA-N				CCN(CCOC(=O)Nc1cc(NC(=O)OCCN(CC)S(=O)(=O)C(F)(F)C(F)(F)C(F)(F)C(F)(F)C(F)(F)C(F)(F)C(F)(F)C(F)(F)F)c(C)c(O)c1O)S(=O)(=O)C(F)(F)C(F)(F)C(F)(F)C(F)(F)C(F)(F)C(F)(F)C(F)(F)C(F)(F)F					unclassified	CC1C(O)=C(O)C(=CC=1NC(=O)OCCN(CC)S(=O)(=O)C(F)(F)C(F)(F)C(F)(F)C(F)(F)C(F)(F)C(F)(F)C(F)(F)C(F)(F)F)NC(=O)OCCN(CC)S(=O)(=O)C(F)(F)C(F)(F)C(F)(F)C(F)(F)C(F)(F)C(F)(F)C(F)(F)C(F)(F)F	['DTXSID9066673_m_306']	Aromatic PFASs	gte7	8	IROQAHVXXUQBOS-UHFFFAOYSA-N	0.685714	('Aromatic PFASs', 'gte7', nan, nan)	0																	A
473	MKLMTQVROJPCKM-UHFFFAOYSA-N				Oc1cc(NC(=O)c2c(C(O)=O)cc(Cl)c(Cl)c2Cl)cc(OS(=O)(=O)C(F)(F)C(F)(F)C(F)(F)C(F)(F)C(F)(F)C(F)(F)C(F)(F)F)c1O					unclassified	OC(=O)C1C=C(Cl)C(Cl)=C(Cl)C=1C(=O)NC1C=C(O)C(O)=C(C=1)OS(=O)(=O)C(F)(F)C(F)(F)C(F)(F)C(F)(F)C(F)(F)C(F)(F)C(F)(F)F	['DTXSID50887449_m_42', 'DTXSID50887449_m_48']	Aromatic PFASs	gte7	7	IROQAHVXXUQBOS-UHFFFAOYSA-N	0.743363	('Aromatic PFASs', 'gte7', nan, nan)	0																	B
474	MPEMUKZQFRIROH-UHFFFAOYSA-N				Oc1cc(C(O)=O)c(C(=O)Nc2cccc(OS(=O)(=O)C(F)(F)C(F)(F)C(F)(F)C(F)(F)C(F)(F)C(F)(F)C(F)(F)F)c2)c(Cl)c1Cl					unclassified	OC(=O)C1C=C(O)C(Cl)=C(Cl)C=1C(=O)NC1C=C(C=CC=1)OS(=O)(=O)C(F)(F)C(F)(F)C(F)(F)C(F)(F)C(F)(F)C(F)(F)C(F)(F)F	['DTXSID50887449_m_125', 'DTXSID50887449_m_167']	Aromatic PFASs	gte7	7	IROQAHVXXUQBOS-UHFFFAOYSA-N	0.709091	('Aromatic PFASs', 'gte7', nan, nan)	0																	B
475	MRMLBUHOKJUIGQ-UHFFFAOYSA-N				Oc1c(Cl)c(Cl)c(Cl)c(C(O)=O)c1C(=O)Nc1cccc(OS(=O)(=O)C(F)(F)C(F)(F)C(F)(F)C(F)(F)C(F)(F)C(F)(F)C(F)(F)F)c1					unclassified	OC(=O)C1=C(C(=O)NC2C=C(C=CC=2)OS(=O)(=O)C(F)(F)C(F)(F)C(F)(F)C(F)(F)C(F)(F)C(F)(F)C(F)(F)F)C(O)=C(Cl)C(Cl)=C1Cl	['DTXSID50887449_m_155']	Aromatic PFASs	gte7	7	IROQAHVXXUQBOS-UHFFFAOYSA-N	0.702703	('Aromatic PFASs', 'gte7', nan, nan)	0																	B
476	MTLDBOGLTNEMPX-UHFFFAOYSA-N				CCCN(CCNC(=O)c1ccc(Cc2ccc(C(=O)NCCCCCCCCCCCCCCCCCC=O)cc2)cc1)S(=O)(=O)C(F)(F)C(F)(F)C(F)(F)C(F)(F)C(F)(F)C(F)(F)C(F)(F)C(F)(F)F					unclassified	CCCN(CCNC(=O)C1C=CC(CC2C=CC(=CC=2)C(=O)NCCCCCCCCCCCCCCCCCC=O)=CC=1)S(=O)(=O)C(F)(F)C(F)(F)C(F)(F)C(F)(F)C(F)(F)C(F)(F)C(F)(F)C(F)(F)F	['DTXSID00880965_m_489']	Aromatic PFASs	gte7	8	IROQAHVXXUQBOS-UHFFFAOYSA-N	0.261364	('Aromatic PFASs', 'gte7', nan, nan)	0																	A
477	MVRYBCNXNGSBJF-UHFFFAOYSA-N				CCCN(CCNC(=O)c1ccc(C)c(C(=O)NCCNC)c1)S(=O)(=O)C(F)(F)C(F)(F)C(F)(F)C(F)(F)C(F)(F)C(F)(F)C(F)(F)C(F)(F)F					unclassified	CC1=CC=C(C=C1C(=O)NCCNC)C(=O)NCCN(CCC)S(=O)(=O)C(F)(F)C(F)(F)C(F)(F)C(F)(F)C(F)(F)C(F)(F)C(F)(F)C(F)(F)F	['DTXSID60880966_m_194', 'DTXSID60880966_m_96']	Aromatic PFASs	gte7	8	IROQAHVXXUQBOS-UHFFFAOYSA-N	0.413043	('Aromatic PFASs', 'gte7', nan, nan)	0																	B
478	MXVOLPOZYAJZBL-UHFFFAOYSA-N				Oc1cc(OS(=O)(=O)C(F)(F)C(F)(F)C(F)(F)C(F)(F)C(F)(F)C(F)(F)C(F)(F)F)cc(NC(=O)c2c(C(O)=O)cc(O)c(Cl)c2Cl)c1O					unclassified	OC(=O)C1C=C(O)C(Cl)=C(Cl)C=1C(=O)NC1C=C(C=C(O)C=1O)OS(=O)(=O)C(F)(F)C(F)(F)C(F)(F)C(F)(F)C(F)(F)C(F)(F)C(F)(F)F	['DTXSID50887449_m_114', 'DTXSID50887449_m_165']	Aromatic PFASs	gte7	7	IROQAHVXXUQBOS-UHFFFAOYSA-N	0.732143	('Aromatic PFASs', 'gte7', nan, nan)	0																	B
479	MZBITUYZLQBGAE-UHFFFAOYSA-N				Oc1cccc(OS(=O)(=O)C(F)(F)C(F)(F)C(F)(F)C(F)(F)C(F)(F)C(F)(F)C(F)(F)F)c1O					unclassified	OC1=C(C=CC=C1O)OS(=O)(=O)C(F)(F)C(F)(F)C(F)(F)C(F)(F)C(F)(F)C(F)(F)C(F)(F)F	['DTXSID50887449_m_123', 'DTXSID50887449_m_140', 'DTXSID50887449_m_2']	Aromatic PFASs	gte7	7	IROQAHVXXUQBOS-UHFFFAOYSA-N	0.722222	('Aromatic PFASs', 'gte7', nan, nan)	0																	B
480	NDQWIOHKOCMRJB-UHFFFAOYSA-N				O=C(c1cc(Cl)c(Cl)c(Cl)c1Cl)Nc1cccc(OS(=O)(=O)C(F)(F)C(F)(F)C(F)(F)C(F)(F)C(F)(F)C(F)(F)C(F)(F)F)c1					unclassified	O=C(NC1C=C(C=CC=1)OS(=O)(=O)C(F)(F)C(F)(F)C(F)(F)C(F)(F)C(F)(F)C(F)(F)C(F)(F)F)C1=CC(Cl)=C(Cl)C(Cl)=C1Cl	['DTXSID50887449_m_45']	Aromatic PFASs	gte7	7	IROQAHVXXUQBOS-UHFFFAOYSA-N	0.716981	('Aromatic PFASs', 'gte7', nan, nan)	0																	A
481	NFRNGCCOTMHCLE-UHFFFAOYSA-N				CCCCCCCCCCCCCCCCCCNC(=O)c1ccc(Cc2ccc(C(=O)NCCN(CCC(O)=O)S(=O)(=O)C(F)(F)C(F)(F)C(F)(F)C(F)(F)C(F)(F)C(F)(F)C(F)(F)C(F)(F)F)cc2)cc1					unclassified	CCCCCCCCCCCCCCCCCCNC(=O)C1C=CC(CC2C=CC(=CC=2)C(=O)NCCN(CCC(O)=O)S(=O)(=O)C(F)(F)C(F)(F)C(F)(F)C(F)(F)C(F)(F)C(F)(F)C(F)(F)C(F)(F)F)=CC=1	['DTXSID00880965_m_256']	Aromatic PFASs	gte7	8	IROQAHVXXUQBOS-UHFFFAOYSA-N	0.284091	('Aromatic PFASs', 'gte7', nan, nan)	0																	B
482	NJJRCBOVUXMVEI-UHFFFAOYSA-N				CCN(CCOC(=O)Nc1ccc(C)c(NC(O)=O)c1)S(=O)(=O)C(F)(F)C(F)(F)C(F)(F)C(F)(F)C(F)(F)C(F)(F)C(F)(F)C(F)(F)F					unclassified	CC1=CC=C(C=C1NC(O)=O)NC(=O)OCCN(CC)S(=O)(=O)C(F)(F)C(F)(F)C(F)(F)C(F)(F)C(F)(F)C(F)(F)C(F)(F)C(F)(F)F	['DTXSID9066673_m_497']	Aromatic PFASs	gte7	8	IROQAHVXXUQBOS-UHFFFAOYSA-N	0.660377	('Aromatic PFASs', 'gte7', nan, nan)	0																	B
483	NMWIRSKDOXMROM-UHFFFAOYSA-N				CC1C(O)N1C(=O)Nc1cc(NC(=O)OC(CSCCC(F)(F)C(F)(F)C(F)(F)C(F)(F)C(F)(F)C(F)(F)C(F)(F)C(F)(F)C(F)(C(F)(F)F)C(F)(F)F)CSCCC(F)(F)C(F)(F)C(F)(F)C(F)(F)C(F)(F)C(F)(F)C(F)(F)C(F)(F)C(F)(C(F)(F)F)C(F)(F)F)ccc1C					unclassified	CC1=CC=C(C=C1NC(=O)N1C(O)C1C)NC(=O)OC(CSCCC(F)(F)C(F)(F)C(F)(F)C(F)(F)C(F)(F)C(F)(F)C(F)(F)C(F)(F)C(F)(C(F)(F)F)C(F)(F)F)CSCCC(F)(F)C(F)(F)C(F)(F)C(F)(F)C(F)(F)C(F)(F)C(F)(F)C(F)(F)C(F)(C(F)(F)F)C(F)(F)F	['DTXSID00880960_m_126']	Aromatic PFASs	gte7	8	IROQAHVXXUQBOS-UHFFFAOYSA-N	0.830769	('Aromatic PFASs', 'gte7', nan, nan)	0																	A
484	NNBXHPIFOKRKQB-UHFFFAOYSA-N				CCCN(CCNC(=O)c1ccc(C(O)=O)c(C(=O)NCCN(C)S(=O)(=O)C(F)(F)C(F)(F)C(F)(F)C(F)(F)C(F)(F)C(F)(F)C(F)(F)C(F)(F)F)c1)S(=O)(=O)C(F)(F)C(F)(F)C(F)(F)C(F)(F)C(F)(F)C(F)(F)C(F)(F)C(F)(F)F					unclassified	CN(CCNC(=O)C1=CC(=CC=C1C(O)=O)C(=O)NCCN(CCC)S(=O)(=O)C(F)(F)C(F)(F)C(F)(F)C(F)(F)C(F)(F)C(F)(F)C(F)(F)C(F)(F)F)S(=O)(=O)C(F)(F)C(F)(F)C(F)(F)C(F)(F)C(F)(F)C(F)(F)C(F)(F)C(F)(F)F	['DTXSID60880966_m_660']	Aromatic PFASs	gte7	8	IROQAHVXXUQBOS-UHFFFAOYSA-N	0.404255	('Aromatic PFASs', 'gte7', nan, nan)	0																	C
485	NVJADPJCIHWOKN-UHFFFAOYSA-N				CCN(CCOC(=O)Nc1cc(NC(=O)OCCNS(=O)(=O)C(F)(F)C(F)(F)C(F)(F)C(F)(F)C(F)(F)C(F)(F)C(F)(F)C(F)(F)F)ccc1C)S(=O)(=O)C(F)(F)C(F)(F)C(F)(F)C(F)(F)C(F)(F)C(F)(F)C(F)(F)C(F)(F)F					unclassified	CC1=CC=C(C=C1NC(=O)OCCN(CC)S(=O)(=O)C(F)(F)C(F)(F)C(F)(F)C(F)(F)C(F)(F)C(F)(F)C(F)(F)C(F)(F)F)NC(=O)OCCNS(=O)(=O)C(F)(F)C(F)(F)C(F)(F)C(F)(F)C(F)(F)C(F)(F)C(F)(F)C(F)(F)F	['DTXSID9066673_m_381']	Aromatic PFASs	gte7	8	IROQAHVXXUQBOS-UHFFFAOYSA-N	0.708333	('Aromatic PFASs', 'gte7', nan, nan)	0																	B
486	NZUXRODIIMVOIC-UHFFFAOYSA-N				Cc1ccc(C(O)=O)cc1C(=O)NCCN(CO)S(=O)(=O)C(F)(F)C(F)(F)C(F)(F)C(F)(F)C(F)(F)C(F)(F)C(F)(F)C(F)(F)F					unclassified	CC1=CC=C(C=C1C(=O)NCCN(CO)S(=O)(=O)C(F)(F)C(F)(F)C(F)(F)C(F)(F)C(F)(F)C(F)(F)C(F)(F)C(F)(F)F)C(O)=O	['DTXSID60880966_m_550']	Aromatic PFASs	gte7	8	IROQAHVXXUQBOS-UHFFFAOYSA-N	0.505495	('Aromatic PFASs', 'gte7', nan, nan)	0																	B
487	OIPACFPSGFKHJO-UHFFFAOYSA-N				Cc1ccc(C(O)=O)cc1C(=O)NCCN(C)S(=O)(=O)C(F)(F)C(F)(F)C(F)(F)C(F)(F)C(F)(F)C(F)(F)C(F)(F)C(F)(F)F					unclassified	CC1=CC=C(C=C1C(=O)NCCN(C)S(=O)(=O)C(F)(F)C(F)(F)C(F)(F)C(F)(F)C(F)(F)C(F)(F)C(F)(F)C(F)(F)F)C(O)=O	['DTXSID60880966_m_229', 'DTXSID60880966_m_379', 'DTXSID60880966_m_709', 'DTXSID60880966_m_784']	Aromatic PFASs	gte7	8	IROQAHVXXUQBOS-UHFFFAOYSA-N	0.538462	('Aromatic PFASs', 'gte7', nan, nan)	0																	B
488	OJCGUTYFCLINLX-UHFFFAOYSA-N				Cc1c(C(=O)NCCN(C)S(=O)(=O)C(F)(F)C(F)(F)C(F)(F)C(F)(F)C(F)(F)C(F)(F)C(F)(F)C(F)(F)F)cc(C(O)=O)c(O)c1O					unclassified	CC1C(O)=C(O)C(=CC=1C(=O)NCCN(C)S(=O)(=O)C(F)(F)C(F)(F)C(F)(F)C(F)(F)C(F)(F)C(F)(F)C(F)(F)C(F)(F)F)C(O)=O	['DTXSID60880966_m_556']	Aromatic PFASs	gte7	8	IROQAHVXXUQBOS-UHFFFAOYSA-N	0.59375	('Aromatic PFASs', 'gte7', nan, nan)	0																	B
489	OLRYRNBQOFCGGK-UHFFFAOYSA-N				Oc1ccc(C(=O)Nc2cccc(OS(=O)(=O)C(F)(F)C(F)(F)C(F)(F)C(F)(F)C(F)(F)C(F)(F)C(F)(F)F)c2)c(C(O)=O)c1Cl					unclassified	OC(=O)C1=C(Cl)C(O)=CC=C1C(=O)NC1C=C(C=CC=1)OS(=O)(=O)C(F)(F)C(F)(F)C(F)(F)C(F)(F)C(F)(F)C(F)(F)C(F)(F)F	['DTXSID50887449_m_161']	Aromatic PFASs	gte7	7	IROQAHVXXUQBOS-UHFFFAOYSA-N	0.711712	('Aromatic PFASs', 'gte7', nan, nan)	0																	B
490	OORIBRGRLLNCHY-UHFFFAOYSA-N				Oc1cc(NC(=O)c2cc(Cl)c(Cl)c(O)c2Cl)cc(OS(=O)(=O)C(F)(F)C(F)(F)C(F)(F)C(F)(F)C(F)(F)C(F)(F)C(F)(F)F)c1O					unclassified	OC1=CC(=CC(OS(=O)(=O)C(F)(F)C(F)(F)C(F)(F)C(F)(F)C(F)(F)C(F)(F)C(F)(F)F)=C1O)NC(=O)C1=CC(Cl)=C(Cl)C(O)=C1Cl	['DTXSID50887449_m_127', 'DTXSID50887449_m_156']	Aromatic PFASs	gte7	7	IROQAHVXXUQBOS-UHFFFAOYSA-N	0.77193	('Aromatic PFASs', 'gte7', nan, nan)	0																	A
491	OSFPEVMDMGOMDN-UHFFFAOYSA-N				CCN(CCOC(=O)Nc1ccc(C)c(NC(=O)OCC(O)N(CC)S(=O)(=O)C(F)(F)C(F)(F)C(F)(F)C(F)(F)C(F)(F)C(F)(F)C(F)(F)C(F)(F)F)c1)S(=O)(=O)C(F)(F)C(F)(F)C(F)(F)C(F)(F)C(F)(F)C(F)(F)C(F)(F)C(F)(F)F					unclassified	CC1=CC=C(C=C1NC(=O)OCC(O)N(CC)S(=O)(=O)C(F)(F)C(F)(F)C(F)(F)C(F)(F)C(F)(F)C(F)(F)C(F)(F)C(F)(F)F)NC(=O)OCCN(CC)S(=O)(=O)C(F)(F)C(F)(F)C(F)(F)C(F)(F)C(F)(F)C(F)(F)C(F)(F)C(F)(F)F	['DTXSID9066673_m_400']	Aromatic PFASs	gte7	8	IROQAHVXXUQBOS-UHFFFAOYSA-N	0.697479	('Aromatic PFASs', 'gte7', nan, nan)	0																	B
492	OYNZAQYATCAQKU-UHFFFAOYSA-N				CCN(CCNC(=O)c1ccc(CC(=O)C=CC(C(=O)C(O)=O)C(O)=O)cc1)S(=O)(=O)C(F)(F)C(F)(F)C(F)(F)C(F)(F)C(F)(F)C(F)(F)C(F)(F)C(F)(F)F					unclassified	CCN(CCNC(=O)C1C=CC(CC(=O)C=CC(C(=O)C(O)=O)C(O)=O)=CC=1)S(=O)(=O)C(F)(F)C(F)(F)C(F)(F)C(F)(F)C(F)(F)C(F)(F)C(F)(F)C(F)(F)F	['DTXSID00880965_m_281']	Aromatic PFASs	gte7	8	IROQAHVXXUQBOS-UHFFFAOYSA-N	0.490196	('Aromatic PFASs', 'gte7', nan, nan)	0																	B
493	OZWVWJDWLQUWTO-UHFFFAOYSA-N				CCCN(CCNC(=O)c1ccc(Cc2ccc(C(=O)NCCCCCCCC(O)=O)cc2)cc1)S(=O)(=O)C(F)(F)C(F)(F)C(F)(F)C(F)(F)C(F)(F)C(F)(F)C(F)(F)C(F)(F)F					unclassified	CCCN(CCNC(=O)C1C=CC(CC2C=CC(=CC=2)C(=O)NCCCCCCCC(O)=O)=CC=1)S(=O)(=O)C(F)(F)C(F)(F)C(F)(F)C(F)(F)C(F)(F)C(F)(F)C(F)(F)C(F)(F)F	['DTXSID00880965_m_769']	Aromatic PFASs	gte7	8	IROQAHVXXUQBOS-UHFFFAOYSA-N	0.223529	('Aromatic PFASs', 'gte7', nan, nan)	0																	B
494	PBMJYYLRDAEPDB-UHFFFAOYSA-N				Oc1ccc(CNS(=O)(=O)C(F)(F)C(F)(F)C(F)(F)C(F)(F)C(F)(F)C(F)(F)C(F)(F)C(F)(F)F)cc1O					unclassified	OC1=CC(CNS(=O)(=O)C(F)(F)C(F)(F)C(F)(F)C(F)(F)C(F)(F)C(F)(F)C(F)(F)C(F)(F)F)=CC=C1O	['DTXSID2068557_m_113']	Aromatic PFASs	gte7	8	IROQAHVXXUQBOS-UHFFFAOYSA-N	0.731183	('Aromatic PFASs', 'gte7', nan, nan)	0																	B
495	PDJXKNFIVMLJRS-UHFFFAOYSA-N				CCCN(CCNC(=O)c1ccc(Cc2ccc(C(=O)NCCCCCCCCCCCCCCCC=CC(O)=O)cc2)cc1)S(=O)(=O)C(F)(F)C(F)(F)C(F)(F)C(F)(F)C(F)(F)C(F)(F)C(F)(F)C(F)(F)F					unclassified	CCCN(CCNC(=O)C1=CC=C(CC2=CC=C(C=C2)C(=O)NCCCCCCCCCCCCCCCC=CC(O)=O)C=C1)S(=O)(=O)C(F)(F)C(F)(F)C(F)(F)C(F)(F)C(F)(F)C(F)(F)C(F)(F)C(F)(F)F	['DTXSID00880965_m_621']	Aromatic PFASs	gte7	8	IROQAHVXXUQBOS-UHFFFAOYSA-N	0.290323	('Aromatic PFASs', 'gte7', nan, nan)	0																	B
496	PDTMECWLENHRGB-UHFFFAOYSA-N				CCCN(CCNC(=O)c1ccc(Cc2ccc(C(=O)NCCCC(O)=O)cc2)cc1)S(=O)(=O)C(F)(F)C(F)(F)C(F)(F)C(F)(F)C(F)(F)C(F)(F)C(F)(F)C(F)(F)F					unclassified	CCCN(CCNC(=O)C1C=CC(CC2C=CC(=CC=2)C(=O)NCCCC(O)=O)=CC=1)S(=O)(=O)C(F)(F)C(F)(F)C(F)(F)C(F)(F)C(F)(F)C(F)(F)C(F)(F)C(F)(F)F	['DTXSID00880965_m_751']	Aromatic PFASs	gte7	8	IROQAHVXXUQBOS-UHFFFAOYSA-N	0.164557	('Aromatic PFASs', 'gte7', nan, nan)	0																	B
497	PFLCIHDSLJIJFI-UHFFFAOYSA-N				CCCN(CCNC(=O)c1ccc(CC(O)=O)cc1)S(=O)(=O)C(F)(F)C(F)(F)C(F)(F)C(F)(F)C(F)(F)C(F)(F)C(F)(F)C(F)(F)F					unclassified	CCCN(CCNC(=O)C1=CC=C(CC(O)=O)C=C1)S(=O)(=O)C(F)(F)C(F)(F)C(F)(F)C(F)(F)C(F)(F)C(F)(F)C(F)(F)C(F)(F)F	['DTXSID00880965_m_1347', 'DTXSID00880965_m_1557', 'DTXSID00880965_m_444', 'DTXSID00880965_m_730']	Aromatic PFASs	gte7	8	IROQAHVXXUQBOS-UHFFFAOYSA-N	0.220779	('Aromatic PFASs', 'gte7', nan, nan)	0																	B
498	PGEUYPVRTJOXCA-UHFFFAOYSA-N				Cc1ccc(NC(=O)OCCN(CCO)S(=O)(=O)C(F)(F)C(F)(F)C(F)(F)C(F)(F)C(F)(F)C(F)(F)C(F)(F)C(F)(F)F)cc1N					unclassified	CC1=CC=C(C=C1N)NC(=O)OCCN(CCO)S(=O)(=O)C(F)(F)C(F)(F)C(F)(F)C(F)(F)C(F)(F)C(F)(F)C(F)(F)C(F)(F)F	['DTXSID9066673_m_343']	Aromatic PFASs	gte7	8	IROQAHVXXUQBOS-UHFFFAOYSA-N	0.653846	('Aromatic PFASs', 'gte7', nan, nan)	0																	B
499	PGWRMZVUKCNOFE-UHFFFAOYSA-N				Oc1c(Cl)c(Cl)cc(C(O)=O)c1C(=O)Nc1cccc(OS(=O)(=O)C(F)(F)C(F)(F)C(F)(F)C(F)(F)C(F)(F)C(F)(F)C(F)(F)C(F)(F)F)c1					unclassified	OC(=O)C1C=C(Cl)C(Cl)=C(O)C=1C(=O)NC1C=C(C=CC=1)OS(=O)(=O)C(F)(F)C(F)(F)C(F)(F)C(F)(F)C(F)(F)C(F)(F)C(F)(F)C(F)(F)F	['DTXSID80880488_m_153']	Aromatic PFASs	gte7	8	IROQAHVXXUQBOS-UHFFFAOYSA-N	0.705357	('Aromatic PFASs', 'gte7', nan, nan)	0																	B
500	PJVYHFWSRQEUNW-UHFFFAOYSA-N				CCN(CCOC(=O)Nc1ccc(C)c(NC(=O)OCCN(CCO)S(=O)(=O)C(F)(F)C(F)(F)C(F)(F)C(F)(F)C(F)(F)C(F)(F)C(F)(F)C(F)(F)F)c1)S(=O)(=O)C(F)(F)C(F)(F)C(F)(F)C(F)(F)C(F)(F)C(F)(F)C(F)(F)C(F)(F)F					unclassified	CC1=CC=C(C=C1NC(=O)OCCN(CCO)S(=O)(=O)C(F)(F)C(F)(F)C(F)(F)C(F)(F)C(F)(F)C(F)(F)C(F)(F)C(F)(F)F)NC(=O)OCCN(CC)S(=O)(=O)C(F)(F)C(F)(F)C(F)(F)C(F)(F)C(F)(F)C(F)(F)C(F)(F)C(F)(F)F	['DTXSID9066673_m_558']	Aromatic PFASs	gte7	8	IROQAHVXXUQBOS-UHFFFAOYSA-N	0.672566	('Aromatic PFASs', 'gte7', nan, nan)	0																	B
501	PLIOMQQGOHWUIT-UHFFFAOYSA-N				CCN(CCNC(=O)c1ccc(Cc2ccc(C(O)=O)c(O)c2O)cc1)S(=O)(=O)C(F)(F)C(F)(F)C(F)(F)C(F)(F)C(F)(F)C(F)(F)C(F)(F)C(F)(F)F					unclassified	CCN(CCNC(=O)C1C=CC(CC2=CC=C(C(O)=C2O)C(O)=O)=CC=1)S(=O)(=O)C(F)(F)C(F)(F)C(F)(F)C(F)(F)C(F)(F)C(F)(F)C(F)(F)C(F)(F)F	['DTXSID00880965_m_279']	Aromatic PFASs	gte7	8	IROQAHVXXUQBOS-UHFFFAOYSA-N	0.410526	('Aromatic PFASs', 'gte7', nan, nan)	0																	B
502	PLJMCBGCJVDIAT-UHFFFAOYSA-N				OC(=CC(=CC(=O)OS(=O)(=O)C(F)(F)C(F)(F)C(F)(F)C(F)(F)C(F)(F)C(F)(F)C(F)(F)F)NC(=O)c1cc(Cl)c(Cl)c(Cl)c1Cl)C(O)=O					unclassified	OC(=O)C(=O)CC(CC(=O)OS(=O)(=O)C(F)(F)C(F)(F)C(F)(F)C(F)(F)C(F)(F)C(F)(F)C(F)(F)F)=NC(=O)C1C=C(Cl)C(Cl)=C(Cl)C=1Cl	['DTXSID50887449_m_77']	Aromatic PFASs	gte7	7	IROQAHVXXUQBOS-UHFFFAOYSA-N	0.75	('Aromatic PFASs', 'gte7', nan, nan)	0																	B
503	PRLDQQFXOVKLLF-UHFFFAOYSA-N				CCCCCCCCCCCCCCCCCCNC(=O)c1ccc(Cc2ccc(C(=O)NCCN(CCC=O)S(=O)(=O)C(F)(F)C(F)(F)C(F)(F)C(F)(F)C(F)(F)C(F)(F)C(F)(F)C(F)(F)F)cc2)cc1					unclassified	CCCCCCCCCCCCCCCCCCNC(=O)C1=CC=C(CC2=CC=C(C=C2)C(=O)NCCN(CCC=O)S(=O)(=O)C(F)(F)C(F)(F)C(F)(F)C(F)(F)C(F)(F)C(F)(F)C(F)(F)C(F)(F)F)C=C1	['DTXSID00880965_m_245']	Aromatic PFASs	gte7	8	IROQAHVXXUQBOS-UHFFFAOYSA-N	0.32967	('Aromatic PFASs', 'gte7', nan, nan)	0																	A
504	PXZVHPICSMPZOZ-UHFFFAOYSA-N				Nc1cccc(OS(=O)(=O)C(F)(F)C(F)(F)C(F)(F)C(F)(F)C(F)(F)C(F)(F)C(F)(F)F)c1					unclassified	NC1C=C(C=CC=1)OS(=O)(=O)C(F)(F)C(F)(F)C(F)(F)C(F)(F)C(F)(F)C(F)(F)C(F)(F)F	['DTXSID50887449_m_14', 'DTXSID50887449_m_24']	Aromatic PFASs	gte7	7	IROQAHVXXUQBOS-UHFFFAOYSA-N	0.75	('Aromatic PFASs', 'gte7', nan, nan)	0																	A
505	PZIAPGOMKOEALL-UHFFFAOYSA-N				CCNCCOC(=O)Nc1ccc(C)c(NC(=O)OCCN(CC)S(=O)(=O)C(F)(F)C(F)(F)C(F)(F)C(F)(F)C(F)(F)C(F)(F)C(F)(F)C(F)(F)F)c1					unclassified	CC1=CC=C(C=C1NC(=O)OCCN(CC)S(=O)(=O)C(F)(F)C(F)(F)C(F)(F)C(F)(F)C(F)(F)C(F)(F)C(F)(F)C(F)(F)F)NC(=O)OCCNCC	['DTXSID9066673_m_172', 'DTXSID9066673_m_84']	Aromatic PFASs	gte7	8	IROQAHVXXUQBOS-UHFFFAOYSA-N	0.698276	('Aromatic PFASs', 'gte7', nan, nan)	0																	B
[truncated: 15,019 more rows]
[truncated: 99 more columns]

## Sheet: mapping_dict
	column_name	explanation
0	dtxsid	DSSTox Substance Identifier
1	DSSTox_QC-Level	DSSTox_QC-Level
2	Substance_Name	Chemical Name from DSSTox
3	Substance_CASRN	CAS Registry Number
[truncated: 138 more rows]
