# Supplementary material for: Development of chemical categories for per- and polyfluoroalkyl substances (PFAS) and the proof-of-concept approach to the identification of potential candidates for tiered toxicological testing and human health assessment
Source: Comput Toxicol. Author manuscript; Available in PMC 2025 Sep 1. (PMC12181936; doi:10.1016/j.comtox.2024.100327)
Supplement: SI2 data [file NIHMS2067664-supplement-SI2_data.csv]

	feature	importance
0	mrgn_0	0.05981848883666259
1025	chain_length	0.023756984700264983
791	mrgn_791	0.012985072296154053
651	mrgn_651	0.010771058062338752
357	mrgn_357	0.010447619848903203
696	mrgn_696	0.010200151070136282
894	mrgn_894	0.009581859924577307
808	mrgn_808	0.009258001138242078
927	mrgn_927	0.008329978598577892
81	mrgn_81	0.008108268664629072
850	mrgn_850	0.007597050879381708
390	mrgn_390	0.007545596559675801
2	mrgn_2	0.007529543953389519
657	mrgn_657	0.00738238092732069
37	mrgn_37	0.007176219386402084
60	mrgn_60	0.006990052564642928
806	mrgn_806	0.006964189243354012
453	mrgn_453	0.00685923004922794
34	mrgn_34	0.0068493507348498265
27	mrgn_27	0.006809536942561618
252	mrgn_252	0.006455653757583477
1020	mrgn_1020	0.006007743174621253
29	mrgn_29	0.005995486726875594
351	mrgn_351	0.005861280220266263
660	mrgn_660	0.005564570422077534
519	mrgn_519	0.005260147196173494
727	mrgn_727	0.005097632401950292
375	mrgn_375	0.004900907805210657
760	mrgn_760	0.004692600662900165
673	mrgn_673	0.004598847242704693
804	mrgn_804	0.004598834263695874
379	mrgn_379	0.004490615936856502
624	mrgn_624	0.0044603745956210954
540	mrgn_540	0.004439482886985907
887	mrgn_887	0.004100442315783753
347	mrgn_347	0.0040841316815321835
917	mrgn_917	0.004078856816321424
695	mrgn_695	0.004075765407326204
115	mrgn_115	0.0038974663439654295
175	mrgn_175	0.0038792465574582096
973	mrgn_973	0.0037711817965307443
793	mrgn_793	0.003619049313901412
549	mrgn_549	0.0035889538323677895
285	mrgn_285	0.003559670433893949
954	mrgn_954	0.0034992337018203918
430	mrgn_430	0.003495809317337014
148	mrgn_148	0.0033735701416265367
279	mrgn_279	0.0032711499088228864
48	mrgn_48	0.0032671452567249676
363	mrgn_363	0.003244581031667126
570	mrgn_570	0.003234179937028771
129	mrgn_129	0.003186134334045396
185	mrgn_185	0.003179002824437173
321	mrgn_321	0.0031425661276586
842	mrgn_842	0.0030509756685298643
240	mrgn_240	0.003017918799419938
1021	mrgn_1021	0.0030134177384120667
700	mrgn_700	0.0029404994776357192
71	mrgn_71	0.002939068244385704
662	mrgn_662	0.0028630683039303356
198	mrgn_198	0.002853981940273287
729	mrgn_729	0.002851993409920171
151	mrgn_151	0.0028202958874270555
1024	category	0.0027720660596181022
707	mrgn_707	0.0026962222834013144
936	mrgn_936	0.0026532905249913256
295	mrgn_295	0.0026365385574975376
273	mrgn_273	0.0026353779072458648
488	mrgn_488	0.0026104823231646603
803	mrgn_803	0.0025713535363226054
223	mrgn_223	0.0025680951337544787
882	mrgn_882	0.0025345946869002995
716	mrgn_716	0.002503664331757131
947	mrgn_947	0.0024901750100294498
399	mrgn_399	0.0024514360859423075
211	mrgn_211	0.0024503636510952703
945	mrgn_945	0.002394701846153385
888	mrgn_888	0.0023866495450357863
414	mrgn_414	0.002372252617254975
228	mrgn_228	0.0023409781420160943
225	mrgn_225	0.002330813684472471
484	mrgn_484	0.002324563689070535
788	mrgn_788	0.002317086508133303
159	mrgn_159	0.0023152786268206857
711	mrgn_711	0.002258202074874922
251	mrgn_251	0.002233105283179186
95	mrgn_95	0.0022231261381552092
394	mrgn_394	0.002206652632842174
344	mrgn_344	0.0022027291426203956
556	mrgn_556	0.0021912733781636225
618	mrgn_618	0.002152998777716463
864	mrgn_864	0.002150060809004101
437	mrgn_437	0.0021459784966722274
924	mrgn_924	0.002097601573994765
861	mrgn_861	0.0020951194843637395
315	mrgn_315	0.002078160617158365
232	mrgn_232	0.0020625499659873998
187	mrgn_187	0.0019943452795497148
176	mrgn_176	0.0019813231467201587
313	mrgn_313	0.001973176585875939
65	mrgn_65	0.0019621840722277408
579	mrgn_579	0.0019508686155351187
373	mrgn_373	0.0019453773824016707
422	mrgn_422	0.0019376296890576685
633	mrgn_633	0.0019308687111250582
203	mrgn_203	0.001921905122302975
302	mrgn_302	0.0019071622783235341
66	mrgn_66	0.0019005151736298256
688	mrgn_688	0.0018953818045677215
449	mrgn_449	0.001887714247875348
611	mrgn_611	0.0018868522931812226
476	mrgn_476	0.0018664990655250513
201	mrgn_201	0.001853162009230229
986	mrgn_986	0.0018392378975484339
714	mrgn_714	0.0018205004397288534
146	mrgn_146	0.0018148331422370586
218	mrgn_218	0.0018107122094935333
900	mrgn_900	0.0018105122709853824
396	mrgn_396	0.0018063461886069234
622	mrgn_622	0.0018010911533448734
593	mrgn_593	0.0017896688994216729
471	mrgn_471	0.0017893900034708884
783	mrgn_783	0.0017737441375243873
706	mrgn_706	0.0017695019699529592
14	mrgn_14	0.0017472083517922387
802	mrgn_802	0.0017443810321864461
500	mrgn_500	0.0017383886500577726
807	mrgn_807	0.0017342642314344214
487	mrgn_487	0.0017192499807200951
857	mrgn_857	0.0017141512109806886
523	mrgn_523	0.0017053231540249106
120	mrgn_120	0.0016975317826797528
267	mrgn_267	0.0016965403522732985
327	mrgn_327	0.0016763001147970834
969	mrgn_969	0.0016590847959473242
59	mrgn_59	0.001648104691936481
63	mrgn_63	0.001623898412484605
234	mrgn_234	0.0016160624673228368
207	mrgn_207	0.0016080612622555088
541	mrgn_541	0.0016000011190865499
448	mrgn_448	0.0015997914628351174
109	mrgn_109	0.0015986769240569857
268	mrgn_268	0.0015892753847011809
742	mrgn_742	0.001588599175888126
286	mrgn_286	0.0015867301050731739
301	mrgn_301	0.0015793756765591096
875	mrgn_875	0.0015742983780423117
705	mrgn_705	0.001561825463554196
457	mrgn_457	0.001554993318240834
411	mrgn_411	0.0015525591427353266
513	mrgn_513	0.0015438921136943777
876	mrgn_876	0.0015199371018278863
895	mrgn_895	0.0015020901966767842
795	mrgn_795	0.0014999215924063258
415	mrgn_415	0.0014930404308345201
157	mrgn_157	0.0014868896683621865
785	mrgn_785	0.0014818577624216818
113	mrgn_113	0.0014740245346990134
447	mrgn_447	0.0014728531744133174
393	mrgn_393	0.0014685947038237045
826	mrgn_826	0.0014675381089472017
771	mrgn_771	0.001460632790606959
592	mrgn_592	0.0014560306107507842
259	mrgn_259	0.0014503449658046278
56	mrgn_56	0.0014379769682232113
472	mrgn_472	0.0014374026958264038
629	mrgn_629	0.00143003749765186
359	mrgn_359	0.0014214177010593617
404	mrgn_404	0.0014201982041837495
637	mrgn_637	0.0014160898694103837
361	mrgn_361	0.001409454386308186
269	mrgn_269	0.0014083549713824813
40	mrgn_40	0.0014002294847560671
117	mrgn_117	0.0013812082350967347
329	mrgn_329	0.0013782730745329724
57	mrgn_57	0.0013780143603769788
38	mrgn_38	0.0013763192756306997
389	mrgn_389	0.0013747862584662202
137	mrgn_137	0.0013701214108575996
701	mrgn_701	0.001365084232988368
136	mrgn_136	0.0013646990178866796
362	mrgn_362	0.0013634028572941615
606	mrgn_606	0.001353750512475527
928	mrgn_928	0.0013513301070506142
462	mrgn_462	0.0013466015423264834
368	mrgn_368	0.001346559655400267
975	mrgn_975	0.001329848463792738
546	mrgn_546	0.0013261355495151658
124	mrgn_124	0.0013184663892769077
744	mrgn_744	0.0013115471172682142
626	mrgn_626	0.0013095545374192429
690	mrgn_690	0.0013070426980951585
208	mrgn_208	0.0013053833018948516
654	mrgn_654	0.001299296990360856
860	mrgn_860	0.0012894499011348235
343	mrgn_343	0.0012854359096797724
490	mrgn_490	0.0012733915949843036
832	mrgn_832	0.001268817566746546
474	mrgn_474	0.0012560687522901457
676	mrgn_676	0.0012527112578439353
596	mrgn_596	0.0012404529926406125
833	mrgn_833	0.0012392111426971348
642	mrgn_642	0.0012326923475869437
480	mrgn_480	0.00122731398364748
545	mrgn_545	0.0012269917657149944
407	mrgn_407	0.0012197685139078507
386	mrgn_386	0.0012172406863259079
1018	mrgn_1018	0.0012143470844226962
862	mrgn_862	0.0012140186621614458
304	mrgn_304	0.001213434205310183
103	mrgn_103	0.001211228652348877
668	mrgn_668	0.0012102134992376537
408	mrgn_408	0.001191724133092471
91	mrgn_91	0.001186174670892257
982	mrgn_982	0.0011838968531293907
615	mrgn_615	0.0011802604513784765
193	mrgn_193	0.0011777578208218272
41	mrgn_41	0.001168787819950611
1005	mrgn_1005	0.0011414206225079885
733	mrgn_733	0.001137920114362723
608	mrgn_608	0.0011324910930557922
748	mrgn_748	0.0011322444051198352
32	mrgn_32	0.0011258296883104556
547	mrgn_547	0.001124251930057295
821	mrgn_821	0.0011212902309607976
33	mrgn_33	0.0011187794681849668
305	mrgn_305	0.0011187424933879683
525	mrgn_525	0.0011149292505061186
495	mrgn_495	0.0011100292838680254
665	mrgn_665	0.0010916022637279907
605	mrgn_605	0.0010892582327488496
5	mrgn_5	0.0010880732550824493
300	mrgn_300	0.0010847991857012619
450	mrgn_450	0.001068359912016401
603	mrgn_603	0.0010659762403385168
421	mrgn_421	0.0010619274625965932
323	mrgn_323	0.0010594185477534675
491	mrgn_491	0.0010553564114172912
758	mrgn_758	0.0010532194466293919
687	mrgn_687	0.0010500980413558033
532	mrgn_532	0.0010484898377980936
334	mrgn_334	0.0010464965058845069
710	mrgn_710	0.0010454602661943786
636	mrgn_636	0.0010441209473453167
284	mrgn_284	0.0010394838089921403
824	mrgn_824	0.0010376221755080805
192	mrgn_192	0.0010365920287546883
915	mrgn_915	0.0010334037395225916
554	mrgn_554	0.0010307488939612995
899	mrgn_899	0.0010293208461997056
420	mrgn_420	0.0010178648545933673
911	mrgn_911	0.0010148035877440681
330	mrgn_330	0.0010122336661037917
504	mrgn_504	0.001011607296875063
156	mrgn_156	0.0010104867783835973
116	mrgn_116	0.0010096687128709236
114	mrgn_114	0.0010092678368583104
354	mrgn_354	0.001004015382644451
942	mrgn_942	0.0010026289445309658
656	mrgn_656	0.0010015946618526746
951	mrgn_951	0.0009942077136378892
485	mrgn_485	0.0009917957342785021
341	mrgn_341	0.0009911472669680281
149	mrgn_149	0.000988034301092624
224	mrgn_224	0.0009721651836191954
562	mrgn_562	0.0009564744955931016
684	mrgn_684	0.0009440209907893339
535	mrgn_535	0.0009413438219210032
680	mrgn_680	0.000939343758290347
39	mrgn_39	0.0009250306609047411
509	mrgn_509	0.0009191498147162794
602	mrgn_602	0.0009185466770042159
699	mrgn_699	0.0009159324204865534
296	mrgn_296	0.0009096792237779552
293	mrgn_293	0.0009063925531958872
561	mrgn_561	0.0009042939176344507
590	mrgn_590	0.0008975291076514318
510	mrgn_510	0.0008916547846928977
350	mrgn_350	0.0008830687207023516
897	mrgn_897	0.0008765730897479461
364	mrgn_364	0.0008742581361787958
527	mrgn_527	0.0008704094204891794
73	mrgn_73	0.0008683722596542387
898	mrgn_898	0.0008619691490669692
815	mrgn_815	0.0008611320971741561
765	mrgn_765	0.0008606994775814622
172	mrgn_172	0.0008579014159189706
360	mrgn_360	0.0008555409635652325
693	mrgn_693	0.0008535384886610955
162	mrgn_162	0.0008515352427014962
171	mrgn_171	0.0008485300234211073
392	mrgn_392	0.0008481535305768892
740	mrgn_740	0.0008400921339508715
494	mrgn_494	0.000839989338358656
649	mrgn_649	0.000832322196641275
678	mrgn_678	0.0008303637131326513
97	mrgn_97	0.0008297828369010782
533	mrgn_533	0.0008292915167672548
16	mrgn_16	0.0008221331208530817
953	mrgn_953	0.0008195482746333471
282	mrgn_282	0.0008187054458589421
621	mrgn_621	0.0008185408828158096
643	mrgn_643	0.0008172103209320068
238	mrgn_238	0.0008166251039616662
54	mrgn_54	0.0008147941146681005
140	mrgn_140	0.0008107622969990971
482	mrgn_482	0.0008089920203396031
583	mrgn_583	0.0008075560189008366
623	mrgn_623	0.0008075475091368901
571	mrgn_571	0.0008019225672457003
994	mrgn_994	0.0008008984065306066
11	mrgn_11	0.0008001661711916164
139	mrgn_139	0.0007955787258079014
956	mrgn_956	0.0007955069312208894
866	mrgn_866	0.0007930745532552112
20	mrgn_20	0.0007893441644652201
885	mrgn_885	0.0007890720894121177
515	mrgn_515	0.0007887330514033148
914	mrgn_914	0.0007861665334703452
182	mrgn_182	0.0007855552508260455
709	mrgn_709	0.0007848559082197882
434	mrgn_434	0.0007800338187514332
715	mrgn_715	0.000775276916634806
377	mrgn_377	0.0007737950840236698
853	mrgn_853	0.000770610098445707
639	mrgn_639	0.0007698000252899219
543	mrgn_543	0.0007637231180755913
200	mrgn_200	0.0007635424786702561
464	mrgn_464	0.000755904934841039
133	mrgn_133	0.0007532676724710446
977	mrgn_977	0.0007493804796316205
42	mrgn_42	0.0007487370997973846
318	mrgn_318	0.0007405491889946073
524	mrgn_524	0.0007380546198338125
961	mrgn_961	0.0007373373304897647
635	mrgn_635	0.0007365906099314895
291	mrgn_291	0.0007345599339850338
962	mrgn_962	0.000734168148186225
1023	mrgn_1023	0.0007338013684620788
520	mrgn_520	0.0007329069625763266
215	mrgn_215	0.000732638028325547
263	mrgn_263	0.0007321069409270036
106	mrgn_106	0.0007295179291715817
987	mrgn_987	0.0007226615883979266
433	mrgn_433	0.0007201938889717215
270	mrgn_270	0.0007186880235655973
681	mrgn_681	0.0007175974354039266
599	mrgn_599	0.0007128868401071433
216	mrgn_216	0.0007068421240540937
89	mrgn_89	0.0007064031542023927
659	mrgn_659	0.000705416735007669
233	mrgn_233	0.0007047550076201172
287	mrgn_287	0.0007042587064310995
428	mrgn_428	0.0007027391598852287
863	mrgn_863	0.0007026781326596951
896	mrgn_896	0.0007000424700477449
191	mrgn_191	0.0006949141127310035
119	mrgn_119	0.0006938121816348303
46	mrgn_46	0.0006937908506308119
858	mrgn_858	0.0006918832126837881
766	mrgn_766	0.0006896600684507387
724	mrgn_724	0.0006859301668329917
452	mrgn_452	0.0006846353872889566
810	mrgn_810	0.0006816520952602483
997	mrgn_997	0.000676821804481191
677	mrgn_677	0.0006751284045477034
675	mrgn_675	0.000674219608085309
316	mrgn_316	0.0006717467730901808
410	mrgn_410	0.0006709604885819087
586	mrgn_586	0.000665896023042722
669	mrgn_669	0.0006634463593686052
580	mrgn_580	0.0006627671807223986
197	mrgn_197	0.0006614081713508086
968	mrgn_968	0.0006602347140855121
752	mrgn_752	0.0006601417039071712
9	mrgn_9	0.0006592884610113796
581	mrgn_581	0.000659249845843175
925	mrgn_925	0.0006570080162606191
400	mrgn_400	0.000654543993782706
221	mrgn_221	0.0006531560723326535
214	mrgn_214	0.0006515173506755465
750	mrgn_750	0.0006507109396049908
406	mrgn_406	0.0006485615598920888
542	mrgn_542	0.000645700834857521
940	mrgn_940	0.0006420004786954036
731	mrgn_731	0.0006417495787896967
818	mrgn_818	0.0006415280857516179
468	mrgn_468	0.0006393105422395709
1002	mrgn_1002	0.0006379249074846172
817	mrgn_817	0.0006377979783575632
141	mrgn_141	0.0006359449893210397
24	mrgn_24	0.0006342432258143977
960	mrgn_960	0.0006339511743884943
685	mrgn_685	0.0006268589013882519
620	mrgn_620	0.0006254653539423896
584	mrgn_584	0.0006245555935506382
231	mrgn_231	0.0006239414443876562
220	mrgn_220	0.0006226555706031089
107	mrgn_107	0.000621654902636341
497	mrgn_497	0.0006211326029264459
349	mrgn_349	0.0006204085048066488
780	mrgn_780	0.0006201183184890126
311	mrgn_311	0.000619383084233775
907	mrgn_907	0.0006192835396775565
908	mrgn_908	0.0006179665895820003
85	mrgn_85	0.000617121438862153
102	mrgn_102	0.0006161682430292719
751	mrgn_751	0.0006132617760653752
828	mrgn_828	0.0006118660778680333
933	mrgn_933	0.0006110078228089004
486	mrgn_486	0.0006079439430011526
511	mrgn_511	0.0006062543251714195
1004	mrgn_1004	0.0006047228106573859
930	mrgn_930	0.00060418370736949
814	mrgn_814	0.0006036196316091976
736	mrgn_736	0.0006029602393462205
578	mrgn_578	0.0006003775656809539
190	mrgn_190	0.0005951713631898738
217	mrgn_217	0.0005939268048330599
470	mrgn_470	0.0005920249052961333
277	mrgn_277	0.0005906774107684184
628	mrgn_628	0.0005869245956007552
679	mrgn_679	0.0005846032931779158
811	mrgn_811	0.0005808581064933687
429	mrgn_429	0.0005769721145604911
35	mrgn_35	0.0005758596775049536
530	mrgn_530	0.0005736243438651809
326	mrgn_326	0.0005734669548809704
92	mrgn_92	0.0005713858664933105
625	mrgn_625	0.0005706494911319744
163	mrgn_163	0.0005673617696999617
36	mrgn_36	0.0005670124411948102
844	mrgn_844	0.0005642134846931334
425	mrgn_425	0.0005569257928629206
43	mrgn_43	0.0005550853567709451
101	mrgn_101	0.0005541027240618592
12	mrgn_12	0.0005535869234670643
239	mrgn_239	0.0005511228021385406
719	mrgn_719	0.0005500910305058121
145	mrgn_145	0.0005486505692567258
920	mrgn_920	0.0005482238487275076
436	mrgn_436	0.0005481317946092835
250	mrgn_250	0.0005480246006158361
764	mrgn_764	0.0005461963412671818
713	mrgn_713	0.0005441426440603091
517	mrgn_517	0.0005438957746574641
382	mrgn_382	0.0005412432083486195
704	mrgn_704	0.0005385442389718738
591	mrgn_591	0.0005381635517632947
138	mrgn_138	0.0005326926504819922
981	mrgn_981	0.0005294948170499942
8	mrgn_8	0.0005287822585328373
254	mrgn_254	0.0005284047273524043
403	mrgn_403	0.0005271422755988457
131	mrgn_131	0.0005253319360882637
786	mrgn_786	0.0005245242860516648
312	mrgn_312	0.0005244900138536432
992	mrgn_992	0.0005240076984072639
767	mrgn_767	0.0005151923473066205
179	mrgn_179	0.0005142120401405964
333	mrgn_333	0.0005132779298047509
634	mrgn_634	0.0005129173049446065
726	mrgn_726	0.0005085934931603264
775	mrgn_775	0.0005083421149511213
779	mrgn_779	0.0005071176095113375
892	mrgn_892	0.0005046053526364531
944	mrgn_944	0.0005012821801747762
418	mrgn_418	0.0005012053588907743
226	mrgn_226	0.0005004004108032428
514	mrgn_514	0.0004998003525299824
893	mrgn_893	0.0004956231543799635
935	mrgn_935	0.0004948256888345565
855	mrgn_855	0.0004922227362584621
872	mrgn_872	0.0004919220886314731
158	mrgn_158	0.00049037594749695
324	mrgn_324	0.0004892691744393184
834	mrgn_834	0.0004883001949716616
86	mrgn_86	0.00048812125092476816
770	mrgn_770	0.00048633508789528373
366	mrgn_366	0.00048494433304568935
809	mrgn_809	0.00048283004816948913
283	mrgn_283	0.00048276266502310876
645	mrgn_645	0.0004812715610988272
891	mrgn_891	0.0004790545208847164
186	mrgn_186	0.0004780911312228737
222	mrgn_222	0.00047719704825046824
505	mrgn_505	0.0004769628435747573
135	mrgn_135	0.00047575176254674125
3	mrgn_3	0.00047413917500929665
957	mrgn_957	0.0004710823823318332
692	mrgn_692	0.0004706411180618562
426	mrgn_426	0.0004704941668521505
88	mrgn_88	0.0004698718059241495
746	mrgn_746	0.0004656772245730826
177	mrgn_177	0.0004653021549496132
616	mrgn_616	0.0004626085365211239
112	mrgn_112	0.0004620924004009689
53	mrgn_53	0.0004620785161508494
227	mrgn_227	0.00045815528831800583
303	mrgn_303	0.00045745918568886024
242	mrgn_242	0.0004572386815417534
212	mrgn_212	0.00045510741050602333
446	mrgn_446	0.000453902599285759
568	mrgn_568	0.0004538086675021589
812	mrgn_812	0.0004537135914980748
108	mrgn_108	0.0004523235574021456
508	mrgn_508	0.00045218262592993964
306	mrgn_306	0.00045124940045147485
412	mrgn_412	0.0004473582519255352
483	mrgn_483	0.00044574194531129483
839	mrgn_839	0.0004452828114995766
70	mrgn_70	0.00044206401504099096
507	mrgn_507	0.00044155321282414196
69	mrgn_69	0.0004413795257275765
559	mrgn_559	0.0004413666931785115
165	mrgn_165	0.0004383986799942857
50	mrgn_50	0.0004373455216595193
229	mrgn_229	0.0004354343715467383
276	mrgn_276	0.00043501174103894994
978	mrgn_978	0.0004332579496941565
641	mrgn_641	0.00043210572461265103
75	mrgn_75	0.0004295766133305425
150	mrgn_150	0.0004278600608011702
781	mrgn_781	0.0004249818338904835
800	mrgn_800	0.0004247242604321773
536	mrgn_536	0.0004238941523888868
646	mrgn_646	0.00042187183459474063
829	mrgn_829	0.00042150503752204436
941	mrgn_941	0.0004207272310757731
264	mrgn_264	0.00042031623154982023
674	mrgn_674	0.0004193567341143061
878	mrgn_878	0.0004192040810507972
722	mrgn_722	0.0004166693988277147
183	mrgn_183	0.00041593042843943775
512	mrgn_512	0.00041551607535290707
380	mrgn_380	0.00041398302926238455
78	mrgn_78	0.00041391406564325427
551	mrgn_551	0.000411606156375098
147	mrgn_147	0.00041024755258691663
563	mrgn_563	0.0004095092240381044
938	mrgn_938	0.00040870091244490475
122	mrgn_122	0.0004081159729608308
402	mrgn_402	0.00040808599914266637
118	mrgn_118	0.0004061429766383017
1003	mrgn_1003	0.00040599046623870374
7	mrgn_7	0.00040452455050037496
298	mrgn_298	0.0004031105961757318
841	mrgn_841	0.00040234306936497654
441	mrgn_441	0.00040075654022280117
574	mrgn_574	0.00039958332980152595
918	mrgn_918	0.00039818318437539086
499	mrgn_499	0.0003971272414725903
310	mrgn_310	0.0003970314970913951
47	mrgn_47	0.00039669147014563354
1	mrgn_1	0.00039647468283880266
601	mrgn_601	0.000395660891436529
210	mrgn_210	0.0003954452221908203
431	mrgn_431	0.00039442998222451577
974	mrgn_974	0.000394377269676629
10	mrgn_10	0.00039328399393824445
19	mrgn_19	0.00039287121356652014
558	mrgn_558	0.000392785531826
972	mrgn_972	0.0003891558214835836
155	mrgn_155	0.0003872806454166958
774	mrgn_774	0.0003861719860310898
337	mrgn_337	0.0003850785388484889
631	mrgn_631	0.0003850128095541889
965	mrgn_965	0.00038278635338142675
967	mrgn_967	0.0003804978856871511
787	mrgn_787	0.0003800347522523698
199	mrgn_199	0.00037685573569693403
440	mrgn_440	0.0003761330447486666
245	mrgn_245	0.0003752774818998881
528	mrgn_528	0.000374421380696819
105	mrgn_105	0.00037299038051087765
161	mrgn_161	0.0003725526112005712
459	mrgn_459	0.0003700846139559303
260	mrgn_260	0.00036935591967098095
1010	mrgn_1010	0.0003686753589650322
735	mrgn_735	0.0003667865114306023
790	mrgn_790	0.0003666936495235141
847	mrgn_847	0.0003661739175788031
45	mrgn_45	0.0003648907628744013
932	mrgn_932	0.00036458968198987534
755	mrgn_755	0.00036244477893919577
827	mrgn_827	0.0003620546543350477
670	mrgn_670	0.00036079833259130195
51	mrgn_51	0.00035993378993742303
794	mrgn_794	0.0003599092531015775
979	mrgn_979	0.0003588152597568199
335	mrgn_335	0.0003575303288156634
15	mrgn_15	0.0003573111089323202
358	mrgn_358	0.00035619629317055763
253	mrgn_253	0.0003551848888382277
465	mrgn_465	0.0003546528754255891
929	mrgn_929	0.000354068066622675
74	mrgn_74	0.0003534860351855209
463	mrgn_463	0.0003534061078684477
320	mrgn_320	0.0003531916873824412
18	mrgn_18	0.0003514729547611037
153	mrgn_153	0.00035144843483883825
653	mrgn_653	0.0003511264862769609
867	mrgn_867	0.0003494419105152188
502	mrgn_502	0.00034612202029060614
830	mrgn_830	0.0003447162248172875
340	mrgn_340	0.0003407730336601958
564	mrgn_564	0.00033960325434959364
498	mrgn_498	0.00033897981000511723
307	mrgn_307	0.0003377971800586857
314	mrgn_314	0.0003343149150287519
522	mrgn_522	0.00033430084243897063
52	mrgn_52	0.00033371147503440666
851	mrgn_851	0.0003324775464817753
243	mrgn_243	0.0003319123857796213
454	mrgn_454	0.0003308658692133301
256	mrgn_256	0.00032862743986794617
168	mrgn_168	0.0003284543701273817
244	mrgn_244	0.00032724905101635807
661	mrgn_661	0.00032657772581244903
566	mrgn_566	0.0003259495295642557
196	mrgn_196	0.00032392673096402286
594	mrgn_594	0.00032143601740753687
1015	mrgn_1015	0.0003207651454818667
445	mrgn_445	0.0003207467250114801
355	mrgn_355	0.0003180681339842929
903	mrgn_903	0.0003176414586230407
271	mrgn_271	0.00031729574057537196
317	mrgn_317	0.0003153727118947877
246	mrgn_246	0.00031520306369328503
25	mrgn_25	0.0003147225065056038
1022	mrgn_1022	0.00031433052343201635
671	mrgn_671	0.0003126038809943488
501	mrgn_501	0.0003120174265131677
44	mrgn_44	0.00031006431272276097
587	mrgn_587	0.0003094672064080564
909	mrgn_909	0.0003093246518746581
338	mrgn_338	0.00030859855616858253
921	mrgn_921	0.00030840818778448824
188	mrgn_188	0.00030732078077381456
370	mrgn_370	0.0003068573080234248
353	mrgn_353	0.00030676828318881096
481	mrgn_481	0.0003054845841442885
28	mrgn_28	0.0003049956417853116
297	mrgn_297	0.00030492841888502404
588	mrgn_588	0.0003042787193893005
712	mrgn_712	0.0003027668823884505
873	mrgn_873	0.00030273551892409087
703	mrgn_703	0.00030203836900245524
180	mrgn_180	0.00030049282601049483
600	mrgn_600	0.00029871893450051794
94	mrgn_94	0.00029810177352910015
417	mrgn_417	0.0002974757907781834
757	mrgn_757	0.00029725032864028674
275	mrgn_275	0.0002963899002641434
87	mrgn_87	0.00029486999526405044
444	mrgn_444	0.00029346139774640245
272	mrgn_272	0.0002933549691508482
658	mrgn_658	0.00029123084031613294
110	mrgn_110	0.00029105550761279395
627	mrgn_627	0.00029001663872328876
381	mrgn_381	0.0002890294928889302
738	mrgn_738	0.0002884990708307362
83	mrgn_83	0.0002882558284989246
299	mrgn_299	0.0002867645216442598
378	mrgn_378	0.00028588129498414224
682	mrgn_682	0.0002846376552325981
1013	mrgn_1013	0.00028461677657975267
691	mrgn_691	0.0002836943718832553
294	mrgn_294	0.00028122916940288096
772	mrgn_772	0.0002796494054444203
694	mrgn_694	0.0002796386444584623
236	mrgn_236	0.00027962328359262736
871	mrgn_871	0.0002793314385213013
152	mrgn_152	0.00027847595349519223
737	mrgn_737	0.000278382998831112
569	mrgn_569	0.00027815389186672485
796	mrgn_796	0.0002779212509902048
442	mrgn_442	0.00027785369691779496
184	mrgn_184	0.00027725437071263377
230	mrgn_230	0.000277222634667932
741	mrgn_741	0.0002764641981421306
274	mrgn_274	0.00027592270685315875
843	mrgn_843	0.00027425843128422463
80	mrgn_80	0.00027379261055832235
835	mrgn_835	0.0002732448783807144
413	mrgn_413	0.00027271398313141694
529	mrgn_529	0.0002727006214567027
890	mrgn_890	0.00027171868225954346
910	mrgn_910	0.00026914236772320545
708	mrgn_708	0.00026880082096624613
667	mrgn_667	0.0002662500503705015
345	mrgn_345	0.00026598844185508967
792	mrgn_792	0.00026520293049714827
247	mrgn_247	0.0002651475423917822
496	mrgn_496	0.00026507620267220334
84	mrgn_84	0.0002646050402638441
1000	mrgn_1000	0.0002642712273059997
640	mrgn_640	0.0002639512898729932
328	mrgn_328	0.0002627341099107581
385	mrgn_385	0.0002608461166030101
683	mrgn_683	0.000260689093058357
365	mrgn_365	0.00026033792553243533
397	mrgn_397	0.00026032209834716364
424	mrgn_424	0.000259531748289653
111	mrgn_111	0.00025864083623462075
632	mrgn_632	0.0002584836433856991
219	mrgn_219	0.00025757760429277797
134	mrgn_134	0.00025754003431769886
552	mrgn_552	0.0002568046035674391
4	mrgn_4	0.0002557416987983841
241	mrgn_241	0.0002555899471925209
756	mrgn_756	0.00025347242328619985
840	mrgn_840	0.0002533297371524937
506	mrgn_506	0.0002527085756247646
202	mrgn_202	0.0002525569778964072
557	mrgn_557	0.0002520983246180625
388	mrgn_388	0.0002515571603433807
266	mrgn_266	0.0002505391511912435
572	mrgn_572	0.00024974912962155075
493	mrgn_493	0.0002495851453143393
154	mrgn_154	0.0002491294844655027
93	mrgn_93	0.00024907629446787075
849	mrgn_849	0.0002481106312908162
387	mrgn_387	0.00024790286937660796
144	mrgn_144	0.00024693174363218457
262	mrgn_262	0.0002461683541864422
576	mrgn_576	0.0002453815640433436
663	mrgn_663	0.00024461464257049517
342	mrgn_342	0.00024333793287554164
439	mrgn_439	0.0002429673091631884
582	mrgn_582	0.00024252220693346202
1012	mrgn_1012	0.00024227945464185243
170	mrgn_170	0.00024204889767938734
309	mrgn_309	0.00024200791710540461
638	mrgn_638	0.00024116587241940026
881	mrgn_881	0.00024107312617241555
799	mrgn_799	0.0002408326926551453
612	mrgn_612	0.00024039677339098207
619	mrgn_619	0.00023991227089657286
99	mrgn_99	0.00023969679098464984
169	mrgn_169	0.00023896052800346457
443	mrgn_443	0.0002376835793332788
852	mrgn_852	0.0002376174435706822
776	mrgn_776	0.00023598835429162457
652	mrgn_652	0.00023501744953585184
859	mrgn_859	0.00023493332538406013
290	mrgn_290	0.0002344724233470656
1014	mrgn_1014	0.00023412359419333829
409	mrgn_409	0.00023375934036669197
585	mrgn_585	0.00023368025456541502
383	mrgn_383	0.00023258106185937644
848	mrgn_848	0.00023243901711528654
939	mrgn_939	0.0002317915146362717
473	mrgn_473	0.0002310942136150646
98	mrgn_98	0.00023079812345637728
538	mrgn_538	0.0002305033252894202
401	mrgn_401	0.00023023550271734333
367	mrgn_367	0.00022952781297416082
820	mrgn_820	0.00022945491665042798
213	mrgn_213	0.0002290989371720376
922	mrgn_922	0.0002281392887702435
346	mrgn_346	0.00022738709834846697
503	mrgn_503	0.0002264892182684551
371	mrgn_371	0.00022536457500302017
1006	mrgn_1006	0.000225146368898534
721	mrgn_721	0.0002242343861745737
759	mrgn_759	0.0002236143963266461
672	mrgn_672	0.00022216369805893847
728	mrgn_728	0.00022195856824064702
167	mrgn_167	0.0002219412152861129
419	mrgn_419	0.00022184897302480414
427	mrgn_427	0.00022172439546341814
280	mrgn_280	0.00022004643072055785
518	mrgn_518	0.0002189483651630427
553	mrgn_553	0.0002189062815048326
336	mrgn_336	0.0002188589932186109
1019	mrgn_1019	0.00021885355538712705
77	mrgn_77	0.00021812591721060402
698	mrgn_698	0.00021695198973886192
689	mrgn_689	0.0002165448136389622
763	mrgn_763	0.0002157751026511882
906	mrgn_906	0.00021576603155177188
883	mrgn_883	0.00021508813883637634
604	mrgn_604	0.0002146046945074875
100	mrgn_100	0.00021407518672020233
762	mrgn_762	0.00021338277382574184
836	mrgn_836	0.00021322234506753677
948	mrgn_948	0.00021290094287208585
204	mrgn_204	0.00021283059689652183
813	mrgn_813	0.00021264711718131104
958	mrgn_958	0.00021262553403176207
720	mrgn_720	0.00021200644396917288
460	mrgn_460	0.00021188924492214118
255	mrgn_255	0.0002118450236306315
384	mrgn_384	0.0002113679381407708
889	mrgn_889	0.00020926136380704078
6	mrgn_6	0.00020785091769047175
784	mrgn_784	0.00020626784623504105
971	mrgn_971	0.00020582131442117743
985	mrgn_985	0.0002056558111386065
607	mrgn_607	0.00020525944459454738
1011	mrgn_1011	0.00020501244422797043
526	mrgn_526	0.00020487681137898166
479	mrgn_479	0.00020449173745291682
819	mrgn_819	0.0002033103872908291
23	mrgn_23	0.000202405502614489
322	mrgn_322	0.00020229362283127016
398	mrgn_398	0.00020077436193142886
31	mrgn_31	0.00019960471396792746
374	mrgn_374	0.00019869088697886222
647	mrgn_647	0.00019782383559483952
30	mrgn_30	0.00019756981502535429
880	mrgn_880	0.00019725222345605718
773	mrgn_773	0.00019695726491964226
577	mrgn_577	0.00019676328656280422
609	mrgn_609	0.00019629515822687377
26	mrgn_26	0.00019571286966642328
886	mrgn_886	0.00019564386234787194
332	mrgn_332	0.00019295822049326722
61	mrgn_61	0.0001929567059659745
768	mrgn_768	0.00019160049386065782
194	mrgn_194	0.00019105557916643135
475	mrgn_475	0.00019092828568915922
435	mrgn_435	0.0001906240417048863
423	mrgn_423	0.0001903884410362173
837	mrgn_837	0.00019024232116572726
697	mrgn_697	0.00018987088172430693
901	mrgn_901	0.00018869208557736755
838	mrgn_838	0.000188189986172596
278	mrgn_278	0.00018817543213091623
174	mrgn_174	0.00018772780065885958
62	mrgn_62	0.00018651372380143884
235	mrgn_235	0.00018605233332374442
575	mrgn_575	0.0001847635641313947
265	mrgn_265	0.0001843282977668001
655	mrgn_655	0.00018407377389013368
589	mrgn_589	0.00018321318164304535
825	mrgn_825	0.00018308506652467096
902	mrgn_902	0.0001815622488693472
416	mrgn_416	0.00018142101097757692
555	mrgn_555	0.00018062504377557218
356	mrgn_356	0.000180227277739765
395	mrgn_395	0.00017998723523405665
743	mrgn_743	0.00017936795011545663
877	mrgn_877	0.00017927870554892183
879	mrgn_879	0.00017922747173413335
21	mrgn_21	0.0001790173494834425
438	mrgn_438	0.00017883588014913756
352	mrgn_352	0.0001780421472680244
993	mrgn_993	0.0001775217416927131
237	mrgn_237	0.00017714911535299073
123	mrgn_123	0.00017711031305168645
249	mrgn_249	0.0001770567630843524
178	mrgn_178	0.0001760523955404665
782	mrgn_782	0.00017601782203242856
868	mrgn_868	0.0001758644069815233
132	mrgn_132	0.00017501961028819753
598	mrgn_598	0.00017483851811353663
630	mrgn_630	0.0001728541993644024
550	mrgn_550	0.0001728491350094318
988	mrgn_988	0.0001726944732291352
983	mrgn_983	0.00017125490705201352
289	mrgn_289	0.00017112912337843345
104	mrgn_104	0.00017094908567224037
1008	mrgn_1008	0.0001705540628084494
281	mrgn_281	0.00017043971569161802
72	mrgn_72	0.0001702007120197223
964	mrgn_964	0.00017014606129848274
13	mrgn_13	0.00017010748410009304
955	mrgn_955	0.0001694260400882932
90	mrgn_90	0.00016933603652779394
376	mrgn_376	0.00016914884047720524
544	mrgn_544	0.00016744486328947904
754	mrgn_754	0.00016738350539798036
846	mrgn_846	0.00016640144459568378
789	mrgn_789	0.00016535814684314395
478	mrgn_478	0.00016489072688399617
1017	mrgn_1017	0.00016476854348326138
22	mrgn_22	0.00016280420453679913
949	mrgn_949	0.00016208839379065653
761	mrgn_761	0.00016188393120706492
966	mrgn_966	0.00016187074635047108
173	mrgn_173	0.00016180676894221488
130	mrgn_130	0.00016179100433428084
739	mrgn_739	0.00016100106828915436
456	mrgn_456	0.00016009727767734398
1016	mrgn_1016	0.00015932895474642876
17	mrgn_17	0.00015909964515679577
127	mrgn_127	0.0001589472703825582
856	mrgn_856	0.00015880182044948648
125	mrgn_125	0.00015876815521068534
308	mrgn_308	0.00015868262177771154
82	mrgn_82	0.0001582386317414116
121	mrgn_121	0.0001581735067126539
68	mrgn_68	0.00015795747976217554
718	mrgn_718	0.00015709238290106974
573	mrgn_573	0.00015600488541563407
664	mrgn_664	0.00015472497618010134
753	mrgn_753	0.00015386107214676372
989	mrgn_989	0.00015362565174733512
391	mrgn_391	0.00015211888983511756
777	mrgn_777	0.000151273573815924
205	mrgn_205	0.0001505813412200863
970	mrgn_970	0.00015029375123508292
164	mrgn_164	0.00014911834107216935
142	mrgn_142	0.00014871471957316257
189	mrgn_189	0.00014814622851380896
331	mrgn_331	0.0001459029121884775
805	mrgn_805	0.00014250491851138617
998	mrgn_998	0.00014203028317156307
348	mrgn_348	0.00014185920944836098
489	mrgn_489	0.00014177663308568656
461	mrgn_461	0.00013996443904715808
64	mrgn_64	0.00013933612750036757
823	mrgn_823	0.0001390004753968228
650	mrgn_650	0.00013888580425793607
372	mrgn_372	0.00013742125271760448
937	mrgn_937	0.00013718323966370824
451	mrgn_451	0.0001370902997851048
831	mrgn_831	0.0001362517554977625
734	mrgn_734	0.000136027548095604
195	mrgn_195	0.0001358012954618131
477	mrgn_477	0.00013408855674399962
432	mrgn_432	0.0001340110862466888
648	mrgn_648	0.00013396957818189006
209	mrgn_209	0.00013395987356509026
963	mrgn_963	0.0001333271261685102
747	mrgn_747	0.0001327752852544558
492	mrgn_492	0.0001321708322143619
822	mrgn_822	0.00013100829428073024
874	mrgn_874	0.0001289488283481436
458	mrgn_458	0.00012860213460516625
67	mrgn_67	0.0001280258927300388
257	mrgn_257	0.00012737002264263397
990	mrgn_990	0.00012736663716732277
801	mrgn_801	0.00012728848331493284
913	mrgn_913	0.00012656167323731675
76	mrgn_76	0.00012400615474246452
798	mrgn_798	0.00012378428489871133
725	mrgn_725	0.0001237238058683039
916	mrgn_916	0.00012326694448588427
521	mrgn_521	0.00012278588953775065
912	mrgn_912	0.00012245160688670052
923	mrgn_923	0.0001223369833528338
1007	mrgn_1007	0.0001222215799522728
946	mrgn_946	0.00012003960928966074
952	mrgn_952	0.00011975219143993799
666	mrgn_666	0.00011953117044154856
996	mrgn_996	0.00011928861327825149
980	mrgn_980	0.00011925132383422501
595	mrgn_595	0.00011923145050023756
181	mrgn_181	0.00011899210509755601
79	mrgn_79	0.0001179014152315598
539	mrgn_539	0.00011700209999069181
865	mrgn_865	0.00011650415515704652
1009	mrgn_1009	0.00011609794622964978
206	mrgn_206	0.0001153781237601893
560	mrgn_560	0.00011532085058532688
614	mrgn_614	0.00011515570408260203
717	mrgn_717	0.00011466818008685308
58	mrgn_58	0.00011451317881061086
339	mrgn_339	0.00011411411782223234
959	mrgn_959	0.00011308954593001715
732	mrgn_732	0.00011300724469442807
466	mrgn_466	0.00011272364810057941
55	mrgn_55	0.00011104994334603849
325	mrgn_325	0.00011080834759179598
292	mrgn_292	0.00010945634126785823
1001	mrgn_1001	0.00010901112189334269
730	mrgn_730	0.00010766810181124588
160	mrgn_160	0.00010732677170984474
926	mrgn_926	0.00010726989518891112
816	mrgn_816	0.0001068029100976674
126	mrgn_126	0.00010660261699967602
613	mrgn_613	0.00010556570534418404
845	mrgn_845	0.00010515372930610151
904	mrgn_904	0.00010469241188283351
288	mrgn_288	0.00010341063721684093
455	mrgn_455	0.00010310320068701229
919	mrgn_919	9.957240374233269e-05
258	mrgn_258	9.952986366971775e-05
534	mrgn_534	9.803395188550831e-05
537	mrgn_537	9.718785284393411e-05
950	mrgn_950	9.699693061025676e-05
548	mrgn_548	9.516915110218354e-05
567	mrgn_567	9.308487253290653e-05
749	mrgn_749	9.250232914308143e-05
769	mrgn_769	9.095131364231773e-05
778	mrgn_778	9.027780714116874e-05
943	mrgn_943	9.016490406453805e-05
565	mrgn_565	9.00655077703181e-05
797	mrgn_797	8.995595164292568e-05
469	mrgn_469	8.636084791536419e-05
610	mrgn_610	8.597258347479343e-05
248	mrgn_248	8.245960173554279e-05
723	mrgn_723	8.227903391164094e-05
884	mrgn_884	8.147659322758361e-05
934	mrgn_934	8.121807319135605e-05
702	mrgn_702	8.094847340670038e-05
261	mrgn_261	8.064077349584104e-05
991	mrgn_991	7.586754083583266e-05
467	mrgn_467	7.43769886300858e-05
166	mrgn_166	7.380712417619773e-05
531	mrgn_531	7.320211327681235e-05
869	mrgn_869	7.264765603192092e-05
128	mrgn_128	7.22301093933689e-05
999	mrgn_999	6.908328593328595e-05
143	mrgn_143	6.840548982417705e-05
405	mrgn_405	6.759504107102736e-05
617	mrgn_617	6.69998745214435e-05
745	mrgn_745	6.608241403490178e-05
49	mrgn_49	6.362403143669945e-05
644	mrgn_644	6.291525182274806e-05
931	mrgn_931	5.8686585071463045e-05
995	mrgn_995	5.722177773376522e-05
96	mrgn_96	5.6725802883913735e-05
319	mrgn_319	5.4806496791800714e-05
984	mrgn_984	5.4608411424490745e-05
516	mrgn_516	5.052859003907308e-05
686	mrgn_686	4.671603632851868e-05
870	mrgn_870	4.616244643270057e-05
976	mrgn_976	4.2287603462353984e-05
854	mrgn_854	4.086630249437807e-05
369	mrgn_369	4.026967177183894e-05
597	mrgn_597	3.528176731675918e-05
905	mrgn_905	0.0
