# Supplementary material for: Development of chemical categories for per- and polyfluoroalkyl substances (PFAS) and the proof-of-concept approach to the identification of potential candidates for tiered toxicological testing and human health assessment
Source: Comput Toxicol. Author manuscript; Available in PMC 2025 Sep 1. (PMC12181936; doi:10.1016/j.comtox.2024.100327)
Supplement: SI2 pfas data [file NIHMS2067664-supplement-SI2_pfas_data.csv]

	TxP	Assay	OR	p	tp
283	pfas_bond:S=O_sulfonyl_generic_CF	TK_PlasBind	inf	0.00018168322122962913	17
224	pfas_bond:S(=O)N_sulfonylamide_SCF	ZF	inf	0.005182925268140448	6
268	pfas_bond:S~N_generic_CF	ZF	inf	0.005182925268140448	6
445	pfas_chain:FT_n2_C=O	TK_Struc_Endo	inf	0.010794935558168094	4
239	pfas_bond:S(=O)O_sulfonicAcid_acyclic_(chain)_SCF	TK_PlasBind	inf	0.012852203255767726	9
590	pfas_chain:perF-linear_C8_plus	NR_NRF2	inf	0.013091537578516981	3
130	pfas_bond:CN_amine_pri-NH2_alkyl_CF	TK_Struc_Endo	inf	0.03437334743521946	3
608	pfas_chain:perF-linear_C9_plus	TK_PlasBind	inf	0.0350966001181649	7
579	pfas_chain:perF-linear_C7_plus	NR_NRF2	inf	0.048948162670415706	3
32	pfas_bond:C(=O)O_carboxylicAcid_generic_CF	TK_Struc_Endo	24.375	5.960750411717553e-11	25
358	pfas_bond:X[notF]_CFX_I	NR_ESR1	22.714285714285715	0.008009592750476455	3
53	pfas_bond:C~Z_CF2CF2-Z	TK_PlasBind	22.5	1.1603074158703582e-05	26
347	pfas_bond:X[notF]_CFX_generic	NR_ESR1	16.153846153846153	0.0031735639521850547	4
78	pfas_bond:C=O_carbonyl_generic_CF	NR_PPAR	14.945945945945946	0.002945663061560741	7
48	pfas_bond:C~Z_CF2CF2-Z	NR_PXR	13.571428571428571	0.0013321669808787117	6
23	pfas_bond:C(=O)O_carboxylicAcid_generic_CF	NR_PPAR	11.5	0.0025366615628906433	6
316	pfas_bond:X[notF]_CFCX_I	NR_ESR1	11.25	0.018286153946845685	3
234	pfas_bond:S(=O)O_sulfonicAcid_acyclic_(chain)_SCF	NR_PXR	11.0	0.01253043170996988	3
443	pfas_chain:FT_n2_C=O	Immune	10.615384615384615	0.04139324338324952	3
225	pfas_bond:S(=O)N_sulfonylamide_SCF	DNT	10.32258064516129	0.020872278685895106	5
269	pfas_bond:S~N_generic_CF	DNT	10.32258064516129	0.020872278685895106	5
278	pfas_bond:S=O_sulfonyl_generic_CF	NR_PXR	7.923076923076923	0.012337884061941595	4
279	pfas_bond:S=O_sulfonyl_generic_CF	ZF	7.616161616161616	0.0009533805537177588	13
735	pfas_chain:perF-linear_cap_C8_excl_mod	NR_PXR	7.285714285714286	0.01540631143717092	4
162	pfas_bond:COC_ether_aliphatic_FCOCF	TK_PlasBind	6.617647058823529	0.038827182467424594	10
173	pfas_bond:COC_ether_FCOC	TK_PlasBind	6.617647058823529	0.038827182467424594	10
87	pfas_bond:C=O_carbonyl_generic_CF	TK_Struc_Endo	6.2592592592592595	7.022407113377749e-06	26
592	pfas_chain:perF-linear_C8_plus	NR_PXR	6.066666666666666	0.019887999909913016	5
581	pfas_chain:perF-linear_C7_plus	NR_PXR	5.7	0.029579834123896274	6
740	pfas_chain:perF-linear_cap_C8_excl_mod	TK_PlasBind	5.67741935483871	0.010183133672500833	16
609	pfas_chain:perF-linear_C9_plus	TK_Struc_Endo	5.625	0.039134870192643945	5
186	pfas_bond:COH_alcohol_pri-alkyl_CF	NR_ESR1	4.395604395604396	0.044151386544467465	4
305	pfas_bond:X[notF]_CFCX_generic	NR_ESR1	4.395604395604396	0.044151386544467465	4
593	pfas_chain:perF-linear_C8_plus	ZF	4.258928571428571	0.0019958998557037546	18
49	pfas_bond:C~Z_CF2CF2-Z	ZF	3.8836206896551726	0.003997981759152079	17
597	pfas_chain:perF-linear_C8_plus	TK_PlasBind	3.8679245283018866	0.0057919585143867405	25
586	pfas_chain:perF-linear_C7_plus	TK_PlasBind	3.710027100271003	0.001479644711061782	37
736	pfas_chain:perF-linear_cap_C8_excl_mod	ZF	3.52	0.023941061382933785	11
718	pfas_chain:perF-linear_cap_C6_plus	TK_PlasBind	3.2850678733031673	0.001985369927901733	44
