# Supplementary material for: Development of chemical categories for per- and polyfluoroalkyl substances (PFAS) and the proof-of-concept approach to the identification of potential candidates for tiered toxicological testing and human health assessment
Source: Comput Toxicol. Author manuscript; Available in PMC 2025 Sep 1. (PMC12181936; doi:10.1016/j.comtox.2024.100327)
Supplement: SI2 performance [file NIHMS2067664-supplement-SI2_performance.csv]

	Category	precision	recall	f1-score	support	terminal_category	BA
0	Category1	0.97	0.97	0.97	117.0	('Aromatic PFASs', 'gte7', nan, nan)	0.9865101431366492
1	Category10	0.78	0.88	0.82	40.0	('Aromatic PFASs', 'lt7', 4.0, 2.0)	0.93586867862969
2	Category100	0.77	0.83	0.8	12.0	('others, cyclic', 'lt7', 1.0, 2.0)	0.9161817006142903
3	Category101	1.0	0.5	0.67	20.0	('others, cyclic', 'lt7', 1.0, 3.0)	0.75
4	Category102	1.0	1.0	1.0	2.0	('others, cyclic', 'lt7', 2.0, 1.0)	1.0
5	Category103	0.78	0.88	0.82	8.0	('others, cyclic', 'lt7', 2.0, 2.0)	0.9371771068776236
6	Category104	1.0	1.0	1.0	2.0	('others, cyclic', 'lt7', 2.0, 3.0)	1.0
7	Category105	1.0	1.0	1.0	3.0	('others, cyclic', 'lt7', 2.0, 4.0)	1.0
8	Category106	0.73	0.89	0.8	9.0	('others, cyclic', 'lt7', 3.0, 1.0)	0.9439599483204134
9	Category107	1.0	0.8	0.89	10.0	('others, cyclic', 'lt7', 3.0, 2.0)	0.9
10	Category108	1.0	1.0	1.0	6.0	('others, cyclic', 'lt7', 3.0, 3.0)	1.0
11	Category109	1.0	1.0	1.0	3.0	('others, cyclic', 'lt7', 3.0, 4.0)	1.0
12	Category11	0.84	0.94	0.89	63.0	('Aromatic PFASs', 'lt7', 4.0, 3.0)	0.966445947215178
13	Category110	1.0	0.55	0.71	20.0	('unclassified', 'gte7', nan, nan)	0.775
14	Category111	0.2	0.33	0.25	3.0	('unclassified', 'lt7', 1.0, 2.0)	0.6660219213410703
15	Category112	1.0	0.23	0.38	13.0	('unclassified', 'lt7', 1.0, 3.0)	0.6153846153846154
16	Category113	0.0	0.0	0.0	3.0	('unclassified', 'lt7', 2.0, 3.0)	0.5
17	Category114	0.0	0.0	0.0	4.0	('unclassified', 'lt7', 3.0, 1.0)	0.4995162850693325
18	Category115	0.0	0.0	0.0	2.0	('unclassified', 'lt7', 3.0, 2.0)	0.499516596841766
19	Category116	0.0	0.0	0.0	4.0	('unclassified', 'lt7', 3.0, 3.0)	0.4998387616897775
20	Category117	0.84	0.55	0.67	38.0	('unclassified', 'lt7', nan, nan)	0.7756636864414052
21	Category118	0.6	0.3	0.4	10.0	misc_category	0.6496768982229402
22	Category12	0.96	1.0	0.98	25.0	('HFCs', 'gte7', nan, nan)	0.9998376623376624
23	Category13	0.95	1.0	0.97	19.0	('HFCs', 'lt7', 1.0, nan)	0.9998379779650033
24	Category14	0.92	1.0	0.96	11.0	('HFCs', 'lt7', 2.0, nan)	0.9998383968972204
25	Category15	0.92	1.0	0.96	12.0	('HFCs', 'lt7', 3.0, nan)	0.9998383446492078
26	Category16	0.96	0.92	0.94	24.0	('Other PFASs', 'gte7', nan, nan)	0.9581710483609218
27	Category17	0.97	0.94	0.96	35.0	('Other PFASs', 'lt7', 1.0, nan)	0.9712657049790601
28	Category18	0.71	1.0	0.83	10.0	('Other PFASs', 'lt7', 2.0, 1.0)	0.9993537964458805
29	Category19	0.83	1.0	0.91	10.0	('Other PFASs', 'lt7', 2.0, 2.0)	0.9996768982229403
30	Category2	0.94	0.92	0.93	50.0	('Aromatic PFASs', 'lt7', 1.0, nan)	0.9595090016366612
31	Category20	0.82	1.0	0.9	14.0	('Other PFASs', 'lt7', 2.0, 3.0)	0.9995147201552895
32	Category21	0.92	1.0	0.96	12.0	('Other PFASs', 'lt7', 3.0, 1.0)	0.9998383446492078
33	Category22	0.82	0.88	0.85	16.0	('Other PFASs', 'lt7', 3.0, 2.0)	0.9370144059566203
34	Category23	0.84	0.65	0.73	40.0	('Other PFASs', 'lt7', 3.0, 3.0)	0.824184339314845
35	Category24	0.71	1.0	0.83	5.0	('Other PFASs, cyclic', 'lt7', 1.0, 1.0)	0.9996774193548388
36	Category25	0.89	0.67	0.76	12.0	('Other PFASs, cyclic', 'lt7', 1.0, 3.0)	0.8331716779825412
37	Category26	1.0	0.93	0.96	14.0	('Other PFASs, cyclic', 'lt7', 2.0, nan)	0.9642857142857143
38	Category27	1.0	0.64	0.78	14.0	('Other PFASs, cyclic', 'lt7', 3.0, 1.0)	0.8214285714285714
39	Category28	0.5	1.0	0.67	5.0	('Other PFASs, cyclic', 'lt7', 3.0, 2.0)	0.9991935483870968
40	Category29	0.9	1.0	0.95	9.0	('Other PFASs, cyclic', 'lt7', 3.0, 3.0)	0.9998385012919897
41	Category3	0.77	0.87	0.82	47.0	('Aromatic PFASs', 'lt7', 2.0, 1.0)	0.9342081460556892
42	Category30	0.98	1.0	0.99	154.0	('PASF-based substances', 'gte7', nan, nan)	0.9994916977295831
43	Category31	1.0	0.99	1.0	139.0	('PASF-based substances', 'lt7', nan, nan)	0.9964028776978417
44	Category32	0.94	0.98	0.96	59.0	('PFAA precursors', 'gte7', nan, nan)	0.9908688249106914
45	Category33	0.8	0.89	0.84	9.0	('PFAA precursors', 'lt7', 1.0, 1.0)	0.9441214470284238
46	Category34	0.71	1.0	0.83	10.0	('PFAA precursors', 'lt7', 1.0, 2.0)	0.9993537964458805
47	Category35	0.57	0.89	0.7	9.0	('PFAA precursors', 'lt7', 1.0, 3.0)	0.9434754521963824
48	Category36	0.85	0.79	0.81	14.0	('PFAA precursors', 'lt7', 1.0, 4.0)	0.8925336229606693
49	Category37	0.8	1.0	0.89	8.0	('PFAA precursors', 'lt7', 2.0, 1.0)	0.9996771068776236
50	Category38	0.86	0.82	0.84	22.0	('PFAA precursors', 'lt7', 2.0, 2.0)	0.9086043700056026
51	Category39	0.85	1.0	0.92	11.0	('PFAA precursors', 'lt7', 2.0, 3.0)	0.9996767937944409
52	Category4	0.89	0.94	0.91	118.0	('Aromatic PFASs', 'lt7', 2.0, 2.0)	0.9679954946008977
53	Category40	0.8	0.96	0.87	25.0	('PFAA precursors', 'lt7', 3.0, 1.0)	0.979025974025974
54	Category41	0.9	0.95	0.93	20.0	('PFAA precursors', 'lt7', 3.0, 2.0)	0.97467585089141
55	Category42	0.79	0.83	0.81	18.0	('PFAA precursors', 'lt7', 3.0, 3.0)	0.9160187884677681
56	Category43	0.84	1.0	0.91	26.0	('PFAA precursors', 'lt7', 4.0, 1.0)	0.9991880480675543
57	Category44	0.83	0.62	0.71	47.0	('PFAA precursors', 'lt7', 4.0, 2.0)	0.8075296049427383
58	Category45	0.84	0.89	0.86	18.0	('PFAA precursors', 'lt7', 4.0, 3.0)	0.9439585357952704
59	Category46	1.0	0.5	0.67	10.0	('PFAA precursors, cyclic', 'gte7', nan, nan)	0.75
60	Category47	1.0	1.0	1.0	4.0	('PFAA precursors, cyclic', 'lt7', 1.0, 1.0)	1.0
61	Category48	0.62	1.0	0.77	5.0	('PFAA precursors, cyclic', 'lt7', 1.0, 2.0)	0.9995161290322581
62	Category49	0.81	0.77	0.79	22.0	('PFAA precursors, cyclic', 'lt7', 1.0, 3.0)	0.8857149175832277
63	Category5	1.0	1.0	1.0	18.0	('Aromatic PFASs', 'lt7', 2.0, 3.0)	1.0
64	Category50	0.72	1.0	0.84	13.0	('PFAA precursors, cyclic', 'lt7', 2.0, nan)	0.9991914618369987
65	Category51	0.74	1.0	0.85	17.0	('PFAA precursors, cyclic', 'lt7', 3.0, 1.0)	0.9990284974093264
66	Category52	0.75	0.69	0.72	13.0	('PFAA precursors, cyclic', 'lt7', 3.0, 2.0)	0.8456687232560454
67	Category53	0.88	0.74	0.8	19.0	('PFAA precursors, cyclic', 'lt7', 3.0, 3.0)	0.8680970085615853
68	Category54	0.98	1.0	0.99	53.0	('PFAAs', 'gte7', nan, nan)	0.9998361730013106
69	Category55	0.84	1.0	0.92	27.0	('PFAAs', 'lt7', 1.0, nan)	0.9991877842755036
70	Category56	0.92	0.97	0.95	36.0	('PFAAs', 'lt7', 2.0, nan)	0.9856223525578365
71	Category57	0.81	1.0	0.89	17.0	('PFAAs', 'lt7', 3.0, nan)	0.9993523316062176
72	Category58	0.97	0.97	0.97	40.0	('PFAAs', 'lt7', 4.0, nan)	0.987336867862969
73	Category59	0.88	1.0	0.93	7.0	('PFAAs, cyclic', 'lt7', 1.0, nan)	0.999838605551969
74	Category6	0.85	1.0	0.92	35.0	('Aromatic PFASs', 'lt7', 2.0, 4.0)	0.9990228013029316
75	Category60	1.0	1.0	1.0	3.0	('PFAAs, cyclic', 'lt7', 2.0, nan)	1.0
76	Category61	0.5	0.5	0.5	2.0	('PFAAs, cyclic', 'lt7', 3.0, 3.0)	0.749838865613922
77	Category62	0.97	0.96	0.96	69.0	('PolyFCA derivatives', 'gte7', nan, nan)	0.977931488801054
78	Category63	1.0	0.97	0.98	32.0	('PolyFCA derivatives', 'lt7', 1.0, nan)	0.984375
79	Category64	0.86	0.92	0.89	53.0	('PolyFCA derivatives', 'lt7', 2.0, nan)	0.9609535349538811
80	Category65	0.92	0.83	0.88	59.0	('PolyFCA derivatives', 'lt7', 3.0, nan)	0.9145976384700134
81	Category66	0.91	1.0	0.95	10.0	('PolyFCA derivatives', 'lt7', 4.0, 1.0)	0.9998384491114701
82	Category67	0.87	0.73	0.79	37.0	('PolyFCA derivatives', 'lt7', 4.0, 2.0)	0.8642129743824659
83	Category68	0.76	1.0	0.86	19.0	('PolyFCA derivatives', 'lt7', 4.0, 3.0)	0.9990278677900195
84	Category69	0.96	1.0	0.98	22.0	('Polyfluoroalkanes', 'gte7', nan, nan)	0.9998378203048979
85	Category7	0.93	0.85	0.89	248.0	('Aromatic PFASs', 'lt7', 2.0, 5.0)	0.9224280770490138
86	Category70	0.79	1.0	0.88	11.0	('Polyfluoroalkanes', 'lt7', 1.0, nan)	0.9995151906916613
87	Category71	0.93	1.0	0.96	25.0	('Polyfluoroalkanes', 'lt7', 2.0, nan)	0.9996753246753247
88	Category72	0.94	0.94	0.94	17.0	('Polyfluoroalkanes', 'lt7', 3.0, nan)	0.970426318195672
89	Category73	0.89	0.89	0.89	18.0	('Polyfluoroalkanes', 'lt7', 4.0, nan)	0.9441205053449951
90	Category74	0.86	0.86	0.86	22.0	('Polyfluoroalkyl acids', 'gte7', nan, nan)	0.9313316427328753
91	Category75	0.88	1.0	0.93	14.0	('Polyfluoroalkyl acids', 'lt7', 1.0, nan)	0.9996764801035264
92	Category76	1.0	0.8	0.89	25.0	('Polyfluoroalkyl acids', 'lt7', 2.0, nan)	0.9
93	Category77	0.93	0.93	0.93	30.0	('Polyfluoroalkyl acids', 'lt7', 3.0, nan)	0.9663414634146341
94	Category78	1.0	0.86	0.92	7.0	('Polyfluoroalkyl acids, cyclic', 'gte7', nan, nan)	0.9285714285714286
95	Category79	1.0	1.0	1.0	3.0	('Polyfluoroalkyl acids, cyclic', 'lt7', 1.0, nan)	1.0
96	Category8	0.98	1.0	0.99	55.0	('Aromatic PFASs', 'lt7', 3.0, nan)	0.9998360655737705
97	Category80	0.71	1.0	0.83	5.0	('Polyfluoroalkyl acids, cyclic', 'lt7', 2.0, nan)	0.9996774193548388
98	Category81	0.67	1.0	0.8	2.0	('Polyfluoroalkyl acids, cyclic', 'lt7', 3.0, nan)	0.999838865613922
99	Category82	1.0	1.0	1.0	2.0	('Polyfluoroalkyl acids, cyclic', 'lt7', 4.0, nan)	1.0
100	Category83	1.0	0.6	0.75	10.0	('Polyfluoroalkyl acids, cyclic', 'lt7', 5.0, 1.0)	0.8
101	Category84	1.0	1.0	1.0	4.0	('Polyfluoroalkyl acids, cyclic', 'lt7', 5.0, 2.0)	1.0
102	Category85	1.0	0.83	0.91	6.0	('Polyfluoroalkyl acids, cyclic', 'lt7', 5.0, 3.0)	0.9166666666666667
103	Category86	0.95	0.95	0.95	20.0	('Si PFASs', 'gte7', nan, nan)	0.974837925445705
104	Category87	1.0	0.88	0.93	64.0	('Si PFASs', 'lt7', nan, nan)	0.9375
105	Category88	0.8	0.97	0.88	38.0	('n:2 fluorotelomer-based substances', 'gte7', nan, nan)	0.9853748734405299
106	Category89	0.93	0.78	0.85	32.0	('n:2 fluorotelomer-based substances', 'lt7', nan, nan)	0.8902995850959974
107	Category9	1.0	1.0	1.0	12.0	('Aromatic PFASs', 'lt7', 4.0, 1.0)	1.0
108	Category90	0.96	0.85	0.9	89.0	('others', 'gte7', nan, nan)	0.9264689446547254
109	Category91	0.76	0.81	0.79	48.0	('others', 'lt7', 1.0, nan)	0.9042872914622179
110	Category92	0.75	0.92	0.83	13.0	('others', 'lt7', 2.0, 1.0)	0.9608916310080605
111	Category93	0.64	1.0	0.78	7.0	('others', 'lt7', 2.0, 2.0)	0.9993544222078761
112	Category94	0.71	0.62	0.67	8.0	('others', 'lt7', 2.0, 3.0)	0.8121771068776236
113	Category95	0.83	0.7	0.76	70.0	('others', 'lt7', 3.0, 1.0)	0.8483525535420098
114	Category96	0.52	0.93	0.67	15.0	('others', 'lt7', 3.0, 2.0)	0.9645631067961165
115	Category97	0.86	0.94	0.9	53.0	('others', 'lt7', 3.0, 3.0)	0.9703874972180321
116	Category98	0.83	1.0	0.91	5.0	('others, cyclic', 'gte7', nan, nan)	0.9998387096774193
117	Category99	0.67	1.0	0.8	2.0	('others, cyclic', 'lt7', 1.0, 1.0)	0.999838865613922
